# Supplementary material for: Transcriptomic Analyses of Grapevine Leafroll-Associated Virus 3 Infection in Leaves and Berries of ‘Cabernet Franc’
Source: Viruses. 2022 Aug 21;14(8):1831. doi: 10.3390/v14081831 (PMC9415066; doi:10.3390/v14081831)
Supplement: Supplementary file 1 [file viruses-14-01831-s001.zip]

Archive with 6 entries (6 files):
- Song et al. RNA-Seq grapevine-GLRaV-3 STable S1 Multiplex RT-PCR virus screening.xlsx
- Song et al. RNA-Seq grapevine-GLRaV-3 STable S2 Virtool virus screening.xlsx
- Song et al. RNA-Seq grapevine-GLRaV-3 STable S3 RNA-Seq QC quality report.xlsx
- Song et al. RNA-Seq grapevine-GLRaV-3 STable S4 Identification of DEGs via RNA-Seq.xlsx
- Song et al. RNA-Seq grapevine-GLRaV-3 STable S5 GO enrichment analysis of identified DEGs.xlsx
- Song et al. RNA-Seq grapevine-GLRaV-3 STable S6 Key biological process and its associated genes.pdf
