# Supplementary material for: Transcriptomic Analyses of Grapevine Leafroll-Associated Virus 3 Infection in Leaves and Berries of ‘Cabernet Franc’
Source: Viruses. 2022 Aug 21;14(8):1831. doi: 10.3390/v14081831 (PMC9415066; doi:10.3390/v14081831)
Supplement: Supplementary file 1 [file viruses-14-01831-s001.zip › Song et al. RNA-Seq grapevine-GLRaV-3 STable S1 Multiplex RT-PCR virus screening.xlsx]

## Sheet: Sheet1
S Table 1 Table shows results of virus-screening of 35 randomly selected Cabernet Franc vines. GLRaV-3 as well as 17 other grapevine-infecting viruses were tested using virus-specific primers via multiplex RT-PCR. Viruses in the same columns were tested in the same run of multiplex RT-PCR. Shaded box indicates that the vine is positive with the tested virus. All 35 vines were infected with GRSPaV…
		Grapevine viruses screened
Sample NO.	Vine ID	GLRaV-3	GRSPaV	GVB	GVA	GFLV	GLRaV-2	GPGV	GRVFV	GLRaV-1	GFkV	TRsV
				TomRsV	GLRaV-4	GRBaV			GLRaV-7			GAMaV
					GSyV	ArMV
1	1B290 30_1
2	1B290 30_2
3	1B290 30_3
4	1B290 15_1
5	1B290 15_2
6	1B290 15_3
7	1B290 6_1
8	1B290 6_2
9	1B290 6_3
10	1B290 1_3
11	1B290 1_5
12	1B290 1_6
13	1B290 5_4
14	1B290 8_1
15	1B290 9_2
16	2B290 4_1
17	2B290 4_15
18	2B290 6_2
19	2B290 10_6
20	2B290 11_2
21	2B290 13_2
22	2B290 14_18
23	2B290 15_8
24	2B290 19_6
25	2B290 23_18
26	2B290 3_1
27	2B290 3_8
28	2B290 7_2
29	2B290 8_1
30	2B290 9_5
31	2B290 9_6
32	2B290 12_1
33	2B290 12_2
34	2B290 18_1
35	2B290 20_2
