# Supplementary material for: Transcriptomic Analyses of Grapevine Leafroll-Associated Virus 3 Infection in Leaves and Berries of ‘Cabernet Franc’
Source: Viruses. 2022 Aug 21;14(8):1831. doi: 10.3390/v14081831 (PMC9415066; doi:10.3390/v14081831)
Supplement: Supplementary file 1 [file viruses-14-01831-s001.zip › Song et al. RNA-Seq grapevine-GLRaV-3 STable S2 Virtool virus screening.xlsx]

## Sheet: Sheet1
S Table 2 Screening of virus infection via Virtool of leaf and berry samples of six Cabernet Franc vines used in this study. Vines No. 5-4, 15-2, 15-3 (left panel table) were GLRaV-3-negative vines, vines No. 1-5, 8-1, 9-2 (right panel table) were GLRaV-3-positive vines.
Vine No. 5-4 E-L 31 leaf									Vine No. 1-5 E-L 31 leaf
Virus	Virus Isolate	Virus Sequence	Length	Weight	Median Depth	Coverage			Virus	Virus Isolate	Virus Sequence	Length	Weight	Median Depth	Coverage
Grapevine pinot gris virus	Isolate SK30-1	KF686810.1	7259	0	0	0			Grapevine pinot gris virus	Isolate SK30-1	KF686810.1	7259	0	0	0
Grapevine pinot gris virus	Isolate PN	KY706085.1	7259	0	0	0			Grapevine pinot gris virus	Isolate PN	KY706085.1	7259	0	0	0
Grapevine pinot gris virus	Isolate Goldfinger	KU508673.1	7247	0	0	0			Grapevine pinot gris virus	Isolate Goldfinger	KU508673.1	7247	0	0	0
Grapevine pinot gris virus	Isolate SK30	KF134123.1	7259	0	0	0			Grapevine pinot gris virus	Isolate SK30	KF134123.1	7259	0	0	0
Grapevine pinot gris virus	Isolate SK01	KF134124.1	7259	0	0	0			Grapevine pinot gris virus	Isolate SK01	KF134124.1	7259	0	0	0
Grapevine pinot gris virus	Isolate Tannat-GvPGV	KR528581.1	7250	0.94183	4125	1			Grapevine pinot gris virus	Isolate Tannat-GvPGV	KR528581.1	7250	0.894401	4132	1
Grapevine pinot gris virus	Isolate Mer	KM491305.1	7223	0	0	0			Grapevine pinot gris virus	Isolate Mer	KM491305.1	7223	0	0	0
Grapevine pinot gris virus	Isolate GPGVA_FEM01	KU312039.1	7259	0	0	0			Grapevine pinot gris virus	Isolate GPGVA_FEM01	KU312039.1	7259	3.75335e-18	0	0.02
Grapevine pinot gris virus	Isolate BC-1	KU194413.1	7224	0	0	0			Grapevine pinot gris virus	Isolate BC-1	KU194413.1	7224	2.82975e-16	0	0.051
Grapevine pinot gris virus	Unknown unknown	NC_015782	7275	0	0	0			Grapevine pinot gris virus	Unknown unknown	NC_015782	7275	3.55646e-17	0	0.02
Grapevine pinot gris virus	Isolate SL13	KY747493.1	7223	0	0	0			Grapevine pinot gris virus	Isolate SL13	KY747493.1	7223	0	0	0
Grapevine pinot gris virus	Isolate SK13	KF134125.1	7259	0	0	0			Grapevine pinot gris virus	Isolate SK13	KF134125.1	7259	0	0	0
Grapevine pinot gris virus	Isolate Riesling 25-3	KX522755.1	7259	1.90632e-05	0	0.201			Grapevine pinot gris virus	Isolate Riesling 25-3	KX522755.1	7259	0	0	0
Grapevine rupestris stem pitting-associated virus	Isolate 3138-07	JX559646	8726	0	0	0			Grapevine rupestris stem pitting-associated virus	Isolate 3138-07	JX559646	8726	7.00058e-16	0	0.059
Grapevine rupestris stem pitting-associated virus	Unknown unknown	NC_001948	8744	0	0	0			Grapevine rupestris stem pitting-associated virus	Unknown unknown	NC_001948	8744	2.59608e-17	0	0.017
Grapevine rupestris stem pitting-associated virus	Isolate GRSPaV-MG	FR691076	8749	4.05259e-13	0	0.05			Grapevine rupestris stem pitting-associated virus	Isolate GRSPaV-MG	FR691076	8749	2.0491e-13	0	0.194
Grapevine rupestris stem pitting-associated virus	Isolate 1050-02	JX513892	8716	0.0567158	340	1			Grapevine rupestris stem pitting-associated virus	Isolate 1050-02	JX513892	8716	0.0998877	716	1
Grapevine rupestris stem pitting-associated virus	Isolate GRSPaV-GG	JQ922417	8758	0	0	0			Grapevine rupestris stem pitting-associated virus	Isolate GRSPaV-GG	JQ922417	8758	5.98734e-15	0	0.056
Grapevine rupestris stem pitting-associated virus	Isolate PG	HE591388	8725	0	0	0			Grapevine rupestris stem pitting-associated virus	Isolate PG	HE591388	8725	1.30423e-12	0	0.257
Grapevine rupestris stem pitting-associated virus	Isolate RSPaV-PN	AY368172	8743	1.69396e-08	2	0.529			Grapevine rupestris stem pitting-associated virus	Isolate RSPaV-PN	AY368172	8743	1.7453e-08	3	0.578
Grapevine rupestris stem pitting-associated virus	Isolate GRSPaV-WA	KC427107	8742	0	0	0			Grapevine rupestris stem pitting-associated virus	Isolate GRSPaV-WA	KC427107	8742	5.45308e-11	0	0.438
Hop stunt viroid	Isolate HSVd-WA-1	KC427095	296	0	0	0			Grapevine leafroll-associated virus 3	Isolate WA-MR	GU983863	18498	0	0	0
Hop stunt viroid	Isolate HSVd-apricot-v6	KM052624	296	0	0	0			Grapevine leafroll-associated virus 3	Isolate LN3204	MH521112.2	18498	0	0	0
Hop stunt viroid	Strain cachexia	FJ984562	299	0	0	0			Grapevine leafroll-associated virus 3	Isolate Cha141	MH521097.2	18618	0	0	0
Hop stunt viroid	Isolate tk4	KF060660	303	0	0	0			Grapevine leafroll-associated virus 3	Isolate Cha106	MH521093.2	18497	0	0	0
Hop stunt viroid	Unnamed Isolate	JQ080272	305	0	0	0			Grapevine leafroll-associated virus 3	Isolate TC-BR	KX756668.1	18498	0	0	0
Hop stunt viroid	Isolate pis60-ohadi	KC771553	297	4.09472e-06	14	0.892			Grapevine leafroll-associated virus 3	Isolate 3138-07	JX559645	18498	0	0	0
Hop stunt viroid	Unnamed Isolate	D13765	297	0.00102191	283	1			Grapevine leafroll-associated virus 3	Isolate PL-20	GQ352633	18433	0.00450535	3	0.756
Hop stunt viroid	Isolate DP2 dapple	JQ706343	297	0	0	0			Grapevine leafroll-associated virus 3	Isolate NdA121	KY707826.1	18576	0	0	0
Hop stunt viroid	Unnamed Isolate	D13764	297	0.000150868	87	1			Grapevine leafroll-associated virus 3	Isolate Cl-766	EU344893	17919	0	0	0
Hop stunt viroid	Unnamed Isolate	M35717	296	0	0	0			Grapevine leafroll-associated virus 3	Isolate GLRaV3-ID46	MH796135.1	18498	0	0	0
Hop stunt viroid	Unnamed Isolate	AY513267	300	0	0	0			Grapevine leafroll-associated virus 3	Strain NY1	NC_004667	17919	0	0	0
Hop stunt viroid	Unnamed Isolate	X07405	301	0	0	0			Grapevine leafroll-associated virus 3	Isolate 623	GQ352632	18498	0	0	0
Hop stunt viroid	Unnamed Isolate	KJ956805	302	0	0	0			Grapevine leafroll-associated virus 3	Isolate Pin244	MH521116.2	18497	0	0	0
Vine No. 15-2 E-L 31 leaf									Grapevine leafroll-associated virus 3	Isolate 8415A	KY073323.1	18572	0	0	0
Grapevine rupestris stem pitting-associated virus	Isolate 3138-07	JX559646	8726	0	0	0			Grapevine leafroll-associated virus 3	Isolate Cha138	MH521095.2	18619	0	0	0
Grapevine rupestris stem pitting-associated virus	Unknown unknown	NC_001948	8744	0	0	0			Grapevine leafroll-associated virus 3	Isolate 621	GQ352631	18498	0	0	0
Grapevine rupestris stem pitting-associated virus	Isolate GRSPaV-MG	FR691076	8749	2.04053e-11	0	0.053			Grapevine leafroll-associated virus 3	Isolate GH30	JQ655296	18576	0	0	0
Grapevine rupestris stem pitting-associated virus	Isolate 1050-02	JX513892	8716	0.948119	129	0.645			Grapevine leafroll-associated virus 3	Isolate Kat255	MH521108.2	18498	0	0	0
Grapevine rupestris stem pitting-associated virus	Isolate GRSPaV-GG	JQ922417	8758	1.60556e-15	0	0.023			Grapevine leafroll-associated virus 3	Isolate GP18	EU259806	18498	0	0	0
Grapevine rupestris stem pitting-associated virus	Isolate PG	HE591388	8725	1.1074e-13	0	0.018			Grapevine leafroll-associated virus 3	Isolate 8415B	KY073324.1	18563	0	0	0
Grapevine rupestris stem pitting-associated virus	Isolate RSPaV-PN	AY368172	8743	1.87136e-06	0	0.234			Grapevine leafroll-associated virus 3	Isolate GH24	KM058745	18493	0	0	0
Grapevine rupestris stem pitting-associated virus	Isolate GRSPaV-WA	KC427107	8742	8.27775e-14	0	0.019			Grapevine leafroll-associated virus 3	Isolate Cha137	MH521094.2	18619	0	0	0
Hop stunt viroid	Isolate HSVd-WA-1	KC427095	296	0	0	0			Grapevine leafroll-associated virus 3	Isolate 3M-139	JX266782	18475	0	0	0
Hop stunt viroid	Isolate HSVd-apricot-v6	KM052624	296	0	0	0			Grapevine leafroll-associated virus 3	Isolate GH11	JQ655295	18671	0	0	0
Hop stunt viroid	Strain cachexia	FJ984562	299	0	0	0			Grapevine leafroll-associated virus 3	Isolate LN	JQ423939	18563	0	0	0
Hop stunt viroid	Isolate tk4	KF060660	303	0	0	0			Grapevine leafroll-associated virus 3	Isolate Mer240	MH521115.2	18497	0	0	0
Hop stunt viroid	Unnamed Isolate	JQ080272	305	0	0	0			Hop stunt viroid	Isolate HSVd-WA-1	KC427095	296	0	0	0
Hop stunt viroid	Isolate pis60-ohadi	KC771553	297	0	0	0			Hop stunt viroid	Isolate HSVd-apricot-v6	KM052624	296	0	0	0
Hop stunt viroid	Unnamed Isolate	D13765	297	0.0511502	844	1			Hop stunt viroid	Strain cachexia	FJ984562	299	0	0	0
Hop stunt viroid	Isolate DP2 dapple	JQ706343	297	0	0	0			Hop stunt viroid	Isolate tk4	KF060660	303	0	0	0
Hop stunt viroid	Unnamed Isolate	D13764	297	0.000687843	34	0.684			Hop stunt viroid	Unnamed Isolate	JQ080272	305	0	0	0
Hop stunt viroid	Unnamed Isolate	M35717	296	0	0	0			Hop stunt viroid	Isolate pis60-ohadi	KC771553	297	1.81806e-05	20	0.758
Hop stunt viroid	Unnamed Isolate	AY513267	300	0	0	0			Hop stunt viroid	Unnamed Isolate	D13765	297	0.00109055	295	1
Hop stunt viroid	Unnamed Isolate	X07405	301	0	0	0			Hop stunt viroid	Isolate DP2 dapple	JQ706343	297	0	0	0
Hop stunt viroid	Unnamed Isolate	KJ956805	302	0	0	0			Hop stunt viroid	Unnamed Isolate	D13764	297	8.30756e-05	47	1
Vine No. 15-3 E-L 31 leaf									Hop stunt viroid	Unnamed Isolate	M35717	296	0	0	0
Grapevine pinot gris virus	Isolate SK30-1	KF686810.1	7259	0	0	0			Hop stunt viroid	Unnamed Isolate	AY513267	300	0	0	0
Grapevine pinot gris virus	Isolate PN	KY706085.1	7259	0	0	0			Hop stunt viroid	Unnamed Isolate	X07405	301	0	0	0
Grapevine pinot gris virus	Isolate Goldfinger	KU508673.1	7247	0	0	0			Hop stunt viroid	Unnamed Isolate	KJ956805	302	0	0	0
Grapevine pinot gris virus	Isolate SK30	KF134123.1	7259	0	0	0			Vine No. 8-1 E-L 31 leaf
Grapevine pinot gris virus	Isolate SK01	KF134124.1	7259	0	0	0			Grapevine pinot gris virus	Isolate SK30-1	KF686810.1	7259	2.17967e-17	0	0.021
Grapevine pinot gris virus	Isolate Tannat-GvPGV	KR528581.1	7250	0.957245	2579.5	1			Grapevine pinot gris virus	Isolate PN	KY706085.1	7259	0	0	0
Grapevine pinot gris virus	Isolate Mer	KM491305.1	7223	0	0	0			Grapevine pinot gris virus	Isolate Goldfinger	KU508673.1	7247	0	0	0
Grapevine pinot gris virus	Isolate GPGVA_FEM01	KU312039.1	7259	0	0	0			Grapevine pinot gris virus	Isolate SK30	KF134123.1	7259	5.92502e-05	0	0.128
Grapevine pinot gris virus	Isolate BC-1	KU194413.1	7224	1.34739e-05	0	0.062			Grapevine pinot gris virus	Isolate SK01	KF134124.1	7259	0	0	0
Grapevine pinot gris virus	Unknown unknown	NC_015782	7275	0	0	0			Grapevine pinot gris virus	Isolate Tannat-GvPGV	KR528581.1	7250	0.000787311	0	0.117
Grapevine pinot gris virus	Isolate SL13	KY747493.1	7223	0	0	0			Grapevine pinot gris virus	Isolate Mer	KM491305.1	7223	0.872867	1850	1
Grapevine pinot gris virus	Isolate SK13	KF134125.1	7259	0	0	0			Grapevine pinot gris virus	Isolate GPGVA_FEM01	KU312039.1	7259	0	0	0
Grapevine pinot gris virus	Isolate Riesling 25-3	KX522755.1	7259	0	0	0			Grapevine pinot gris virus	Isolate BC-1	KU194413.1	7224	0	0	0
Grapevine rupestris stem pitting-associated virus	Isolate 3138-07	JX559646	8726	0	0	0			Grapevine pinot gris virus	Unknown unknown	NC_015782	7275	0	0	0
Grapevine rupestris stem pitting-associated virus	Unknown unknown	NC_001948	8744	0	0	0			Grapevine pinot gris virus	Isolate SL13	KY747493.1	7223	0	0	0
Grapevine rupestris stem pitting-associated virus	Isolate GRSPaV-MG	FR691076	8749	0.0216572	123	1			Grapevine pinot gris virus	Isolate SK13	KF134125.1	7259	5.45603e-05	0	0.13
Grapevine rupestris stem pitting-associated virus	Isolate 1050-02	JX513892	8716	0.0162527	60	1			Grapevine pinot gris virus	Isolate Riesling 25-3	KX522755.1	7259	0	0	0
Grapevine rupestris stem pitting-associated virus	Isolate GRSPaV-GG	JQ922417	8758	0	0	0			Grapevine rupestris stem pitting-associated virus	Isolate 3138-07	JX559646	8726	9.42878e-16	0	0.022
Grapevine rupestris stem pitting-associated virus	Isolate PG	HE591388	8725	0	0	0			Grapevine rupestris stem pitting-associated virus	Unknown unknown	NC_001948	8744	2.72208e-17	0	0.017
Grapevine rupestris stem pitting-associated virus	Isolate RSPaV-PN	AY368172	8743	1.35121e-05	1	0.528			Grapevine rupestris stem pitting-associated virus	Isolate GRSPaV-MG	FR691076	8749	0.0284821	185	1
Grapevine rupestris stem pitting-associated virus	Isolate GRSPaV-WA	KC427107	8742	0	0	0			Grapevine rupestris stem pitting-associated virus	Isolate 1050-02	JX513892	8716	0.0515382	144	1
Hop stunt viroid	Isolate HSVd-WA-1	KC427095	296	0	0	0			Grapevine rupestris stem pitting-associated virus	Isolate GRSPaV-GG	JQ922417	8758	3.40466e-15	0	0.042
Hop stunt viroid	Isolate HSVd-apricot-v6	KM052624	296	0	0	0			Grapevine rupestris stem pitting-associated virus	Isolate PG	HE591388	8725	1.21894e-16	0	0.035
Hop stunt viroid	Strain cachexia	FJ984562	299	0	0	0			Grapevine rupestris stem pitting-associated virus	Isolate RSPaV-PN	AY368172	8743	0.000102138	9	0.59
Hop stunt viroid	Isolate tk4	KF060660	303	0	0	0			Grapevine rupestris stem pitting-associated virus	Isolate GRSPaV-WA	KC427107	8742	0	0	0
Hop stunt viroid	Unnamed Isolate	JQ080272	305	0	0	0			Grapevine leafroll-associated virus 3	Isolate WA-MR	GU983863	18498	0	0	0
Hop stunt viroid	Isolate pis60-ohadi	KC771553	297	7.01778e-05	29	0.966			Grapevine leafroll-associated virus 3	Isolate LN3204	MH521112.2	18498	0	0	0
Hop stunt viroid	Unnamed Isolate	D13765	297	0.0046033	655	1			Grapevine leafroll-associated virus 3	Isolate Cha141	MH521097.2	18618	0	0	0
Hop stunt viroid	Isolate DP2 dapple	JQ706343	297	0	0	0			Grapevine leafroll-associated virus 3	Isolate Cha106	MH521093.2	18497	0	0	0
Hop stunt viroid	Unnamed Isolate	D13764	297	0.000140216	114	1			Grapevine leafroll-associated virus 3	Isolate TC-BR	KX756668.1	18498	0	0	0
Hop stunt viroid	Unnamed Isolate	M35717	296	0	0	0			Grapevine leafroll-associated virus 3	Isolate 3138-07	JX559645	18498	0	0	0
Hop stunt viroid	Unnamed Isolate	AY513267	300	0	0	0			Grapevine leafroll-associated virus 3	Isolate PL-20	GQ352633	18433	0.0431296	16	0.998
Hop stunt viroid	Unnamed Isolate	X07405	301	0	0	0			Grapevine leafroll-associated virus 3	Isolate NdA121	KY707826.1	18576	0	0	0
Hop stunt viroid	Unnamed Isolate	KJ956805	302	0	0	0			Grapevine leafroll-associated virus 3	Isolate Cl-766	EU344893	17919	0	0	0
									Grapevine leafroll-associated virus 3	Isolate GLRaV3-ID46	MH796135.1	18498	0	0	0
Vine No. 5-4 E-L 35 leaf									Grapevine leafroll-associated virus 3	Strain NY1	NC_004667	17919	0	0	0
Grapevine pinot gris virus	Isolate SK30-1	KF686810.1	7259	0	0	0			Grapevine leafroll-associated virus 3	Isolate 623	GQ352632	18498	0	0	0
Grapevine pinot gris virus	Isolate PN	KY706085.1	7259	0	0	0			Grapevine leafroll-associated virus 3	Isolate Pin244	MH521116.2	18497	0	0	0
Grapevine pinot gris virus	Isolate Goldfinger	KU508673.1	7247	0	0	0			Grapevine leafroll-associated virus 3	Isolate 8415A	KY073323.1	18572	0	0	0
Grapevine pinot gris virus	Isolate SK30	KF134123.1	7259	1.28629e-16	0	0.021			Grapevine leafroll-associated virus 3	Isolate Cha138	MH521095.2	18619	0	0	0
Grapevine pinot gris virus	Isolate SK01	KF134124.1	7259	0	0	0			Grapevine leafroll-associated virus 3	Isolate 621	GQ352631	18498	0	0	0
Grapevine pinot gris virus	Isolate Tannat-GvPGV	KR528581.1	7250	0.759631	584	1			Grapevine leafroll-associated virus 3	Isolate GH30	JQ655296	18576	0	0	0
Grapevine pinot gris virus	Isolate Mer	KM491305.1	7223	0.000375891	0	0.041			Grapevine leafroll-associated virus 3	Isolate Kat255	MH521108.2	18498	0	0	0
Grapevine pinot gris virus	Isolate GPGVA_FEM01	KU312039.1	7259	0	0	0			Grapevine leafroll-associated virus 3	Isolate GP18	EU259806	18498	0	0	0
Grapevine pinot gris virus	Isolate BC-1	KU194413.1	7224	0	0	0			Grapevine leafroll-associated virus 3	Isolate 8415B	KY073324.1	18563	0	0	0
Grapevine pinot gris virus	Unknown unknown	NC_015782	7275	0	0	0			Grapevine leafroll-associated virus 3	Isolate GH24	KM058745	18493	0	0	0
Grapevine pinot gris virus	Isolate SL13	KY747493.1	7223	0	0	0			Grapevine leafroll-associated virus 3	Isolate Cha137	MH521094.2	18619	0	0	0
Grapevine pinot gris virus	Isolate SK13	KF134125.1	7259	1.02998e-16	0	0.021			Grapevine leafroll-associated virus 3	Isolate 3M-139	JX266782	18475	0	0	0
Grapevine pinot gris virus	Isolate Riesling 25-3	KX522755.1	7259	0	0	0			Grapevine leafroll-associated virus 3	Isolate GH11	JQ655295	18671	0	0	0
Grapevine rupestris stem pitting-associated virus	Isolate 3138-07	JX559646	8726	3.39062e-17	0	0.017			Grapevine leafroll-associated virus 3	Isolate LN	JQ423939	18563	0.000132961	0	0.031
Grapevine rupestris stem pitting-associated virus	Unknown unknown	NC_001948	8744	3.07509e-05	0	0.149			Grapevine leafroll-associated virus 3	Isolate Mer240	MH521115.2	18497	0	0	0
Grapevine rupestris stem pitting-associated virus	Isolate GRSPaV-MG	FR691076	8749	9.19765e-13	0	0.036			Hop stunt viroid	Isolate HSVd-WA-1	KC427095	296	3.31062e-17	1	0.507
Grapevine rupestris stem pitting-associated virus	Isolate 1050-02	JX513892	8716	0.224568	198	1			Hop stunt viroid	Isolate HSVd-apricot-v6	KM052624	296	0	0	0
Grapevine rupestris stem pitting-associated virus	Isolate GRSPaV-GG	JQ922417	8758	5.98549e-15	0	0.044			Hop stunt viroid	Strain cachexia	FJ984562	299	0	0	0
Grapevine rupestris stem pitting-associated virus	Isolate PG	HE591388	8725	0	0	0			Hop stunt viroid	Isolate tk4	KF060660	303	0	0	0
Grapevine rupestris stem pitting-associated virus	Isolate RSPaV-PN	AY368172	8743	3.35521e-07	1	0.527			Hop stunt viroid	Unnamed Isolate	JQ080272	305	0	0	0
Grapevine rupestris stem pitting-associated virus	Isolate GRSPaV-WA	KC427107	8742	2.16655e-15	0	0.019			Hop stunt viroid	Isolate pis60-ohadi	KC771553	297	0.000113112	64	1
Hop stunt viroid	Isolate HSVd-WA-1	KC427095	296	1.25268e-16	1	0.507			Hop stunt viroid	Unnamed Isolate	D13765	297	0.00260564	410	1
Hop stunt viroid	Isolate HSVd-apricot-v6	KM052624	296	0	0	0			Hop stunt viroid	Isolate DP2 dapple	JQ706343	297	0.000126633	63	1
Hop stunt viroid	Strain cachexia	FJ984562	299	0	0	0			Hop stunt viroid	Unnamed Isolate	D13764	297	0	0	0
Hop stunt viroid	Isolate tk4	KF060660	303	0	0	0			Hop stunt viroid	Unnamed Isolate	M35717	296	3.31062e-17	1	0.507
Hop stunt viroid	Unnamed Isolate	JQ080272	305	0	0	0			Hop stunt viroid	Unnamed Isolate	AY513267	300	1.83795e-37	0	0.143
Hop stunt viroid	Isolate pis60-ohadi	KC771553	297	7.84606e-05	19	0.912			Hop stunt viroid	Unnamed Isolate	X07405	301	0	0	0
Hop stunt viroid	Unnamed Isolate	D13765	297	0.0134755	714	1			Hop stunt viroid	Unnamed Isolate	KJ956805	302	0	0	0
Hop stunt viroid	Isolate DP2 dapple	JQ706343	297	0	0	0			Vine No. 9-2 E-L 31 leaf
Hop stunt viroid	Unnamed Isolate	D13764	297	0.000695587	109	1			Grapevine pinot gris virus	Isolate SK30-1	KF686810.1	7259	0	0	0
Hop stunt viroid	Unnamed Isolate	M35717	296	1.25268e-16	1	0.507			Grapevine pinot gris virus	Isolate PN	KY706085.1	7259	0	0	0
Hop stunt viroid	Unnamed Isolate	AY513267	300	0	0	0			Grapevine pinot gris virus	Isolate Goldfinger	KU508673.1	7247	0	0	0
Hop stunt viroid	Unnamed Isolate	X07405	301	0	0	0			Grapevine pinot gris virus	Isolate SK30	KF134123.1	7259	9.73915e-06	0	0.041
Hop stunt viroid	Unnamed Isolate	KJ956805	302	0	0	0			Grapevine pinot gris virus	Isolate SK01	KF134124.1	7259	0	0	0
Grapevine yellow speckle viroid	Clone 19	JX892931	220	0	0	0			Grapevine pinot gris virus	Isolate Tannat-GvPGV	KR528581.1	7250	0.000728461	0	0.136
Grapevine yellow speckle viroid	Clone 11	EU682454	367	0	0	0			Grapevine pinot gris virus	Isolate Mer	KM491305.1	7223	0	0	0
Grapevine yellow speckle viroid	Isolate 6421_YS1_Ram	KF007311	359	0	0	0			Grapevine pinot gris virus	Isolate GPGVA_FEM01	KU312039.1	7259	0	0	0
Grapevine yellow speckle viroid	Clone 3 GYSVd 1-6	DQ377124	361	0	0	0			Grapevine pinot gris virus	Isolate BC-1	KU194413.1	7224	0.495289	1840	1
Grapevine yellow speckle viroid	Clone Poochidpha 6	KP010020	365	0	0	0			Grapevine pinot gris virus	Unknown unknown	NC_015782	7275	0	0	0
Grapevine yellow speckle viroid	Isolate NC_003612	NC_003612	363	0	0	0			Grapevine pinot gris virus	Isolate SL13	KY747493.1	7223	0	0	0
Grapevine yellow speckle viroid	Clone 46 GYSVd 1-10	DQ377127	361	0	0	0			Grapevine pinot gris virus	Isolate SK13	KF134125.1	7259	0	0	0
Grapevine yellow speckle viroid	Clone IUT 14	KF916043	367	0	0	0			Grapevine pinot gris virus	Isolate Riesling 25-3	KX522755.1	7259	0	0	0
Grapevine yellow speckle viroid	Isolate 6119_YS1_Crim	KF007308	365	0	0	0			Grapevine leafroll-associated virus 3	Isolate WA-MR	GU983863	18498	0	0	0
Grapevine yellow speckle viroid	Isolate 6703_YS2_ThS2	KF007320	367	0	0	0			Grapevine leafroll-associated virus 3	Isolate LN3204	MH521112.2	18498	0	0	0
Grapevine yellow speckle viroid	Clone 1	EU682453	367	2.94258e-06	4	0.959			Grapevine leafroll-associated virus 3	Isolate Cha141	MH521097.2	18618	0	0	0
Grapevine yellow speckle viroid	Clone Ty CGVd 1-2	DQ371472	368	0	0	0			Grapevine leafroll-associated virus 3	Isolate Cha106	MH521093.2	18497	0	0	0
Grapevine yellow speckle viroid	Clone 3	JF746172	367	0.000944312	148	1			Grapevine leafroll-associated virus 3	Isolate TC-BR	KX756668.1	18498	0	0	0
Vine No. 15-2 E-L 35 leaf									Grapevine leafroll-associated virus 3	Isolate 3138-07	JX559645	18498	0	0	0
Grapevine rupestris stem pitting-associated virus	Isolate 3138-07	JX559646	8726	1.54514e-14	0	0.019			Grapevine leafroll-associated virus 3	Isolate PL-20	GQ352633	18433	0	0	0
Grapevine rupestris stem pitting-associated virus	Unknown unknown	NC_001948	8744	0	0	0			Grapevine leafroll-associated virus 3	Isolate NdA121	KY707826.1	18576	0	0	0
Grapevine rupestris stem pitting-associated virus	Isolate GRSPaV-MG	FR691076	8749	1.62534e-11	0	0.021			Grapevine leafroll-associated virus 3	Isolate Cl-766	EU344893	17919	0	0	0
Grapevine rupestris stem pitting-associated virus	Isolate 1050-02	JX513892	8716	0.570511	50	0.955			Grapevine leafroll-associated virus 3	Isolate GLRaV3-ID46	MH796135.1	18498	0.419743	203	1
Grapevine rupestris stem pitting-associated virus	Isolate GRSPaV-GG	JQ922417	8758	7.59291e-38	0	0.004			Grapevine leafroll-associated virus 3	Strain NY1	NC_004667	17919	0	0	0
Grapevine rupestris stem pitting-associated virus	Isolate PG	HE591388	8725	0	0	0			Grapevine leafroll-associated virus 3	Isolate 623	GQ352632	18498	0	0	0
Grapevine rupestris stem pitting-associated virus	Isolate RSPaV-PN	AY368172	8743	2.79667e-08	0	0.325			Grapevine leafroll-associated virus 3	Isolate Pin244	MH521116.2	18497	0	0	0
Grapevine rupestris stem pitting-associated virus	Isolate GRSPaV-WA	KC427107	8742	3.37546e-15	0	0.017			Grapevine leafroll-associated virus 3	Isolate 8415A	KY073323.1	18572	0	0	0
Hop stunt viroid	Isolate HSVd-WA-1	KC427095	296	1.57613e-16	1	0.503			Grapevine leafroll-associated virus 3	Isolate Cha138	MH521095.2	18619	0	0	0
Hop stunt viroid	Isolate HSVd-apricot-v6	KM052624	296	0	0	0			Grapevine leafroll-associated virus 3	Isolate 621	GQ352631	18498	0	0	0
Hop stunt viroid	Strain cachexia	FJ984562	299	0	0	0			Grapevine leafroll-associated virus 3	Isolate GH30	JQ655296	18576	0	0	0
Hop stunt viroid	Isolate tk4	KF060660	303	0	0	0			Grapevine leafroll-associated virus 3	Isolate Kat255	MH521108.2	18498	0	0	0
Hop stunt viroid	Unnamed Isolate	JQ080272	305	0	0	0			Grapevine leafroll-associated virus 3	Isolate GP18	EU259806	18498	0	0	0
Hop stunt viroid	Isolate pis60-ohadi	KC771553	297	0.00691962	74	0.912			Grapevine leafroll-associated virus 3	Isolate 8415B	KY073324.1	18563	0	0	0
Hop stunt viroid	Unnamed Isolate	D13765	297	0.319499	1507	1			Grapevine leafroll-associated virus 3	Isolate GH24	KM058745	18493	0	0	0
Hop stunt viroid	Isolate DP2 dapple	JQ706343	297	0.0183307	153	1			Grapevine leafroll-associated virus 3	Isolate Cha137	MH521094.2	18619	0	0	0
Hop stunt viroid	Unnamed Isolate	D13764	297	0	0	0			Grapevine leafroll-associated virus 3	Isolate 3M-139	JX266782	18475	0	0	0
Hop stunt viroid	Unnamed Isolate	M35717	296	1.57613e-16	1	0.503			Grapevine leafroll-associated virus 3	Isolate GH11	JQ655295	18671	0	0	0
Hop stunt viroid	Unnamed Isolate	AY513267	300	0	0	0			Grapevine leafroll-associated virus 3	Isolate LN	JQ423939	18563	0	0	0
Hop stunt viroid	Unnamed Isolate	X07405	301	0	0	0			Grapevine leafroll-associated virus 3	Isolate Mer240	MH521115.2	18497	0	0	0
Hop stunt viroid	Unnamed Isolate	KJ956805	302	0	0	0			Grapevine rupestris stem pitting-associated virus	Isolate 3138-07	JX559646	8726	0	0	0
Grapevine pinot gris virus	Isolate SK30-1	KF686810.1	7259	0	0	0			Grapevine rupestris stem pitting-associated virus	Unknown unknown	NC_001948	8744	0	0	0
Grapevine pinot gris virus	Isolate PN	KY706085.1	7259	0	0	0			Grapevine rupestris stem pitting-associated virus	Isolate GRSPaV-MG	FR691076	8749	0.0125936	129	0.999
Grapevine pinot gris virus	Isolate Goldfinger	KU508673.1	7247	0	0	0			Grapevine rupestris stem pitting-associated virus	Isolate 1050-02	JX513892	8716	0.0695205	251	1
Grapevine pinot gris virus	Isolate SK30	KF134123.1	7259	0	0	0			Grapevine rupestris stem pitting-associated virus	Isolate GRSPaV-GG	JQ922417	8758	0	0	0
Grapevine pinot gris virus	Isolate SK01	KF134124.1	7259	0	0	0			Grapevine rupestris stem pitting-associated virus	Isolate PG	HE591388	8725	0	0	0
Grapevine pinot gris virus	Isolate Tannat-GvPGV	KR528581.1	7250	0	0	0			Grapevine rupestris stem pitting-associated virus	Isolate RSPaV-PN	AY368172	8743	7.51415e-09	4	0.536
Grapevine pinot gris virus	Isolate Mer	KM491305.1	7223	0	0	0			Grapevine rupestris stem pitting-associated virus	Isolate GRSPaV-WA	KC427107	8742	0	0	0
Grapevine pinot gris virus	Isolate GPGVA_FEM01	KU312039.1	7259	0	0	0			Hop stunt viroid	Isolate HSVd-WA-1	KC427095	296	0	0	0
Grapevine pinot gris virus	Isolate BC-1	KU194413.1	7224	0.0845537	0	0.395			Hop stunt viroid	Isolate HSVd-apricot-v6	KM052624	296	0	0	0
Grapevine pinot gris virus	Unknown unknown	NC_015782	7275	0	0	0			Hop stunt viroid	Strain cachexia	FJ984562	299	0	0	0
Grapevine pinot gris virus	Isolate SL13	KY747493.1	7223	0	0	0			Hop stunt viroid	Isolate tk4	KF060660	303	0	0	0
Grapevine pinot gris virus	Isolate SK13	KF134125.1	7259	0	0	0			Hop stunt viroid	Unnamed Isolate	JQ080272	305	0	0	0
Grapevine pinot gris virus	Isolate Riesling 25-3	KX522755.1	7259	0	0	0			Hop stunt viroid	Isolate pis60-ohadi	KC771553	297	3.2136e-05	20	1
Vine No. 15-3 E-L 35 leaf									Hop stunt viroid	Unnamed Isolate	D13765	297	0.00150462	338	1
Grapevine pinot gris virus	Isolate SK30-1	KF686810.1	7259	0	0	0			Hop stunt viroid	Isolate DP2 dapple	JQ706343	297	4.92226e-05	46	1
Grapevine pinot gris virus	Isolate PN	KY706085.1	7259	0	0	0			Hop stunt viroid	Unnamed Isolate	D13764	297	0	0	0
Grapevine pinot gris virus	Isolate Goldfinger	KU508673.1	7247	0	0	0			Hop stunt viroid	Unnamed Isolate	M35717	296	0	0	0
Grapevine pinot gris virus	Isolate SK30	KF134123.1	7259	0	0	0			Hop stunt viroid	Unnamed Isolate	AY513267	300	0	0	0
Grapevine pinot gris virus	Isolate SK01	KF134124.1	7259	0	0	0			Hop stunt viroid	Unnamed Isolate	X07405	301	0	0	0
Grapevine pinot gris virus	Isolate Tannat-GvPGV	KR528581.1	7250	0.000705557	0	0.046			Hop stunt viroid	Unnamed Isolate	KJ956805	302	0	0	0
Grapevine pinot gris virus	Isolate Mer	KM491305.1	7223	0	0	0			Grapevine yellow speckle viroid	Clone 19	JX892931	220	0	0	0
Grapevine pinot gris virus	Isolate GPGVA_FEM01	KU312039.1	7259	0	0	0			Grapevine yellow speckle viroid	Clone 11	EU682454	367	0	0	0
Grapevine pinot gris virus	Isolate BC-1	KU194413.1	7224	0.432103	138	0.999			Grapevine yellow speckle viroid	Isolate 6421_YS1_Ram	KF007311	359	0	0	0
Grapevine pinot gris virus	Unknown unknown	NC_015782	7275	0	0	0			Grapevine yellow speckle viroid	Clone 3 GYSVd 1-6	DQ377124	361	0	0	0
Grapevine pinot gris virus	Isolate SL13	KY747493.1	7223	0	0	0			Grapevine yellow speckle viroid	Clone Poochidpha 6	KP010020	365	0	0	0
Grapevine pinot gris virus	Isolate SK13	KF134125.1	7259	0	0	0			Grapevine yellow speckle viroid	Isolate NC_003612	NC_003612	363	0	0	0
Grapevine pinot gris virus	Isolate Riesling 25-3	KX522755.1	7259	0	0	0			Grapevine yellow speckle viroid	Clone 46 GYSVd 1-10	DQ377127	361	0	0	0
Grapevine rupestris stem pitting-associated virus	Isolate 3138-07	JX559646	8726	6.12833e-14	0	0.019			Grapevine yellow speckle viroid	Clone IUT 14	KF916043	367	0	0	0
Grapevine rupestris stem pitting-associated virus	Unknown unknown	NC_001948	8744	1.99684e-15	0	0.019			Grapevine yellow speckle viroid	Isolate 6119_YS1_Crim	KF007308	365	0	0	0
Grapevine rupestris stem pitting-associated virus	Isolate GRSPaV-MG	FR691076	8749	0.128572	100	0.999			Grapevine yellow speckle viroid	Isolate 6703_YS2_ThS2	KF007320	367	0	0	0
Grapevine rupestris stem pitting-associated virus	Isolate 1050-02	JX513892	8716	0.346416	113	1			Grapevine yellow speckle viroid	Clone 1	EU682453	367	8.75892e-07	6	1
Grapevine rupestris stem pitting-associated virus	Isolate GRSPaV-GG	JQ922417	8758	6.97638e-15	0	0.044			Grapevine yellow speckle viroid	Clone Ty CGVd 1-2	DQ371472	368	0	0	0
Grapevine rupestris stem pitting-associated virus	Isolate PG	HE591388	8725	0	0	0			Grapevine yellow speckle viroid	Clone 3	JF746172	367	0.000482778	310	1
Grapevine rupestris stem pitting-associated virus	Isolate RSPaV-PN	AY368172	8743	3.9319e-07	0	0.48
Grapevine rupestris stem pitting-associated virus	Isolate GRSPaV-WA	KC427107	8742	3.66674e-15	0	0.018			Vine No. 1-5 E-L 35 leaf
Hop stunt viroid	Isolate HSVd-WA-1	KC427095	296	0	0	0			Grapevine pinot gris virus	Isolate SK30-1	KF686810.1	7259	0	0	0
Hop stunt viroid	Isolate HSVd-apricot-v6	KM052624	296	0	0	0			Grapevine pinot gris virus	Isolate PN	KY706085.1	7259	0	0	0
Hop stunt viroid	Strain cachexia	FJ984562	299	0	0	0			Grapevine pinot gris virus	Isolate Goldfinger	KU508673.1	7247	0	0	0
Hop stunt viroid	Isolate tk4	KF060660	303	0	0	0			Grapevine pinot gris virus	Isolate SK30	KF134123.1	7259	0	0	0
Hop stunt viroid	Unnamed Isolate	JQ080272	305	0	0	0			Grapevine pinot gris virus	Isolate SK01	KF134124.1	7259	0	0	0
Hop stunt viroid	Isolate pis60-ohadi	KC771553	297	0.00149743	79	0.96			Grapevine pinot gris virus	Isolate Tannat-GvPGV	KR528581.1	7250	0.717971	873	1
Hop stunt viroid	Unnamed Isolate	D13765	297	0.0866415	1660	1			Grapevine pinot gris virus	Isolate Mer	KM491305.1	7223	0	0	0
Hop stunt viroid	Isolate DP2 dapple	JQ706343	297	0.00405583	216	1			Grapevine pinot gris virus	Isolate GPGVA_FEM01	KU312039.1	7259	0	0	0
Hop stunt viroid	Unnamed Isolate	D13764	297	0	0	0			Grapevine pinot gris virus	Isolate BC-1	KU194413.1	7224	0	0	0
Hop stunt viroid	Unnamed Isolate	M35717	296	0	0	0			Grapevine pinot gris virus	Unknown unknown	NC_015782	7275	0	0	0
Hop stunt viroid	Unnamed Isolate	AY513267	300	1.97913e-32	0	0.227			Grapevine pinot gris virus	Isolate SL13	KY747493.1	7223	0	0	0
Hop stunt viroid	Unnamed Isolate	X07405	301	0	0	0			Grapevine pinot gris virus	Isolate SK13	KF134125.1	7259	0	0	0
Hop stunt viroid	Unnamed Isolate	KJ956805	302	0	0	0			Grapevine pinot gris virus	Isolate Riesling 25-3	KX522755.1	7259	0	0	0
									Grapevine rupestris stem pitting-associated virus	Isolate 3138-07	JX559646	8726	5.41368e-12	0	0.101
Vine No. 5-4 E-L 31 berry									Grapevine rupestris stem pitting-associated virus	Unknown unknown	NC_001948	8744	0	0	0
Grapevine pinot gris virus	Isolate SK30-1	KF686810.1	7259	0	0	0			Grapevine rupestris stem pitting-associated virus	Isolate GRSPaV-MG	FR691076	8749	1.14958e-16	0	0.017
Grapevine pinot gris virus	Isolate PN	KY706085.1	7259	0	0	0			Grapevine rupestris stem pitting-associated virus	Isolate 1050-02	JX513892	8716	0.13549	201	1
Grapevine pinot gris virus	Isolate Goldfinger	KU508673.1	7247	0	0	0			Grapevine rupestris stem pitting-associated virus	Isolate GRSPaV-GG	JQ922417	8758	3.06679e-14	0	0.067
Grapevine pinot gris virus	Isolate SK30	KF134123.1	7259	4.08405e-06	0	0.041			Grapevine rupestris stem pitting-associated virus	Isolate PG	HE591388	8725	9.17097e-16	0	0.019
Grapevine pinot gris virus	Isolate SK01	KF134124.1	7259	0	0	0			Grapevine rupestris stem pitting-associated virus	Isolate RSPaV-PN	AY368172	8743	3.13424e-08	1	0.552
Grapevine pinot gris virus	Isolate Tannat-GvPGV	KR528581.1	7250	0.68778	927	1			Grapevine rupestris stem pitting-associated virus	Isolate GRSPaV-WA	KC427107	8742	5.22212e-16	0	0.017
Grapevine pinot gris virus	Isolate Mer	KM491305.1	7223	0	0	0			Grapevine leafroll-associated virus 3	Isolate WA-MR	GU983863	18498	0	0	0
Grapevine pinot gris virus	Isolate GPGVA_FEM01	KU312039.1	7259	0	0	0			Grapevine leafroll-associated virus 3	Isolate LN3204	MH521112.2	18498	0	0	0
Grapevine pinot gris virus	Isolate BC-1	KU194413.1	7224	0	0	0			Grapevine leafroll-associated virus 3	Isolate Cha141	MH521097.2	18618	0	0	0
Grapevine pinot gris virus	Unknown unknown	NC_015782	7275	0	0	0			Grapevine leafroll-associated virus 3	Isolate Cha106	MH521093.2	18497	0	0	0
Grapevine pinot gris virus	Isolate SL13	KY747493.1	7223	0	0	0			Grapevine leafroll-associated virus 3	Isolate TC-BR	KX756668.1	18498	0	0	0
Grapevine pinot gris virus	Isolate SK13	KF134125.1	7259	0.000227402	0	0.137			Grapevine leafroll-associated virus 3	Isolate 3138-07	JX559645	18498	0	0	0
Grapevine pinot gris virus	Isolate Riesling 25-3	KX522755.1	7259	0	0	0			Grapevine leafroll-associated virus 3	Isolate PL-20	GQ352633	18433	0.133682	29	0.99
Grapevine rupestris stem pitting-associated virus	Isolate 3138-07	JX559646	8726	1.21113e-14	0	0.08			Grapevine leafroll-associated virus 3	Isolate NdA121	KY707826.1	18576	0	0	0
Grapevine rupestris stem pitting-associated virus	Unknown unknown	NC_001948	8744	1.98629e-15	0	0.073			Grapevine leafroll-associated virus 3	Isolate Cl-766	EU344893	17919	0	0	0
Grapevine rupestris stem pitting-associated virus	Isolate GRSPaV-MG	FR691076	8749	2.49307e-12	0	0.06			Grapevine leafroll-associated virus 3	Isolate GLRaV3-ID46	MH796135.1	18498	0	0	0
Grapevine rupestris stem pitting-associated virus	Isolate 1050-02	JX513892	8716	0.265907	459	1			Grapevine leafroll-associated virus 3	Strain NY1	NC_004667	17919	0	0	0
Grapevine rupestris stem pitting-associated virus	Isolate GRSPaV-GG	JQ922417	8758	4.74069e-14	0	0.065			Grapevine leafroll-associated virus 3	Isolate 623	GQ352632	18498	0	0	0
Grapevine rupestris stem pitting-associated virus	Isolate PG	HE591388	8725	0	0	0			Grapevine leafroll-associated virus 3	Isolate Pin244	MH521116.2	18497	0	0	0
Grapevine rupestris stem pitting-associated virus	Isolate RSPaV-PN	AY368172	8743	0.000240382	10	0.602			Grapevine leafroll-associated virus 3	Isolate 8415A	KY073323.1	18572	0	0	0
Grapevine rupestris stem pitting-associated virus	Isolate GRSPaV-WA	KC427107	8742	2.71509e-15	0	0.043			Grapevine leafroll-associated virus 3	Isolate Cha138	MH521095.2	18619	0	0	0
Hop stunt viroid	Isolate HSVd-WA-1	KC427095	296	2.70675e-16	6	0.959			Grapevine leafroll-associated virus 3	Isolate 621	GQ352631	18498	0	0	0
Hop stunt viroid	Isolate HSVd-apricot-v6	KM052624	296	0	0	0			Grapevine leafroll-associated virus 3	Isolate GH30	JQ655296	18576	0	0	0
Hop stunt viroid	Strain cachexia	FJ984562	299	0	0	0			Grapevine leafroll-associated virus 3	Isolate Kat255	MH521108.2	18498	0	0	0
Hop stunt viroid	Isolate tk4	KF060660	303	0	0	0			Grapevine leafroll-associated virus 3	Isolate GP18	EU259806	18498	0	0	0
Hop stunt viroid	Unnamed Isolate	JQ080272	305	0	0	0			Grapevine leafroll-associated virus 3	Isolate 8415B	KY073324.1	18563	0	0	0
Hop stunt viroid	Isolate pis60-ohadi	KC771553	297	0.000337547	128	1			Grapevine leafroll-associated virus 3	Isolate GH24	KM058745	18493	0	0	0
Hop stunt viroid	Unnamed Isolate	D13765	297	0.0338219	4255	1			Grapevine leafroll-associated virus 3	Isolate Cha137	MH521094.2	18619	0	0	0
Hop stunt viroid	Isolate DP2 dapple	JQ706343	297	0	0	0			Grapevine leafroll-associated virus 3	Isolate 3M-139	JX266782	18475	0	0	0
Hop stunt viroid	Unnamed Isolate	D13764	297	0.00332919	1262	1			Grapevine leafroll-associated virus 3	Isolate GH11	JQ655295	18671	0	0	0
Hop stunt viroid	Unnamed Isolate	M35717	296	2.70675e-16	6	0.959			Grapevine leafroll-associated virus 3	Isolate LN	JQ423939	18563	2.21199e-05	0	0.012
Hop stunt viroid	Unnamed Isolate	AY513267	300	3.46505e-27	0	0.32			Grapevine leafroll-associated virus 3	Isolate Mer240	MH521115.2	18497	0	0	0
Hop stunt viroid	Unnamed Isolate	X07405	301	0	0	0			Hop stunt viroid	Isolate HSVd-WA-1	KC427095	296	0	0	0
Hop stunt viroid	Unnamed Isolate	KJ956805	302	0	0	0			Hop stunt viroid	Isolate HSVd-apricot-v6	KM052624	296	0	0	0
Grapevine yellow speckle viroid	Clone 19	JX892931	220	1.07075e-14	9	0.823			Hop stunt viroid	Strain cachexia	FJ984562	299	0	0	0
Grapevine yellow speckle viroid	Clone 11	EU682454	367	0	0	0			Hop stunt viroid	Isolate tk4	KF060660	303	0	0	0
Grapevine yellow speckle viroid	Isolate 6421_YS1_Ram	KF007311	359	0	0	0			Hop stunt viroid	Unnamed Isolate	JQ080272	305	0	0	0
Grapevine yellow speckle viroid	Clone 3 GYSVd 1-6	DQ377124	361	0	0	0			Hop stunt viroid	Isolate pis60-ohadi	KC771553	297	0.000178082	28	0.96
Grapevine yellow speckle viroid	Clone Poochidpha 6	KP010020	365	0	0	0			Hop stunt viroid	Unnamed Isolate	D13765	297	0.0116736	770	1
Grapevine yellow speckle viroid	Isolate NC_003612	NC_003612	363	0	0	0			Hop stunt viroid	Isolate DP2 dapple	JQ706343	297	0	0	0
Grapevine yellow speckle viroid	Clone 46 GYSVd 1-10	DQ377127	361	0	0	0			Hop stunt viroid	Unnamed Isolate	D13764	297	0.000545011	59	1
Grapevine yellow speckle viroid	Clone IUT 14	KF916043	367	0	0	0			Hop stunt viroid	Unnamed Isolate	M35717	296	0	0	0
Grapevine yellow speckle viroid	Isolate 6119_YS1_Crim	KF007308	365	0	0	0			Hop stunt viroid	Unnamed Isolate	AY513267	300	0	0	0
Grapevine yellow speckle viroid	Isolate 6703_YS2_ThS2	KF007320	367	0	0	0			Hop stunt viroid	Unnamed Isolate	X07405	301	0	0	0
Grapevine yellow speckle viroid	Clone 1	EU682453	367	2.84678e-05	48	1			Hop stunt viroid	Unnamed Isolate	KJ956805	302	0	0	0
Grapevine yellow speckle viroid	Clone Ty CGVd 1-2	DQ371472	368	1.25102e-06	6	0.908			Vine No. 8-1 E-L 35 leaf
Grapevine yellow speckle viroid	Clone 3	JF746172	367	0.00826514	2343	1			Grapevine leafroll-associated virus 3	Isolate WA-MR	GU983863	18498	0	0	0
Vine No. 15-2 E-L 31 berry									Grapevine leafroll-associated virus 3	Isolate LN3204	MH521112.2	18498	0	0	0
Grapevine rupestris stem pitting-associated virus	Isolate 3138-07	JX559646	8726	2.38415e-14	0	0.085			Grapevine leafroll-associated virus 3	Isolate Cha141	MH521097.2	18618	0	0	0
Grapevine rupestris stem pitting-associated virus	Unknown unknown	NC_001948	8744	1.62643e-05	0	0.141			Grapevine leafroll-associated virus 3	Isolate Cha106	MH521093.2	18497	0	0	0
Grapevine rupestris stem pitting-associated virus	Isolate GRSPaV-MG	FR691076	8749	2.34909e-09	0	0.131			Grapevine leafroll-associated virus 3	Isolate TC-BR	KX756668.1	18498	0	0	0
Grapevine rupestris stem pitting-associated virus	Isolate 1050-02	JX513892	8716	0.614484	1038	1			Grapevine leafroll-associated virus 3	Isolate 3138-07	JX559645	18498	0	0	0
Grapevine rupestris stem pitting-associated virus	Isolate GRSPaV-GG	JQ922417	8758	1.83941e-14	0	0.061			Grapevine leafroll-associated virus 3	Isolate PL-20	GQ352633	18433	0.380831	32	0.944
Grapevine rupestris stem pitting-associated virus	Isolate PG	HE591388	8725	7.24439e-16	0	0.021			Grapevine leafroll-associated virus 3	Isolate NdA121	KY707826.1	18576	0	0	0
Grapevine rupestris stem pitting-associated virus	Isolate RSPaV-PN	AY368172	8743	0.000294988	15	0.605			Grapevine leafroll-associated virus 3	Isolate Cl-766	EU344893	17919	0	0	0
Grapevine rupestris stem pitting-associated virus	Isolate GRSPaV-WA	KC427107	8742	1.65989e-15	0	0.034			Grapevine leafroll-associated virus 3	Isolate GLRaV3-ID46	MH796135.1	18498	0	0	0
Grapevine pinot gris virus	Isolate SK30-1	KF686810.1	7259	0	0	0			Grapevine leafroll-associated virus 3	Strain NY1	NC_004667	17919	0	0	0
Grapevine pinot gris virus	Isolate PN	KY706085.1	7259	0	0	0			Grapevine leafroll-associated virus 3	Isolate 623	GQ352632	18498	0	0	0
Grapevine pinot gris virus	Isolate Goldfinger	KU508673.1	7247	0	0	0			Grapevine leafroll-associated virus 3	Isolate Pin244	MH521116.2	18497	0	0	0
Grapevine pinot gris virus	Isolate SK30	KF134123.1	7259	0	0	0			Grapevine leafroll-associated virus 3	Isolate 8415A	KY073323.1	18572	0	0	0
Grapevine pinot gris virus	Isolate SK01	KF134124.1	7259	0	0	0			Grapevine leafroll-associated virus 3	Isolate Cha138	MH521095.2	18619	0	0	0
Grapevine pinot gris virus	Isolate Tannat-GvPGV	KR528581.1	7250	0.3349	665	1			Grapevine leafroll-associated virus 3	Isolate 621	GQ352631	18498	0	0	0
Grapevine pinot gris virus	Isolate Mer	KM491305.1	7223	0	0	0			Grapevine leafroll-associated virus 3	Isolate GH30	JQ655296	18576	0	0	0
Grapevine pinot gris virus	Isolate GPGVA_FEM01	KU312039.1	7259	0	0	0			Grapevine leafroll-associated virus 3	Isolate Kat255	MH521108.2	18498	0	0	0
Grapevine pinot gris virus	Isolate BC-1	KU194413.1	7224	0	0	0			Grapevine leafroll-associated virus 3	Isolate GP18	EU259806	18498	0	0	0
Grapevine pinot gris virus	Unknown unknown	NC_015782	7275	0	0	0			Grapevine leafroll-associated virus 3	Isolate 8415B	KY073324.1	18563	0	0	0
Grapevine pinot gris virus	Isolate SL13	KY747493.1	7223	0	0	0			Grapevine leafroll-associated virus 3	Isolate GH24	KM058745	18493	0	0	0
Grapevine pinot gris virus	Isolate SK13	KF134125.1	7259	2.52371e-06	0	0.082			Grapevine leafroll-associated virus 3	Isolate Cha137	MH521094.2	18619	0	0	0
Grapevine pinot gris virus	Isolate Riesling 25-3	KX522755.1	7259	0	0	0			Grapevine leafroll-associated virus 3	Isolate 3M-139	JX266782	18475	0	0	0
Hop stunt viroid	Isolate HSVd-WA-1	KC427095	296	3.55566e-16	8	0.97			Grapevine leafroll-associated virus 3	Isolate GH11	JQ655295	18671	0	0	0
Hop stunt viroid	Isolate HSVd-apricot-v6	KM052624	296	0	0	0			Grapevine leafroll-associated virus 3	Isolate LN	JQ423939	18563	0	0	0
Hop stunt viroid	Strain cachexia	FJ984562	299	0	0	0			Grapevine leafroll-associated virus 3	Isolate Mer240	MH521115.2	18497	0	0	0
Hop stunt viroid	Isolate tk4	KF060660	303	0	0	0			Grapevine rupestris stem pitting-associated virus	Isolate 3138-07	JX559646	8726	7.08162e-16	0	0.021
Hop stunt viroid	Unnamed Isolate	JQ080272	305	2.50108e-11	0	0.489			Grapevine rupestris stem pitting-associated virus	Unknown unknown	NC_001948	8744	7.24074e-17	0	0.017
Hop stunt viroid	Isolate pis60-ohadi	KC771553	297	0.000313286	143	1			Grapevine rupestris stem pitting-associated virus	Isolate GRSPaV-MG	FR691076	8749	0.125464	171	0.999
Hop stunt viroid	Unnamed Isolate	D13765	297	0.0350175	5422	1			Grapevine rupestris stem pitting-associated virus	Isolate 1050-02	JX513892	8716	0.26724	164	1
Hop stunt viroid	Isolate DP2 dapple	JQ706343	297	0.00265892	1310	1			Grapevine rupestris stem pitting-associated virus	Isolate GRSPaV-GG	JQ922417	8758	3.79834e-15	0	0.058
Hop stunt viroid	Unnamed Isolate	D13764	297	8.66164e-17	1	0.505			Grapevine rupestris stem pitting-associated virus	Isolate PG	HE591388	8725	9.51578e-17	0	0.029
Hop stunt viroid	Unnamed Isolate	M35717	296	3.55566e-16	8	0.97			Grapevine rupestris stem pitting-associated virus	Isolate RSPaV-PN	AY368172	8743	0.000364878	3	0.57
Hop stunt viroid	Unnamed Isolate	AY513267	300	5.03751e-16	3	0.5			Grapevine rupestris stem pitting-associated virus	Isolate GRSPaV-WA	KC427107	8742	0	0	0
Hop stunt viroid	Unnamed Isolate	X07405	301	0	0	0			Grapevine pinot gris virus	Isolate SK30-1	KF686810.1	7259	0	0	0
Hop stunt viroid	Unnamed Isolate	KJ956805	302	0	0	0			Grapevine pinot gris virus	Isolate PN	KY706085.1	7259	0	0	0
Grapevine yellow speckle viroid	Clone 19	JX892931	220	6.30903e-14	20	0.882			Grapevine pinot gris virus	Isolate Goldfinger	KU508673.1	7247	0	0	0
Grapevine yellow speckle viroid	Clone 11	EU682454	367	0	0	0			Grapevine pinot gris virus	Isolate SK30	KF134123.1	7259	0	0	0
Grapevine yellow speckle viroid	Isolate 6421_YS1_Ram	KF007311	359	1.05631e-24	0	0.312			Grapevine pinot gris virus	Isolate SK01	KF134124.1	7259	0	0	0
Grapevine yellow speckle viroid	Clone 3 GYSVd 1-6	DQ377124	361	0	0	0			Grapevine pinot gris virus	Isolate Tannat-GvPGV	KR528581.1	7250	0.000344765	0	0.043
Grapevine yellow speckle viroid	Clone Poochidpha 6	KP010020	365	0	0	0			Grapevine pinot gris virus	Isolate Mer	KM491305.1	7223	0.160352	44	0.986
Grapevine yellow speckle viroid	Isolate NC_003612	NC_003612	363	0	0	0			Grapevine pinot gris virus	Isolate GPGVA_FEM01	KU312039.1	7259	0	0	0
Grapevine yellow speckle viroid	Clone 46 GYSVd 1-10	DQ377127	361	0	0	0			Grapevine pinot gris virus	Isolate BC-1	KU194413.1	7224	0	0	0
Grapevine yellow speckle viroid	Clone IUT 14	KF916043	367	0	0	0			Grapevine pinot gris virus	Unknown unknown	NC_015782	7275	0	0	0
Grapevine yellow speckle viroid	Isolate 6119_YS1_Crim	KF007308	365	0	0	0			Grapevine pinot gris virus	Isolate SL13	KY747493.1	7223	0	0	0
Grapevine yellow speckle viroid	Isolate 6703_YS2_ThS2	KF007320	367	0	0	0			Grapevine pinot gris virus	Isolate SK13	KF134125.1	7259	0	0	0
Grapevine yellow speckle viroid	Clone 1	EU682453	367	4.51762e-05	57	1			Grapevine pinot gris virus	Isolate Riesling 25-3	KX522755.1	7259	0	0	0
Grapevine yellow speckle viroid	Clone Ty CGVd 1-2	DQ371472	368	5.96999e-06	54	1			Hop stunt viroid	Isolate HSVd-WA-1	KC427095	296	7.93544e-24	0	0.368
Grapevine yellow speckle viroid	Clone 3	JF746172	367	0.0122486	3832	1			Hop stunt viroid	Isolate HSVd-apricot-v6	KM052624	296	0	0	0
Vine No. 15-3 E-L 31 berry									Hop stunt viroid	Strain cachexia	FJ984562	299	0	0	0
Grapevine rupestris stem pitting-associated virus	Isolate 3138-07	JX559646	8726	8.89406e-12	0	0.204			Hop stunt viroid	Isolate tk4	KF060660	303	0	0	0
Grapevine rupestris stem pitting-associated virus	Unknown unknown	NC_001948	8744	3.35037e-11	0	0.196			Hop stunt viroid	Unnamed Isolate	JQ080272	305	0	0	0
Grapevine rupestris stem pitting-associated virus	Isolate GRSPaV-MG	FR691076	8749	0.0959931	446	1			Hop stunt viroid	Isolate pis60-ohadi	KC771553	297	0.00085952	73	0.912
Grapevine rupestris stem pitting-associated virus	Isolate 1050-02	JX513892	8716	0.622433	1422	1			Hop stunt viroid	Unnamed Isolate	D13765	297	0.0595924	1754	1
Grapevine rupestris stem pitting-associated virus	Isolate GRSPaV-GG	JQ922417	8758	3.13219e-14	0	0.1			Hop stunt viroid	Isolate DP2 dapple	JQ706343	297	0	0	0
Grapevine rupestris stem pitting-associated virus	Isolate PG	HE591388	8725	2.26157e-15	0	0.066			Hop stunt viroid	Unnamed Isolate	D13764	297	0.00308598	236	1
Grapevine rupestris stem pitting-associated virus	Isolate RSPaV-PN	AY368172	8743	5.86825e-07	41	0.65			Hop stunt viroid	Unnamed Isolate	M35717	296	7.93544e-24	0	0.368
Grapevine rupestris stem pitting-associated virus	Isolate GRSPaV-WA	KC427107	8742	3.75617e-15	0	0.098			Hop stunt viroid	Unnamed Isolate	AY513267	300	0	0	0
Grapevine pinot gris virus	Isolate SK30-1	KF686810.1	7259	0	0	0			Hop stunt viroid	Unnamed Isolate	X07405	301	0	0	0
Grapevine pinot gris virus	Isolate PN	KY706085.1	7259	0	0	0			Hop stunt viroid	Unnamed Isolate	KJ956805	302	0	0	0
Grapevine pinot gris virus	Isolate Goldfinger	KU508673.1	7247	0	0	0			Vine No. 9-2 E-L 35 leaf
Grapevine pinot gris virus	Isolate SK30	KF134123.1	7259	0	0	0			Grapevine leafroll-associated virus 3	Isolate WA-MR	GU983863	18498	0	0	0
Grapevine pinot gris virus	Isolate SK01	KF134124.1	7259	0	0	0			Grapevine leafroll-associated virus 3	Isolate LN3204	MH521112.2	18498	0	0	0
Grapevine pinot gris virus	Isolate Tannat-GvPGV	KR528581.1	7250	0.234989	381	1			Grapevine leafroll-associated virus 3	Isolate Cha141	MH521097.2	18618	0	0	0
Grapevine pinot gris virus	Isolate Mer	KM491305.1	7223	2.23021e-17	0	0.021			Grapevine leafroll-associated virus 3	Isolate Cha106	MH521093.2	18497	0	0	0
Grapevine pinot gris virus	Isolate GPGVA_FEM01	KU312039.1	7259	0	0	0			Grapevine leafroll-associated virus 3	Isolate TC-BR	KX756668.1	18498	0	0	0
Grapevine pinot gris virus	Isolate BC-1	KU194413.1	7224	0	0	0			Grapevine leafroll-associated virus 3	Isolate 3138-07	JX559645	18498	0	0	0
Grapevine pinot gris virus	Unknown unknown	NC_015782	7275	0	0	0			Grapevine leafroll-associated virus 3	Isolate PL-20	GQ352633	18433	0	0	0
Grapevine pinot gris virus	Isolate SL13	KY747493.1	7223	0	0	0			Grapevine leafroll-associated virus 3	Isolate NdA121	KY707826.1	18576	0	0	0
Grapevine pinot gris virus	Isolate SK13	KF134125.1	7259	0	0	0			Grapevine leafroll-associated virus 3	Isolate Cl-766	EU344893	17919	0	0	0
Grapevine pinot gris virus	Isolate Riesling 25-3	KX522755.1	7259	0	0	0			Grapevine leafroll-associated virus 3	Isolate GLRaV3-ID46	MH796135.1	18498	0	0	0
Hop stunt viroid	Isolate HSVd-WA-1	KC427095	296	5.18322e-17	2	1			Grapevine leafroll-associated virus 3	Strain NY1	NC_004667	17919	0	0	0
Hop stunt viroid	Isolate HSVd-apricot-v6	KM052624	296	0	0	0			Grapevine leafroll-associated virus 3	Isolate 623	GQ352632	18498	0	0	0
Hop stunt viroid	Strain cachexia	FJ984562	299	5.05155e-41	0	0.084			Grapevine leafroll-associated virus 3	Isolate Pin244	MH521116.2	18497	0	0	0
Hop stunt viroid	Isolate tk4	KF060660	303	0	0	0			Grapevine leafroll-associated virus 3	Isolate 8415A	KY073323.1	18572	0	0	0
Hop stunt viroid	Unnamed Isolate	JQ080272	305	0	0	0			Grapevine leafroll-associated virus 3	Isolate Cha138	MH521095.2	18619	0	0	0
Hop stunt viroid	Isolate pis60-ohadi	KC771553	297	6.5612e-05	84	0.96			Grapevine leafroll-associated virus 3	Isolate 621	GQ352631	18498	0	0	0
Hop stunt viroid	Unnamed Isolate	D13765	297	0.0251356	3981	1			Grapevine leafroll-associated virus 3	Isolate GH30	JQ655296	18576	0	0	0
Hop stunt viroid	Isolate DP2 dapple	JQ706343	297	0	0	0			Grapevine leafroll-associated virus 3	Isolate Kat255	MH521108.2	18498	0.382308	0	0.463
Hop stunt viroid	Unnamed Isolate	D13764	297	0.00227224	1087	1			Grapevine leafroll-associated virus 3	Isolate GP18	EU259806	18498	0	0	0
Hop stunt viroid	Unnamed Isolate	M35717	296	5.18322e-17	2	1			Grapevine leafroll-associated virus 3	Isolate 8415B	KY073324.1	18563	0	0	0
Hop stunt viroid	Unnamed Isolate	AY513267	300	9.19296e-16	2	0.5			Grapevine leafroll-associated virus 3	Isolate GH24	KM058745	18493	0	0	0
Hop stunt viroid	Unnamed Isolate	X07405	301	0	0	0			Grapevine leafroll-associated virus 3	Isolate Cha137	MH521094.2	18619	0	0	0
Hop stunt viroid	Unnamed Isolate	KJ956805	302	0	0	0			Grapevine leafroll-associated virus 3	Isolate 3M-139	JX266782	18475	0	0	0
Grapevine yellow speckle viroid	Clone 19	JX892931	220	1.51599e-14	7	0.745			Grapevine leafroll-associated virus 3	Isolate GH11	JQ655295	18671	0	0	0
Grapevine yellow speckle viroid	Clone 11	EU682454	367	0	0	0			Grapevine leafroll-associated virus 3	Isolate LN	JQ423939	18563	0	0	0
Grapevine yellow speckle viroid	Isolate 6421_YS1_Ram	KF007311	359	0	0	0			Grapevine leafroll-associated virus 3	Isolate Mer240	MH521115.2	18497	0	0	0
Grapevine yellow speckle viroid	Clone 3 GYSVd 1-6	DQ377124	361	0	0	0			Grapevine pinot gris virus	Isolate SK30-1	KF686810.1	7259	0	0	0
Grapevine yellow speckle viroid	Clone Poochidpha 6	KP010020	365	0	0	0			Grapevine pinot gris virus	Isolate PN	KY706085.1	7259	0	0	0
Grapevine yellow speckle viroid	Isolate NC_003612	NC_003612	363	0	0	0			Grapevine pinot gris virus	Isolate Goldfinger	KU508673.1	7247	0	0	0
Grapevine yellow speckle viroid	Clone 46 GYSVd 1-10	DQ377127	361	0	0	0			Grapevine pinot gris virus	Isolate SK30	KF134123.1	7259	0	0	0
Grapevine yellow speckle viroid	Clone IUT 14	KF916043	367	0	0	0			Grapevine pinot gris virus	Isolate SK01	KF134124.1	7259	0	0	0
Grapevine yellow speckle viroid	Isolate 6119_YS1_Crim	KF007308	365	0	0	0			Grapevine pinot gris virus	Isolate Tannat-GvPGV	KR528581.1	7250	0	0	0
Grapevine yellow speckle viroid	Isolate 6703_YS2_ThS2	KF007320	367	0	0	0			Grapevine pinot gris virus	Isolate Mer	KM491305.1	7223	0	0	0
Grapevine yellow speckle viroid	Clone 1	EU682453	367	0.000162518	65	1			Grapevine pinot gris virus	Isolate GPGVA_FEM01	KU312039.1	7259	0	0	0
Grapevine yellow speckle viroid	Clone Ty CGVd 1-2	DQ371472	368	0	0	0			Grapevine pinot gris virus	Isolate BC-1	KU194413.1	7224	0.374575	270	0.991
Grapevine yellow speckle viroid	Clone 3	JF746172	367	0.0188114	3414	1			Grapevine pinot gris virus	Unknown unknown	NC_015782	7275	0	0	0
									Grapevine pinot gris virus	Isolate SL13	KY747493.1	7223	0	0	0
Vine No. 5-4 E-L 35 berry									Grapevine pinot gris virus	Isolate SK13	KF134125.1	7259	0	0	0
Grapevine pinot gris virus	Isolate SK30-1	KF686810.1	7259	0	0	0			Grapevine pinot gris virus	Isolate Riesling 25-3	KX522755.1	7259	0	0	0
Grapevine pinot gris virus	Isolate PN	KY706085.1	7259	0	0	0			Grapevine rupestris stem pitting-associated virus	Isolate 3138-07	JX559646	8726	0	0	0
Grapevine pinot gris virus	Isolate Goldfinger	KU508673.1	7247	0	0	0			Grapevine rupestris stem pitting-associated virus	Unknown unknown	NC_001948	8744	0	0	0
Grapevine pinot gris virus	Isolate SK30	KF134123.1	7259	1.32071e-17	0	0.021			Grapevine rupestris stem pitting-associated virus	Isolate GRSPaV-MG	FR691076	8749	0.00302604	0	0.447
Grapevine pinot gris virus	Isolate SK01	KF134124.1	7259	6.98777e-18	0	0.021			Grapevine rupestris stem pitting-associated virus	Isolate 1050-02	JX513892	8716	2.21173e-16	0	0.017
Grapevine pinot gris virus	Isolate Tannat-GvPGV	KR528581.1	7250	2.38674e-09	0	0.075			Grapevine rupestris stem pitting-associated virus	Isolate GRSPaV-GG	JQ922417	8758	6.42301e-15	0	0.052
Grapevine pinot gris virus	Isolate Mer	KM491305.1	7223	0.894708	1456	1			Grapevine rupestris stem pitting-associated virus	Isolate PG	HE591388	8725	0.204294	79	0.864
Grapevine pinot gris virus	Isolate GPGVA_FEM01	KU312039.1	7259	2.42749e-05	0	0.186			Grapevine rupestris stem pitting-associated virus	Isolate RSPaV-PN	AY368172	8743	7.31569e-09	0	0.417
Grapevine pinot gris virus	Isolate BC-1	KU194413.1	7224	0	0	0			Grapevine rupestris stem pitting-associated virus	Isolate GRSPaV-WA	KC427107	8742	1.59567e-14	0	0.017
Grapevine pinot gris virus	Unknown unknown	NC_015782	7275	4.39322e-16	0	0.013			Hop stunt viroid	Isolate HSVd-WA-1	KC427095	296	0	0	0
Grapevine pinot gris virus	Isolate SL13	KY747493.1	7223	2.46923e-16	0	0.041			Hop stunt viroid	Isolate HSVd-apricot-v6	KM052624	296	0	0	0
Grapevine pinot gris virus	Isolate SK13	KF134125.1	7259	0	0	0			Hop stunt viroid	Strain cachexia	FJ984562	299	0	0	0
Grapevine pinot gris virus	Isolate Riesling 25-3	KX522755.1	7259	2.027e-05	0	0.289			Hop stunt viroid	Isolate tk4	KF060660	303	0	0	0
Grapevine rupestris stem pitting-associated virus	Isolate 3138-07	JX559646	8726	1.21709e-16	0	0.046			Hop stunt viroid	Unnamed Isolate	JQ080272	305	0	0	0
Grapevine rupestris stem pitting-associated virus	Unknown unknown	NC_001948	8744	7.26e-07	0	0.099			Hop stunt viroid	Isolate pis60-ohadi	KC771553	297	0.000858829	117	0.96
Grapevine rupestris stem pitting-associated virus	Isolate GRSPaV-MG	FR691076	8749	1.68086e-12	0	0.054			Hop stunt viroid	Unnamed Isolate	D13765	297	0.0349378	1604	1
Grapevine rupestris stem pitting-associated virus	Isolate 1050-02	JX513892	8716	0.098545	38	0.997			Hop stunt viroid	Isolate DP2 dapple	JQ706343	297	0	0	0
Grapevine rupestris stem pitting-associated virus	Isolate GRSPaV-GG	JQ922417	8758	6.13517e-16	0	0.069			Hop stunt viroid	Unnamed Isolate	D13764	297	0	0	0
Grapevine rupestris stem pitting-associated virus	Isolate PG	HE591388	8725	8.61235e-17	0	0.017			Hop stunt viroid	Unnamed Isolate	M35717	296	0	0	0
Grapevine rupestris stem pitting-associated virus	Isolate RSPaV-PN	AY368172	8743	0.000118391	0	0.493			Hop stunt viroid	Unnamed Isolate	AY513267	300	0	0	0
Grapevine rupestris stem pitting-associated virus	Isolate GRSPaV-WA	KC427107	8742	6.88392e-16	0	0.071			Hop stunt viroid	Unnamed Isolate	X07405	301	0	0	0
Hop stunt viroid	Isolate HSVd-WA-1	KC427095	296	2.09398e-17	0	0.436			Hop stunt viroid	Unnamed Isolate	KJ956805	302	0	0	0
Hop stunt viroid	Isolate HSVd-apricot-v6	KM052624	296	0	0	0
Hop stunt viroid	Strain cachexia	FJ984562	299	0	0	0			Vine No. 1-5 E-L 31 berry
Hop stunt viroid	Isolate tk4	KF060660	303	0	0	0			Grapevine rupestris stem pitting-associated virus	Isolate 3138-07	JX559646	8726	3.79766e-16	0	0.076
Hop stunt viroid	Unnamed Isolate	JQ080272	305	0	0	0			Grapevine rupestris stem pitting-associated virus	Unknown unknown	NC_001948	8744	2.57072e-15	0	0.101
Hop stunt viroid	Isolate pis60-ohadi	KC771553	297	0	0	0			Grapevine rupestris stem pitting-associated virus	Isolate GRSPaV-MG	FR691076	8749	2.11934e-13	0	0.158
Hop stunt viroid	Unnamed Isolate	D13765	297	0.00451753	3417	1			Grapevine rupestris stem pitting-associated virus	Isolate 1050-02	JX513892	8716	0.573652	1556	1
Hop stunt viroid	Isolate DP2 dapple	JQ706343	297	0	0	0			Grapevine rupestris stem pitting-associated virus	Isolate GRSPaV-GG	JQ922417	8758	5.64522e-15	0	0.099
Hop stunt viroid	Unnamed Isolate	D13764	297	0.000444577	1132	1			Grapevine rupestris stem pitting-associated virus	Isolate PG	HE591388	8725	4.15776e-13	0	0.175
Hop stunt viroid	Unnamed Isolate	M35717	296	2.09398e-17	0	0.436			Grapevine rupestris stem pitting-associated virus	Isolate RSPaV-PN	AY368172	8743	5.6035e-07	20	0.61
Hop stunt viroid	Unnamed Isolate	AY513267	300	6.0809e-18	0.5	0.5			Grapevine rupestris stem pitting-associated virus	Isolate GRSPaV-WA	KC427107	8742	1.81904e-10	0	0.422
Hop stunt viroid	Unnamed Isolate	X07405	301	0	0	0			Grapevine pinot gris virus	Isolate SK30-1	KF686810.1	7259	0	0	0
Hop stunt viroid	Unnamed Isolate	KJ956805	302	0	0	0			Grapevine pinot gris virus	Isolate PN	KY706085.1	7259	0	0	0
Grapevine yellow speckle viroid	Clone 19	JX892931	220	5.90312e-16	10	0.741			Grapevine pinot gris virus	Isolate Goldfinger	KU508673.1	7247	0	0	0
Grapevine yellow speckle viroid	Clone 11	EU682454	367	0	0	0			Grapevine pinot gris virus	Isolate SK30	KF134123.1	7259	0	0	0
Grapevine yellow speckle viroid	Isolate 6421_YS1_Ram	KF007311	359	1.71521e-42	0	0.061			Grapevine pinot gris virus	Isolate SK01	KF134124.1	7259	0	0	0
Grapevine yellow speckle viroid	Clone 3 GYSVd 1-6	DQ377124	361	0	0	0			Grapevine pinot gris virus	Isolate Tannat-GvPGV	KR528581.1	7250	3.87409e-12	0	0.041
Grapevine yellow speckle viroid	Clone Poochidpha 6	KP010020	365	0	0	0			Grapevine pinot gris virus	Isolate Mer	KM491305.1	7223	0.376593	817	1
Grapevine yellow speckle viroid	Isolate NC_003612	NC_003612	363	0	0	0			Grapevine pinot gris virus	Isolate GPGVA_FEM01	KU312039.1	7259	0	0	0
Grapevine yellow speckle viroid	Clone 46 GYSVd 1-10	DQ377127	361	0	0	0			Grapevine pinot gris virus	Isolate BC-1	KU194413.1	7224	0	0	0
Grapevine yellow speckle viroid	Clone IUT 14	KF916043	367	0	0	0			Grapevine pinot gris virus	Unknown unknown	NC_015782	7275	0	0	0
Grapevine yellow speckle viroid	Isolate 6119_YS1_Crim	KF007308	365	0	0	0			Grapevine pinot gris virus	Isolate SL13	KY747493.1	7223	1.12906e-17	0	0.021
Grapevine yellow speckle viroid	Isolate 6703_YS2_ThS2	KF007320	367	0	0	0			Grapevine pinot gris virus	Isolate SK13	KF134125.1	7259	6.77795e-05	0	0.129
Grapevine yellow speckle viroid	Clone 1	EU682453	367	7.05483e-06	29	1			Grapevine pinot gris virus	Isolate Riesling 25-3	KX522755.1	7259	0	0	0
Grapevine yellow speckle viroid	Clone Ty CGVd 1-2	DQ371472	368	1.57973e-07	7	0.864			Hop stunt viroid	Isolate HSVd-WA-1	KC427095	296	3.24e-17	3	1
Grapevine yellow speckle viroid	Clone 3	JF746172	367	0.00141986	1870	1			Hop stunt viroid	Isolate HSVd-apricot-v6	KM052624	296	0	0	0
Vine No. 15-2 E-L 35 berry									Hop stunt viroid	Strain cachexia	FJ984562	299	0	0	0
Grapevine pinot gris virus	Isolate SK30-1	KF686810.1	7259	0	0	0			Hop stunt viroid	Isolate tk4	KF060660	303	0	0	0
Grapevine pinot gris virus	Isolate PN	KY706085.1	7259	0	0	0			Hop stunt viroid	Unnamed Isolate	JQ080272	305	0	0	0
Grapevine pinot gris virus	Isolate Goldfinger	KU508673.1	7247	0	0	0			Hop stunt viroid	Isolate pis60-ohadi	KC771553	297	0.000335049	174	1
Grapevine pinot gris virus	Isolate SK30	KF134123.1	7259	4.61008e-06	0	0.316			Hop stunt viroid	Unnamed Isolate	D13765	297	0.030287	5861	1
Grapevine pinot gris virus	Isolate SK01	KF134124.1	7259	0	0	0			Hop stunt viroid	Isolate DP2 dapple	JQ706343	297	0	0	0
Grapevine pinot gris virus	Isolate Tannat-GvPGV	KR528581.1	7250	0.92452	4734.5	1			Hop stunt viroid	Unnamed Isolate	D13764	297	0.00261468	1524	1
Grapevine pinot gris virus	Isolate Mer	KM491305.1	7223	0	0	0			Hop stunt viroid	Unnamed Isolate	M35717	296	3.24e-17	3	1
Grapevine pinot gris virus	Isolate GPGVA_FEM01	KU312039.1	7259	1.14909e-05	0	0.424			Hop stunt viroid	Unnamed Isolate	AY513267	300	8.76732e-16	1.5	0.5
Grapevine pinot gris virus	Isolate BC-1	KU194413.1	7224	1.94159e-16	0	0.119			Hop stunt viroid	Unnamed Isolate	X07405	301	0	0	0
Grapevine pinot gris virus	Unknown unknown	NC_015782	7275	0	0	0			Hop stunt viroid	Unnamed Isolate	KJ956805	302	0	0	0
Grapevine pinot gris virus	Isolate SL13	KY747493.1	7223	1.82491e-09	0	0.062			Grapevine yellow speckle viroid	Clone 19	JX892931	220	6.39119e-14	14	0.8
Grapevine pinot gris virus	Isolate SK13	KF134125.1	7259	1.89855e-05	0	0.265			Grapevine yellow speckle viroid	Clone 11	EU682454	367	0	0	0
Grapevine pinot gris virus	Isolate Riesling 25-3	KX522755.1	7259	0	0	0			Grapevine yellow speckle viroid	Isolate 6421_YS1_Ram	KF007311	359	0	0	0
Grapevine rupestris stem pitting-associated virus	Isolate 3138-07	JX559646	8726	5.47805e-15	0	0.076			Grapevine yellow speckle viroid	Clone 3 GYSVd 1-6	DQ377124	361	0	0	0
Grapevine rupestris stem pitting-associated virus	Unknown unknown	NC_001948	8744	2.73862e-06	0	0.096			Grapevine yellow speckle viroid	Clone Poochidpha 6	KP010020	365	0	0	0
Grapevine rupestris stem pitting-associated virus	Isolate GRSPaV-MG	FR691076	8749	7.82376e-12	0	0.051			Grapevine yellow speckle viroid	Isolate NC_003612	NC_003612	363	0	0	0
Grapevine rupestris stem pitting-associated virus	Isolate 1050-02	JX513892	8716	0.0724456	139	1			Grapevine yellow speckle viroid	Clone 46 GYSVd 1-10	DQ377127	361	0	0	0
Grapevine rupestris stem pitting-associated virus	Isolate GRSPaV-GG	JQ922417	8758	3.8676e-16	0	0.052			Grapevine yellow speckle viroid	Clone IUT 14	KF916043	367	0	0	0
Grapevine rupestris stem pitting-associated virus	Isolate PG	HE591388	8725	4.76774e-06	0	0.135			Grapevine yellow speckle viroid	Isolate 6119_YS1_Crim	KF007308	365	0	0	0
Grapevine rupestris stem pitting-associated virus	Isolate RSPaV-PN	AY368172	8743	8.57851e-05	1	0.523			Grapevine yellow speckle viroid	Isolate 6703_YS2_ThS2	KF007320	367	0	0	0
Grapevine rupestris stem pitting-associated virus	Isolate GRSPaV-WA	KC427107	8742	6.83549e-16	0	0.018			Grapevine yellow speckle viroid	Clone 1	EU682453	367	0.000105417	118	1
Hop stunt viroid	Isolate HSVd-WA-1	KC427095	296	1.02791e-17	0	0.429			Grapevine yellow speckle viroid	Clone Ty CGVd 1-2	DQ371472	368	0	0	0
Hop stunt viroid	Isolate HSVd-apricot-v6	KM052624	296	0	0	0			Grapevine yellow speckle viroid	Clone 3	JF746172	367	0.0139508	5446	1
Hop stunt viroid	Strain cachexia	FJ984562	299	0	0	0			Grapevine leafroll-associated virus 3	Isolate WA-MR	GU983863	18498	0	0	0
Hop stunt viroid	Isolate tk4	KF060660	303	0	0	0			Grapevine leafroll-associated virus 3	Isolate LN3204	MH521112.2	18498	0	0	0
Hop stunt viroid	Unnamed Isolate	JQ080272	305	0	0	0			Grapevine leafroll-associated virus 3	Isolate Cha141	MH521097.2	18618	0	0	0
Hop stunt viroid	Isolate pis60-ohadi	KC771553	297	0	0	0			Grapevine leafroll-associated virus 3	Isolate Cha106	MH521093.2	18497	0	0	0
Hop stunt viroid	Unnamed Isolate	D13765	297	0.00190423	1264	1			Grapevine leafroll-associated virus 3	Isolate TC-BR	KX756668.1	18498	0	0	0
Hop stunt viroid	Isolate DP2 dapple	JQ706343	297	0.000164366	413	1			Grapevine leafroll-associated virus 3	Isolate 3138-07	JX559645	18498	0	0	0
Hop stunt viroid	Unnamed Isolate	D13764	297	0	0	0			Grapevine leafroll-associated virus 3	Isolate PL-20	GQ352633	18433	0.00238271	1	0.522
Hop stunt viroid	Unnamed Isolate	M35717	296	1.02791e-17	0	0.429			Grapevine leafroll-associated virus 3	Isolate NdA121	KY707826.1	18576	0	0	0
Hop stunt viroid	Unnamed Isolate	AY513267	300	8.08317e-17	3	0.5			Grapevine leafroll-associated virus 3	Isolate Cl-766	EU344893	17919	0	0	0
Hop stunt viroid	Unnamed Isolate	X07405	301	0	0	0			Grapevine leafroll-associated virus 3	Isolate GLRaV3-ID46	MH796135.1	18498	0	0	0
Hop stunt viroid	Unnamed Isolate	KJ956805	302	0	0	0			Grapevine leafroll-associated virus 3	Strain NY1	NC_004667	17919	0	0	0
Grapevine yellow speckle viroid	Clone 19	JX892931	220	3.68866e-15	3.5	0.695			Grapevine leafroll-associated virus 3	Isolate 623	GQ352632	18498	0	0	0
Grapevine yellow speckle viroid	Clone 11	EU682454	367	0	0	0			Grapevine leafroll-associated virus 3	Isolate Pin244	MH521116.2	18497	0	0	0
Grapevine yellow speckle viroid	Isolate 6421_YS1_Ram	KF007311	359	0	0	0			Grapevine leafroll-associated virus 3	Isolate 8415A	KY073323.1	18572	0	0	0
Grapevine yellow speckle viroid	Clone 3 GYSVd 1-6	DQ377124	361	0	0	0			Grapevine leafroll-associated virus 3	Isolate Cha138	MH521095.2	18619	0	0	0
Grapevine yellow speckle viroid	Clone Poochidpha 6	KP010020	365	0	0	0			Grapevine leafroll-associated virus 3	Isolate 621	GQ352631	18498	0	0	0
Grapevine yellow speckle viroid	Isolate NC_003612	NC_003612	363	0	0	0			Grapevine leafroll-associated virus 3	Isolate GH30	JQ655296	18576	0	0	0
Grapevine yellow speckle viroid	Clone 46 GYSVd 1-10	DQ377127	361	0	0	0			Grapevine leafroll-associated virus 3	Isolate Kat255	MH521108.2	18498	0	0	0
Grapevine yellow speckle viroid	Clone IUT 14	KF916043	367	0	0	0			Grapevine leafroll-associated virus 3	Isolate GP18	EU259806	18498	0	0	0
Grapevine yellow speckle viroid	Isolate 6119_YS1_Crim	KF007308	365	0	0	0			Grapevine leafroll-associated virus 3	Isolate 8415B	KY073324.1	18563	0	0	0
Grapevine yellow speckle viroid	Isolate 6703_YS2_ThS2	KF007320	367	0	0	0			Grapevine leafroll-associated virus 3	Isolate GH24	KM058745	18493	0	0	0
Grapevine yellow speckle viroid	Clone 1	EU682453	367	3.16658e-06	17	1			Grapevine leafroll-associated virus 3	Isolate Cha137	MH521094.2	18619	0	0	0
Grapevine yellow speckle viroid	Clone Ty CGVd 1-2	DQ371472	368	1.75088e-07	6	0.766			Grapevine leafroll-associated virus 3	Isolate 3M-139	JX266782	18475	0	0	0
Grapevine yellow speckle viroid	Clone 3	JF746172	367	0.000793017	926	1			Grapevine leafroll-associated virus 3	Isolate GH11	JQ655295	18671	0	0	0
Vine No. 15-3 E-L 35 berry									Grapevine leafroll-associated virus 3	Isolate LN	JQ423939	18563	0	0	0
Grapevine pinot gris virus	Isolate SK30-1	KF686810.1	7259	2.33401e-18	0	0.021			Grapevine leafroll-associated virus 3	Isolate Mer240	MH521115.2	18497	0	0	0
Grapevine pinot gris virus	Isolate PN	KY706085.1	7259	4.36872e-05	1	0.716			Vine No. 8-1 E-L 31 berry
Grapevine pinot gris virus	Isolate Goldfinger	KU508673.1	7247	0	0	0			Grapevine rupestris stem pitting-associated virus	Isolate 3138-07	JX559646	8726	1.14881e-14	0	0.122
Grapevine pinot gris virus	Isolate SK30	KF134123.1	7259	5.01612e-05	1	0.755			Grapevine rupestris stem pitting-associated virus	Unknown unknown	NC_001948	8744	3.4572e-17	0	0.048
Grapevine pinot gris virus	Isolate SK01	KF134124.1	7259	9.5954e-19	0	0.02			Grapevine rupestris stem pitting-associated virus	Isolate GRSPaV-MG	FR691076	8749	0.0877464	697	1
Grapevine pinot gris virus	Isolate Tannat-GvPGV	KR528581.1	7250	0.917501	15055	1			Grapevine rupestris stem pitting-associated virus	Isolate 1050-02	JX513892	8716	0.650391	2107	1
Grapevine pinot gris virus	Isolate Mer	KM491305.1	7223	8.13008e-10	0	0.084			Grapevine rupestris stem pitting-associated virus	Isolate GRSPaV-GG	JQ922417	8758	6.77206e-15	0	0.078
Grapevine pinot gris virus	Isolate GPGVA_FEM01	KU312039.1	7259	5.78088e-07	0	0.151			Grapevine rupestris stem pitting-associated virus	Isolate PG	HE591388	8725	6.68455e-13	0	0.219
Grapevine pinot gris virus	Isolate BC-1	KU194413.1	7224	0	0	0			Grapevine rupestris stem pitting-associated virus	Isolate RSPaV-PN	AY368172	8743	0.000416943	62	0.631
Grapevine pinot gris virus	Unknown unknown	NC_015782	7275	1.38096e-17	0	0.013			Grapevine rupestris stem pitting-associated virus	Isolate GRSPaV-WA	KC427107	8742	1.19482e-15	0	0.018
Grapevine pinot gris virus	Isolate SL13	KY747493.1	7223	2.33401e-18	0	0.036			Grapevine pinot gris virus	Isolate SK30-1	KF686810.1	7259	0	0	0
Grapevine pinot gris virus	Isolate SK13	KF134125.1	7259	0	0	0			Grapevine pinot gris virus	Isolate PN	KY706085.1	7259	0	0	0
Grapevine pinot gris virus	Isolate Riesling 25-3	KX522755.1	7259	1.05145e-08	0	0.09			Grapevine pinot gris virus	Isolate Goldfinger	KU508673.1	7247	0	0	0
Grapevine rupestris stem pitting-associated virus	Isolate 3138-07	JX559646	8726	2.52201e-15	0	0.098			Grapevine pinot gris virus	Isolate SK30	KF134123.1	7259	0	0	0
Grapevine rupestris stem pitting-associated virus	Unknown unknown	NC_001948	8744	7.87301e-13	0	0.119			Grapevine pinot gris virus	Isolate SK01	KF134124.1	7259	0	0	0
Grapevine rupestris stem pitting-associated virus	Isolate GRSPaV-MG	FR691076	8749	0.0222456	756	1			Grapevine pinot gris virus	Isolate Tannat-GvPGV	KR528581.1	7250	0	0	0
Grapevine rupestris stem pitting-associated virus	Isolate 1050-02	JX513892	8716	0.059378	963	1			Grapevine pinot gris virus	Isolate Mer	KM491305.1	7223	0.227735	543	1
Grapevine rupestris stem pitting-associated virus	Isolate GRSPaV-GG	JQ922417	8758	2.49525e-15	0	0.067			Grapevine pinot gris virus	Isolate GPGVA_FEM01	KU312039.1	7259	0	0	0
Grapevine rupestris stem pitting-associated virus	Isolate PG	HE591388	8725	0	0	0			Grapevine pinot gris virus	Isolate BC-1	KU194413.1	7224	0	0	0
Grapevine rupestris stem pitting-associated virus	Isolate RSPaV-PN	AY368172	8743	9.3247e-08	11	0.594			Grapevine pinot gris virus	Unknown unknown	NC_015782	7275	4.43258e-06	0	0.096
Grapevine rupestris stem pitting-associated virus	Isolate GRSPaV-WA	KC427107	8742	3.49287e-16	0	0.043			Grapevine pinot gris virus	Isolate SL13	KY747493.1	7223	2.36243e-17	0	0.021
Hop stunt viroid	Isolate HSVd-WA-1	KC427095	296	0	0	0			Grapevine pinot gris virus	Isolate SK13	KF134125.1	7259	1.33602e-05	0	0.124
Hop stunt viroid	Isolate HSVd-apricot-v6	KM052624	296	0	0	0			Grapevine pinot gris virus	Isolate Riesling 25-3	KX522755.1	7259	0	0	0
Hop stunt viroid	Strain cachexia	FJ984562	299	3.0997e-16	0	0.498			Hop stunt viroid	Isolate HSVd-WA-1	KC427095	296	0	0	0
Hop stunt viroid	Isolate tk4	KF060660	303	0	0	0			Hop stunt viroid	Isolate HSVd-apricot-v6	KM052624	296	0	0	0
Hop stunt viroid	Unnamed Isolate	JQ080272	305	0	0	0			Hop stunt viroid	Strain cachexia	FJ984562	299	0	0	0
Hop stunt viroid	Isolate pis60-ohadi	KC771553	297	0	0	0			Hop stunt viroid	Isolate tk4	KF060660	303	0	0	0
Hop stunt viroid	Unnamed Isolate	D13765	297	0.000469197	751	1			Hop stunt viroid	Unnamed Isolate	JQ080272	305	0	0	0
Hop stunt viroid	Isolate DP2 dapple	JQ706343	297	2.92066e-05	235	1			Hop stunt viroid	Isolate pis60-ohadi	KC771553	297	0.000340264	152	1
Hop stunt viroid	Unnamed Isolate	D13764	297	0	0	0			Hop stunt viroid	Unnamed Isolate	D13765	297	0.0216259	4998	1
Hop stunt viroid	Unnamed Isolate	M35717	296	0	0	0			Hop stunt viroid	Isolate DP2 dapple	JQ706343	297	0	0	0
Hop stunt viroid	Unnamed Isolate	AY513267	300	2.22568e-34	0	0.207			Hop stunt viroid	Unnamed Isolate	D13764	297	0.00186179	1151	1
Hop stunt viroid	Unnamed Isolate	X07405	301	0	0	0			Hop stunt viroid	Unnamed Isolate	M35717	296	1.932e-17	6	1
Hop stunt viroid	Unnamed Isolate	KJ956805	302	0	0	0			Hop stunt viroid	Unnamed Isolate	AY513267	300	1.03563e-16	1	0.5
Grapevine yellow speckle viroid	Clone 19	JX892931	220	3.87106e-16	7	0.673			Hop stunt viroid	Unnamed Isolate	X07405	301	0	0	0
Grapevine yellow speckle viroid	Clone 11	EU682454	367	0	0	0			Hop stunt viroid	Unnamed Isolate	KJ956805	302	0	0	0
Grapevine yellow speckle viroid	Isolate 6421_YS1_Ram	KF007311	359	0	0	0			Grapevine yellow speckle viroid	Clone 19	JX892931	220	5.6327e-14	23	0.886
Grapevine yellow speckle viroid	Clone 3 GYSVd 1-6	DQ377124	361	0	0	0			Grapevine yellow speckle viroid	Clone 11	EU682454	367	0	0	0
Grapevine yellow speckle viroid	Clone Poochidpha 6	KP010020	365	0	0	0			Grapevine yellow speckle viroid	Isolate 6421_YS1_Ram	KF007311	359	0	0	0
Grapevine yellow speckle viroid	Isolate NC_003612	NC_003612	363	0	0	0			Grapevine yellow speckle viroid	Clone 3 GYSVd 1-6	DQ377124	361	0	0	0
Grapevine yellow speckle viroid	Clone 46 GYSVd 1-10	DQ377127	361	0	0	0			Grapevine yellow speckle viroid	Clone Poochidpha 6	KP010020	365	0	0	0
Grapevine yellow speckle viroid	Clone IUT 14	KF916043	367	0	0	0			Grapevine yellow speckle viroid	Isolate NC_003612	NC_003612	363	0	0	0
Grapevine yellow speckle viroid	Isolate 6119_YS1_Crim	KF007308	365	0	0	0			Grapevine yellow speckle viroid	Clone 46 GYSVd 1-10	DQ377127	361	0	0	0
Grapevine yellow speckle viroid	Isolate 6703_YS2_ThS2	KF007320	367	0	0	0			Grapevine yellow speckle viroid	Clone IUT 14	KF916043	367	2.95032e-17	0	0.409
Grapevine yellow speckle viroid	Clone 1	EU682453	367	3.14171e-06	17	1			Grapevine yellow speckle viroid	Isolate 6119_YS1_Crim	KF007308	365	0	0	0
Grapevine yellow speckle viroid	Clone Ty CGVd 1-2	DQ371472	368	0	0	0			Grapevine yellow speckle viroid	Isolate 6703_YS2_ThS2	KF007320	367	0	0	0
Grapevine yellow speckle viroid	Clone 3	JF746172	367	0.000236935	761	1			Grapevine yellow speckle viroid	Clone 1	EU682453	367	2.25381e-05	50	1
									Grapevine yellow speckle viroid	Clone Ty CGVd 1-2	DQ371472	368	1.40735e-05	62	1
Vine No. 5-4 E-L 38 berry									Grapevine yellow speckle viroid	Clone 3	JF746172	367	0.00749242	3351	1
Grapevine pinot gris virus	Isolate SK30-1	KF686810.1	7259	0	0	0			Grapevine leafroll-associated virus 3	Isolate WA-MR	GU983863	18498	0	0	0
Grapevine pinot gris virus	Isolate PN	KY706085.1	7259	3.2593e-05	2	0.769			Grapevine leafroll-associated virus 3	Isolate LN3204	MH521112.2	18498	0	0	0
Grapevine pinot gris virus	Isolate Goldfinger	KU508673.1	7247	0	0	0			Grapevine leafroll-associated virus 3	Isolate Cha141	MH521097.2	18618	0	0	0
Grapevine pinot gris virus	Isolate SK30	KF134123.1	7259	2.6227e-17	0	0.089			Grapevine leafroll-associated virus 3	Isolate Cha106	MH521093.2	18497	0	0	0
Grapevine pinot gris virus	Isolate SK01	KF134124.1	7259	0	0	0			Grapevine leafroll-associated virus 3	Isolate TC-BR	KX756668.1	18498	0	0	0
Grapevine pinot gris virus	Isolate Tannat-GvPGV	KR528581.1	7250	0.917094	13398	1			Grapevine leafroll-associated virus 3	Isolate 3138-07	JX559645	18498	0	0	0
Grapevine pinot gris virus	Isolate Mer	KM491305.1	7223	0	0	0			Grapevine leafroll-associated virus 3	Isolate PL-20	GQ352633	18433	0.00233164	0	0.455
Grapevine pinot gris virus	Isolate GPGVA_FEM01	KU312039.1	7259	9.92556e-06	1	0.53			Grapevine leafroll-associated virus 3	Isolate NdA121	KY707826.1	18576	0	0	0
Grapevine pinot gris virus	Isolate BC-1	KU194413.1	7224	2.47855e-05	1	0.552			Grapevine leafroll-associated virus 3	Isolate Cl-766	EU344893	17919	0	0	0
Grapevine pinot gris virus	Unknown unknown	NC_015782	7275	7.18073e-17	0	0.041			Grapevine leafroll-associated virus 3	Isolate GLRaV3-ID46	MH796135.1	18498	0	0	0
Grapevine pinot gris virus	Isolate SL13	KY747493.1	7223	2.55887e-11	0	0.076			Grapevine leafroll-associated virus 3	Strain NY1	NC_004667	17919	0	0	0
Grapevine pinot gris virus	Isolate SK13	KF134125.1	7259	2.5215e-05	1	0.637			Grapevine leafroll-associated virus 3	Isolate 623	GQ352632	18498	0	0	0
Grapevine pinot gris virus	Isolate Riesling 25-3	KX522755.1	7259	5.1877e-17	0	0.021			Grapevine leafroll-associated virus 3	Isolate Pin244	MH521116.2	18497	0	0	0
Grapevine rupestris stem pitting-associated virus	Isolate 3138-07	JX559646	8726	1.97045e-15	0	0.095			Grapevine leafroll-associated virus 3	Isolate 8415A	KY073323.1	18572	0	0	0
Grapevine rupestris stem pitting-associated virus	Unknown unknown	NC_001948	8744	9.05935e-15	0	0.14			Grapevine leafroll-associated virus 3	Isolate Cha138	MH521095.2	18619	0	0	0
Grapevine rupestris stem pitting-associated virus	Isolate GRSPaV-MG	FR691076	8749	1.13173e-12	0	0.098			Grapevine leafroll-associated virus 3	Isolate 621	GQ352631	18498	0	0	0
Grapevine rupestris stem pitting-associated virus	Isolate 1050-02	JX513892	8716	0.0825947	1526	1			Grapevine leafroll-associated virus 3	Isolate GH30	JQ655296	18576	0	0	0
Grapevine rupestris stem pitting-associated virus	Isolate GRSPaV-GG	JQ922417	8758	8.59724e-16	0	0.075			Grapevine leafroll-associated virus 3	Isolate Kat255	MH521108.2	18498	0	0	0
Grapevine rupestris stem pitting-associated virus	Isolate PG	HE591388	8725	2.44727e-06	0	0.32			Grapevine leafroll-associated virus 3	Isolate GP18	EU259806	18498	0	0	0
Grapevine rupestris stem pitting-associated virus	Isolate RSPaV-PN	AY368172	8743	8.33545e-08	18	0.593			Grapevine leafroll-associated virus 3	Isolate 8415B	KY073324.1	18563	0	0	0
Grapevine rupestris stem pitting-associated virus	Isolate GRSPaV-WA	KC427107	8742	4.52164e-16	0	0.039			Grapevine leafroll-associated virus 3	Isolate GH24	KM058745	18493	0	0	0
Hop stunt viroid	Isolate HSVd-WA-1	KC427095	296	0	0	0			Grapevine leafroll-associated virus 3	Isolate Cha137	MH521094.2	18619	0	0	0
Hop stunt viroid	Isolate HSVd-apricot-v6	KM052624	296	0	0	0			Grapevine leafroll-associated virus 3	Isolate 3M-139	JX266782	18475	0	0	0
Hop stunt viroid	Strain cachexia	FJ984562	299	0	0	0			Grapevine leafroll-associated virus 3	Isolate GH11	JQ655295	18671	0	0	0
Hop stunt viroid	Isolate tk4	KF060660	303	0	0	0			Grapevine leafroll-associated virus 3	Isolate LN	JQ423939	18563	1.21887e-06	0	0.008
Hop stunt viroid	Unnamed Isolate	JQ080272	305	0	0	0			Grapevine leafroll-associated virus 3	Isolate Mer240	MH521115.2	18497	0	0	0
Hop stunt viroid	Isolate pis60-ohadi	KC771553	297	0	0	0			Vine No. 9-2 E-L 31 berry
Hop stunt viroid	Unnamed Isolate	D13765	297	4.42115e-05	67	1			Grapevine rupestris stem pitting-associated virus	Isolate 3138-07	JX559646	8726	3.58222e-15	0	0.092
Hop stunt viroid	Isolate DP2 dapple	JQ706343	297	0	0	0			Grapevine rupestris stem pitting-associated virus	Unknown unknown	NC_001948	8744	5.48507e-16	0	0.105
Hop stunt viroid	Unnamed Isolate	D13764	297	2.82653e-06	30	1			Grapevine rupestris stem pitting-associated virus	Isolate GRSPaV-MG	FR691076	8749	0.0915319	856	1
Hop stunt viroid	Unnamed Isolate	M35717	296	0	0	0			Grapevine rupestris stem pitting-associated virus	Isolate 1050-02	JX513892	8716	0.579978	1572	1
Hop stunt viroid	Unnamed Isolate	AY513267	300	0	0	0			Grapevine rupestris stem pitting-associated virus	Isolate GRSPaV-GG	JQ922417	8758	5.53504e-15	0	0.082
Hop stunt viroid	Unnamed Isolate	X07405	301	0	0	0			Grapevine rupestris stem pitting-associated virus	Isolate PG	HE591388	8725	4.88507e-05	0	0.302
Hop stunt viroid	Unnamed Isolate	KJ956805	302	0	0	0			Grapevine rupestris stem pitting-associated virus	Isolate RSPaV-PN	AY368172	8743	1.59056e-07	45	0.611
Vine No. 15-2 E-L 38 berry									Grapevine rupestris stem pitting-associated virus	Isolate GRSPaV-WA	KC427107	8742	5.133e-15	0	0.048
Grapevine pinot gris virus	Isolate SK30-1	KF686810.1	7259	0	0	0			Grapevine pinot gris virus	Isolate SK30-1	KF686810.1	7259	0	0	0
Grapevine pinot gris virus	Isolate PN	KY706085.1	7259	6.23704e-05	2	0.703			Grapevine pinot gris virus	Isolate PN	KY706085.1	7259	0	0	0
Grapevine pinot gris virus	Isolate Goldfinger	KU508673.1	7247	8.33484e-18	0	0.021			Grapevine pinot gris virus	Isolate Goldfinger	KU508673.1	7247	0	0	0
Grapevine pinot gris virus	Isolate SK30	KF134123.1	7259	0	0	0			Grapevine pinot gris virus	Isolate SK30	KF134123.1	7259	0	0	0
Grapevine pinot gris virus	Isolate SK01	KF134124.1	7259	4.2485e-06	0	0.308			Grapevine pinot gris virus	Isolate SK01	KF134124.1	7259	0	0	0
Grapevine pinot gris virus	Isolate Tannat-GvPGV	KR528581.1	7250	0.886145	13869.5	1			Grapevine pinot gris virus	Isolate Tannat-GvPGV	KR528581.1	7250	1.61554e-17	0	0.021
Grapevine pinot gris virus	Isolate Mer	KM491305.1	7223	0	0	0			Grapevine pinot gris virus	Isolate Mer	KM491305.1	7223	0	0	0
Grapevine pinot gris virus	Isolate GPGVA_FEM01	KU312039.1	7259	6.15866e-17	0	0.02			Grapevine pinot gris virus	Isolate GPGVA_FEM01	KU312039.1	7259	0	0	0
Grapevine pinot gris virus	Isolate BC-1	KU194413.1	7224	5.28771e-05	1	0.565			Grapevine pinot gris virus	Isolate BC-1	KU194413.1	7224	0.292272	930	1
Grapevine pinot gris virus	Unknown unknown	NC_015782	7275	0	0	0			Grapevine pinot gris virus	Unknown unknown	NC_015782	7275	1.25982e-17	0	0.013
Grapevine pinot gris virus	Isolate SL13	KY747493.1	7223	0	0	0			Grapevine pinot gris virus	Isolate SL13	KY747493.1	7223	0	0	0
Grapevine pinot gris virus	Isolate SK13	KF134125.1	7259	5.89754e-08	0	0.041			Grapevine pinot gris virus	Isolate SK13	KF134125.1	7259	5.17927e-18	0	0.02
Grapevine pinot gris virus	Isolate Riesling 25-3	KX522755.1	7259	3.62821e-05	2	0.752			Grapevine pinot gris virus	Isolate Riesling 25-3	KX522755.1	7259	1.16376e-05	0	0.13
Grapevine rupestris stem pitting-associated virus	Isolate 3138-07	JX559646	8726	3.43092e-15	0	0.113			Hop stunt viroid	Isolate HSVd-WA-1	KC427095	296	9.6296e-17	3	0.932
Grapevine rupestris stem pitting-associated virus	Unknown unknown	NC_001948	8744	2.01897e-06	0	0.212			Hop stunt viroid	Isolate HSVd-apricot-v6	KM052624	296	0	0	0
Grapevine rupestris stem pitting-associated virus	Isolate GRSPaV-MG	FR691076	8749	0.0180986	705	1			Hop stunt viroid	Strain cachexia	FJ984562	299	0	0	0
Grapevine rupestris stem pitting-associated virus	Isolate 1050-02	JX513892	8716	0.0954929	1850	1			Hop stunt viroid	Isolate tk4	KF060660	303	0	0	0
Grapevine rupestris stem pitting-associated virus	Isolate GRSPaV-GG	JQ922417	8758	4.31031e-07	0	0.189			Hop stunt viroid	Unnamed Isolate	JQ080272	305	0	0	0
Grapevine rupestris stem pitting-associated virus	Isolate PG	HE591388	8725	1.88667e-17	0	0.035			Hop stunt viroid	Isolate pis60-ohadi	KC771553	297	0.000208852	158	1
Grapevine rupestris stem pitting-associated virus	Isolate RSPaV-PN	AY368172	8743	1.13873e-07	29	0.576			Hop stunt viroid	Unnamed Isolate	D13765	297	0.0196539	5645	1
Grapevine rupestris stem pitting-associated virus	Isolate GRSPaV-WA	KC427107	8742	6.68488e-16	0	0.041			Hop stunt viroid	Isolate DP2 dapple	JQ706343	297	0.00164422	1396	1
Hop stunt viroid	Isolate HSVd-WA-1	KC427095	296	0	0	0			Hop stunt viroid	Unnamed Isolate	D13764	297	2.06759e-17	1	0.599
Hop stunt viroid	Isolate HSVd-apricot-v6	KM052624	296	0	0	0			Hop stunt viroid	Unnamed Isolate	M35717	296	9.6296e-17	3	0.932
Hop stunt viroid	Strain cachexia	FJ984562	299	0	0	0			Hop stunt viroid	Unnamed Isolate	AY513267	300	9.3452e-17	1.5	0.5
Hop stunt viroid	Isolate tk4	KF060660	303	0	0	0			Hop stunt viroid	Unnamed Isolate	X07405	301	0	0	0
Hop stunt viroid	Unnamed Isolate	JQ080272	305	0	0	0			Hop stunt viroid	Unnamed Isolate	KJ956805	302	0	0	0
Hop stunt viroid	Isolate pis60-ohadi	KC771553	297	0	0	0			Grapevine yellow speckle viroid	Clone 19	JX892931	220	8.50127e-14	27.5	0.859
Hop stunt viroid	Unnamed Isolate	D13765	297	7.10221e-05	100	1			Grapevine yellow speckle viroid	Clone 11	EU682454	367	0	0	0
Hop stunt viroid	Isolate DP2 dapple	JQ706343	297	3.86229e-06	29	0.997			Grapevine yellow speckle viroid	Isolate 6421_YS1_Ram	KF007311	359	0	0	0
Hop stunt viroid	Unnamed Isolate	D13764	297	0	0	0			Grapevine yellow speckle viroid	Clone 3 GYSVd 1-6	DQ377124	361	2.41144e-42	0	0.064
Hop stunt viroid	Unnamed Isolate	M35717	296	0	0	0			Grapevine yellow speckle viroid	Clone Poochidpha 6	KP010020	365	0	0	0
Hop stunt viroid	Unnamed Isolate	AY513267	300	4.79213e-36	0	0.187			Grapevine yellow speckle viroid	Isolate NC_003612	NC_003612	363	0	0	0
Hop stunt viroid	Unnamed Isolate	X07405	301	0	0	0			Grapevine yellow speckle viroid	Clone 46 GYSVd 1-10	DQ377127	361	2.41144e-42	0	0.064
Hop stunt viroid	Unnamed Isolate	KJ956805	302	0	0	0			Grapevine yellow speckle viroid	Clone IUT 14	KF916043	367	0	0	0
Vine No. 15-3 E-L 38 berry									Grapevine yellow speckle viroid	Isolate 6119_YS1_Crim	KF007308	365	0	0	0
Grapevine pinot gris virus	Isolate SK30-1	KF686810.1	7259	2.17632e-18	0	0.021			Grapevine yellow speckle viroid	Isolate 6703_YS2_ThS2	KF007320	367	0	0	0
Grapevine pinot gris virus	Isolate PN	KY706085.1	7259	3.31297e-05	1	0.616			Grapevine yellow speckle viroid	Clone 1	EU682453	367	8.80285e-05	158	1
Grapevine pinot gris virus	Isolate Goldfinger	KU508673.1	7247	8.45311e-10	0	0.041			Grapevine yellow speckle viroid	Clone Ty CGVd 1-2	DQ371472	368	0	0	0
Grapevine pinot gris virus	Isolate SK30	KF134123.1	7259	3.47861e-05	1	0.654			Grapevine yellow speckle viroid	Clone 3	JF746172	367	0.0112396	6422	1
Grapevine pinot gris virus	Isolate SK01	KF134124.1	7259	0	0	0			Grapevine leafroll-associated virus 3	Isolate WA-MR	GU983863	18498	0	0	0
Grapevine pinot gris virus	Isolate Tannat-GvPGV	KR528581.1	7250	0.919316	17730.5	1			Grapevine leafroll-associated virus 3	Isolate LN3204	MH521112.2	18498	0	0	0
Grapevine pinot gris virus	Isolate Mer	KM491305.1	7223	0	0	0			Grapevine leafroll-associated virus 3	Isolate Cha141	MH521097.2	18618	0	0	0
Grapevine pinot gris virus	Isolate GPGVA_FEM01	KU312039.1	7259	2.00106e-17	0	0.027			Grapevine leafroll-associated virus 3	Isolate Cha106	MH521093.2	18497	0	0	0
Grapevine pinot gris virus	Isolate BC-1	KU194413.1	7224	1.11448e-12	0	0.133			Grapevine leafroll-associated virus 3	Isolate TC-BR	KX756668.1	18498	0	0	0
Grapevine pinot gris virus	Unknown unknown	NC_015782	7275	8.57152e-13	0	0.033			Grapevine leafroll-associated virus 3	Isolate 3138-07	JX559645	18498	0	0	0
Grapevine pinot gris virus	Isolate SL13	KY747493.1	7223	7.80319e-09	0	0.094			Grapevine leafroll-associated virus 3	Isolate PL-20	GQ352633	18433	0	0	0
Grapevine pinot gris virus	Isolate SK13	KF134125.1	7259	0	0	0			Grapevine leafroll-associated virus 3	Isolate NdA121	KY707826.1	18576	0	0	0
Grapevine pinot gris virus	Isolate Riesling 25-3	KX522755.1	7259	1.99638e-05	1	0.661			Grapevine leafroll-associated virus 3	Isolate Cl-766	EU344893	17919	0	0	0
Grapevine rupestris stem pitting-associated virus	Isolate 3138-07	JX559646	8726	7.65772e-06	0	0.181			Grapevine leafroll-associated virus 3	Isolate GLRaV3-ID46	MH796135.1	18498	0.00332294	1	0.559
Grapevine rupestris stem pitting-associated virus	Unknown unknown	NC_001948	8744	2.17632e-18	0	0.016			Grapevine leafroll-associated virus 3	Strain NY1	NC_004667	17919	0	0	0
Grapevine rupestris stem pitting-associated virus	Isolate GRSPaV-MG	FR691076	8749	0.0191608	895	1			Grapevine leafroll-associated virus 3	Isolate 623	GQ352632	18498	0	0	0
Grapevine rupestris stem pitting-associated virus	Isolate 1050-02	JX513892	8716	0.0613647	1533	1			Grapevine leafroll-associated virus 3	Isolate Pin244	MH521116.2	18497	0	0	0
Grapevine rupestris stem pitting-associated virus	Isolate GRSPaV-GG	JQ922417	8758	4.21223e-15	0	0.081			Grapevine leafroll-associated virus 3	Isolate 8415A	KY073323.1	18572	0	0	0
Grapevine rupestris stem pitting-associated virus	Isolate PG	HE591388	8725	1.98708e-17	0	0.078			Grapevine leafroll-associated virus 3	Isolate Cha138	MH521095.2	18619	0	0	0
Grapevine rupestris stem pitting-associated virus	Isolate RSPaV-PN	AY368172	8743	5.60518e-08	20	0.592			Grapevine leafroll-associated virus 3	Isolate 621	GQ352631	18498	0	0	0
Grapevine rupestris stem pitting-associated virus	Isolate GRSPaV-WA	KC427107	8742	4.05534e-16	0	0.018			Grapevine leafroll-associated virus 3	Isolate GH30	JQ655296	18576	0	0	0
Hop stunt viroid	Isolate HSVd-WA-1	KC427095	296	0	0	0			Grapevine leafroll-associated virus 3	Isolate Kat255	MH521108.2	18498	0	0	0
Hop stunt viroid	Isolate HSVd-apricot-v6	KM052624	296	0	0	0			Grapevine leafroll-associated virus 3	Isolate GP18	EU259806	18498	0	0	0
Hop stunt viroid	Strain cachexia	FJ984562	299	0	0	0			Grapevine leafroll-associated virus 3	Isolate 8415B	KY073324.1	18563	0	0	0
Hop stunt viroid	Isolate tk4	KF060660	303	0	0	0			Grapevine leafroll-associated virus 3	Isolate GH24	KM058745	18493	0	0	0
Hop stunt viroid	Unnamed Isolate	JQ080272	305	0	0	0			Grapevine leafroll-associated virus 3	Isolate Cha137	MH521094.2	18619	0	0	0
Hop stunt viroid	Isolate pis60-ohadi	KC771553	297	3.18647e-07	1	0.505			Grapevine leafroll-associated virus 3	Isolate 3M-139	JX266782	18475	0	0	0
Hop stunt viroid	Unnamed Isolate	D13765	297	2.73174e-05	63	1			Grapevine leafroll-associated virus 3	Isolate GH11	JQ655295	18671	0	0	0
Hop stunt viroid	Isolate DP2 dapple	JQ706343	297	0	0	0			Grapevine leafroll-associated virus 3	Isolate LN	JQ423939	18563	0	0	0
Hop stunt viroid	Unnamed Isolate	D13764	297	2.42675e-06	27	1			Grapevine leafroll-associated virus 3	Isolate Mer240	MH521115.2	18497	0	0	0
Hop stunt viroid	Unnamed Isolate	M35717	296	0	0	0
Hop stunt viroid	Unnamed Isolate	AY513267	300	0	0	0			Vine No. 1-5 E-L 35 berry
Hop stunt viroid	Unnamed Isolate	X07405	301	0	0	0			Grapevine pinot gris virus	Isolate SK30-1	KF686810.1	7259	0	0	0
Hop stunt viroid	Unnamed Isolate	KJ956805	302	0	0	0			Grapevine pinot gris virus	Isolate PN	KY706085.1	7259	0	0	0
									Grapevine pinot gris virus	Isolate Goldfinger	KU508673.1	7247	4.9219e-06	0	0.282
									Grapevine pinot gris virus	Isolate SK30	KF134123.1	7259	1.00756e-17	0	0.021
									Grapevine pinot gris virus	Isolate SK01	KF134124.1	7259	1.75256e-11	0	0.041
									Grapevine pinot gris virus	Isolate Tannat-GvPGV	KR528581.1	7250	0.00110417	1	0.697
									Grapevine pinot gris virus	Isolate Mer	KM491305.1	7223	0	0	0
									Grapevine pinot gris virus	Isolate GPGVA_FEM01	KU312039.1	7259	2.0445e-05	0	0.369
									Grapevine pinot gris virus	Isolate BC-1	KU194413.1	7224	0.879812	11498.5	1
									Grapevine pinot gris virus	Unknown unknown	NC_015782	7275	8.06793e-18	0	0.021
									Grapevine pinot gris virus	Isolate SL13	KY747493.1	7223	1.85849e-09	0	0.026
									Grapevine pinot gris virus	Isolate SK13	KF134125.1	7259	2.06073e-05	0	0.321
									Grapevine pinot gris virus	Isolate Riesling 25-3	KX522755.1	7259	0	0	0
									Grapevine rupestris stem pitting-associated virus	Isolate 3138-07	JX559646	8726	6.46298e-17	0	0.122
									Grapevine rupestris stem pitting-associated virus	Unknown unknown	NC_001948	8744	3.41353e-15	0	0.051
									Grapevine rupestris stem pitting-associated virus	Isolate GRSPaV-MG	FR691076	8749	1.54943e-12	0	0.293
									Grapevine rupestris stem pitting-associated virus	Isolate 1050-02	JX513892	8716	0.117074	1494	1
									Grapevine rupestris stem pitting-associated virus	Isolate GRSPaV-GG	JQ922417	8758	1.80364e-06	0	0.327
									Grapevine rupestris stem pitting-associated virus	Isolate PG	HE591388	8725	1.17412e-13	0	0.149
									Grapevine rupestris stem pitting-associated virus	Isolate RSPaV-PN	AY368172	8743	1.06136e-07	11	0.599
									Grapevine rupestris stem pitting-associated virus	Isolate GRSPaV-WA	KC427107	8742	1.30028e-11	0	0.359
									Grapevine leafroll-associated virus 3	Isolate WA-MR	GU983863	18498	0	0	0
									Grapevine leafroll-associated virus 3	Isolate LN3204	MH521112.2	18498	0	0	0
									Grapevine leafroll-associated virus 3	Isolate Cha141	MH521097.2	18618	0	0	0
									Grapevine leafroll-associated virus 3	Isolate Cha106	MH521093.2	18497	0	0	0
									Grapevine leafroll-associated virus 3	Isolate TC-BR	KX756668.1	18498	0	0	0
									Grapevine leafroll-associated virus 3	Isolate 3138-07	JX559645	18498	0	0	0
									Grapevine leafroll-associated virus 3	Isolate PL-20	GQ352633	18433	0.00101945	2	0.813
									Grapevine leafroll-associated virus 3	Isolate NdA121	KY707826.1	18576	0	0	0
									Grapevine leafroll-associated virus 3	Isolate Cl-766	EU344893	17919	0	0	0
									Grapevine leafroll-associated virus 3	Isolate GLRaV3-ID46	MH796135.1	18498	0	0	0
									Grapevine leafroll-associated virus 3	Strain NY1	NC_004667	17919	0	0	0
									Grapevine leafroll-associated virus 3	Isolate 623	GQ352632	18498	0	0	0
									Grapevine leafroll-associated virus 3	Isolate Pin244	MH521116.2	18497	0	0	0
									Grapevine leafroll-associated virus 3	Isolate 8415A	KY073323.1	18572	0	0	0
									Grapevine leafroll-associated virus 3	Isolate Cha138	MH521095.2	18619	0	0	0
									Grapevine leafroll-associated virus 3	Isolate 621	GQ352631	18498	0	0	0
									Grapevine leafroll-associated virus 3	Isolate GH30	JQ655296	18576	0	0	0
									Grapevine leafroll-associated virus 3	Isolate Kat255	MH521108.2	18498	0	0	0
									Grapevine leafroll-associated virus 3	Isolate GP18	EU259806	18498	0	0	0
									Grapevine leafroll-associated virus 3	Isolate 8415B	KY073324.1	18563	0	0	0
									Grapevine leafroll-associated virus 3	Isolate GH24	KM058745	18493	0	0	0
									Grapevine leafroll-associated virus 3	Isolate Cha137	MH521094.2	18619	0	0	0
									Grapevine leafroll-associated virus 3	Isolate 3M-139	JX266782	18475	0	0	0
									Grapevine leafroll-associated virus 3	Isolate GH11	JQ655295	18671	0	0	0
									Grapevine leafroll-associated virus 3	Isolate LN	JQ423939	18563	0	0	0
									Grapevine leafroll-associated virus 3	Isolate Mer240	MH521115.2	18497	0	0	0
									Hop stunt viroid	Isolate HSVd-WA-1	KC427095	296	3.23015e-18	0	0.426
									Hop stunt viroid	Isolate HSVd-apricot-v6	KM052624	296	0	0	0
									Hop stunt viroid	Strain cachexia	FJ984562	299	0	0	0
									Hop stunt viroid	Isolate tk4	KF060660	303	0	0	0
									Hop stunt viroid	Unnamed Isolate	JQ080272	305	0	0	0
									Hop stunt viroid	Isolate pis60-ohadi	KC771553	297	8.06793e-18	0	0.418
									Hop stunt viroid	Unnamed Isolate	D13765	297	0.000774462	1044	1
									Hop stunt viroid	Isolate DP2 dapple	JQ706343	297	2.65591e-18	1	0.502
									Hop stunt viroid	Unnamed Isolate	D13764	297	8.90977e-05	385	1
									Hop stunt viroid	Unnamed Isolate	M35717	296	3.23015e-18	0	0.426
									Hop stunt viroid	Unnamed Isolate	AY513267	300	6.91652e-37	0	0.153
									Hop stunt viroid	Unnamed Isolate	X07405	301	0	0	0
									Hop stunt viroid	Unnamed Isolate	KJ956805	302	0	0	0
									Vine No. 8-1 E-L 35 berry
									Grapevine pinot gris virus	Isolate SK30-1	KF686810.1	7259	0	0	0
									Grapevine pinot gris virus	Isolate PN	KY706085.1	7259	0	0	0
									Grapevine pinot gris virus	Isolate Goldfinger	KU508673.1	7247	0	0	0
									Grapevine pinot gris virus	Isolate SK30	KF134123.1	7259	0	0	0
									Grapevine pinot gris virus	Isolate SK01	KF134124.1	7259	1.67192e-17	0	0.037
									Grapevine pinot gris virus	Isolate Tannat-GvPGV	KR528581.1	7250	1.37889e-06	0	0.086
									Grapevine pinot gris virus	Isolate Mer	KM491305.1	7223	0.879639	6047	1
									Grapevine pinot gris virus	Isolate GPGVA_FEM01	KU312039.1	7259	2.68001e-18	0	0.021
									Grapevine pinot gris virus	Isolate BC-1	KU194413.1	7224	4.1798e-18	0	0.021
									Grapevine pinot gris virus	Unknown unknown	NC_015782	7275	0	0	0
									Grapevine pinot gris virus	Isolate SL13	KY747493.1	7223	0	0	0
									Grapevine pinot gris virus	Isolate SK13	KF134125.1	7259	3.51541e-05	1	0.516
									Grapevine pinot gris virus	Isolate Riesling 25-3	KX522755.1	7259	8.20026e-06	0	0.399
									Grapevine rupestris stem pitting-associated virus	Isolate 3138-07	JX559646	8726	2.25966e-16	0	0.038
									Grapevine rupestris stem pitting-associated virus	Unknown unknown	NC_001948	8744	2.47901e-06	0	0.167
									Grapevine rupestris stem pitting-associated virus	Isolate GRSPaV-MG	FR691076	8749	0.0118999	243	1
									Grapevine rupestris stem pitting-associated virus	Isolate 1050-02	JX513892	8716	1.16346e-11	0	0.086
									Grapevine rupestris stem pitting-associated virus	Isolate GRSPaV-GG	JQ922417	8758	2.95515e-16	0	0.078
									Grapevine rupestris stem pitting-associated virus	Isolate PG	HE591388	8725	0.104777	804	1
									Grapevine rupestris stem pitting-associated virus	Isolate RSPaV-PN	AY368172	8743	1.20697e-07	16	0.589
									Grapevine rupestris stem pitting-associated virus	Isolate GRSPaV-WA	KC427107	8742	0	0	0
									Grapevine leafroll-associated virus 3	Isolate WA-MR	GU983863	18498	0	0	0
									Grapevine leafroll-associated virus 3	Isolate LN3204	MH521112.2	18498	0	0	0
									Grapevine leafroll-associated virus 3	Isolate Cha141	MH521097.2	18618	0	0	0
									Grapevine leafroll-associated virus 3	Isolate Cha106	MH521093.2	18497	0	0	0
									Grapevine leafroll-associated virus 3	Isolate TC-BR	KX756668.1	18498	0	0	0
									Grapevine leafroll-associated virus 3	Isolate 3138-07	JX559645	18498	0	0	0
									Grapevine leafroll-associated virus 3	Isolate PL-20	GQ352633	18433	0.00248091	4	0.939
									Grapevine leafroll-associated virus 3	Isolate NdA121	KY707826.1	18576	0	0	0
									Grapevine leafroll-associated virus 3	Isolate Cl-766	EU344893	17919	0	0	0
									Grapevine leafroll-associated virus 3	Isolate GLRaV3-ID46	MH796135.1	18498	0	0	0
									Grapevine leafroll-associated virus 3	Strain NY1	NC_004667	17919	0	0	0
									Grapevine leafroll-associated virus 3	Isolate 623	GQ352632	18498	0	0	0
									Grapevine leafroll-associated virus 3	Isolate Pin244	MH521116.2	18497	0	0	0
									Grapevine leafroll-associated virus 3	Isolate 8415A	KY073323.1	18572	0	0	0
									Grapevine leafroll-associated virus 3	Isolate Cha138	MH521095.2	18619	0	0	0
									Grapevine leafroll-associated virus 3	Isolate 621	GQ352631	18498	0	0	0
									Grapevine leafroll-associated virus 3	Isolate GH30	JQ655296	18576	0	0	0
									Grapevine leafroll-associated virus 3	Isolate Kat255	MH521108.2	18498	0	0	0
									Grapevine leafroll-associated virus 3	Isolate GP18	EU259806	18498	0	0	0
									Grapevine leafroll-associated virus 3	Isolate 8415B	KY073324.1	18563	0	0	0
									Grapevine leafroll-associated virus 3	Isolate GH24	KM058745	18493	0	0	0
									Grapevine leafroll-associated virus 3	Isolate Cha137	MH521094.2	18619	0	0	0
									Grapevine leafroll-associated virus 3	Isolate 3M-139	JX266782	18475	0	0	0
									Grapevine leafroll-associated virus 3	Isolate GH11	JQ655295	18671	0	0	0
									Grapevine leafroll-associated virus 3	Isolate LN	JQ423939	18563	0	0	0
									Grapevine leafroll-associated virus 3	Isolate Mer240	MH521115.2	18497	0	0	0
									Hop stunt viroid	Isolate HSVd-WA-1	KC427095	296	0	0	0
									Hop stunt viroid	Isolate HSVd-apricot-v6	KM052624	296	0	0	0
									Hop stunt viroid	Strain cachexia	FJ984562	299	0	0	0
									Hop stunt viroid	Isolate tk4	KF060660	303	0	0	0
									Hop stunt viroid	Unnamed Isolate	JQ080272	305	0	0	0
									Hop stunt viroid	Isolate pis60-ohadi	KC771553	297	0	0	0
									Hop stunt viroid	Unnamed Isolate	D13765	297	0.000933894	866	1
									Hop stunt viroid	Isolate DP2 dapple	JQ706343	297	0.00011121	323	1
									Hop stunt viroid	Unnamed Isolate	D13764	297	0	0	0
									Hop stunt viroid	Unnamed Isolate	M35717	296	0	0	0
									Hop stunt viroid	Unnamed Isolate	AY513267	300	3.9113e-31	0	0.263
									Hop stunt viroid	Unnamed Isolate	X07405	301	0	0	0
									Hop stunt viroid	Unnamed Isolate	KJ956805	302	0	0	0
									Vine No. 9-2 E-L 35 berry
									Grapevine pinot gris virus	Isolate SK30-1	KF686810.1	7259	0	0	0
									Grapevine pinot gris virus	Isolate PN	KY706085.1	7259	0.00144131	3	0.907
									Grapevine pinot gris virus	Isolate Goldfinger	KU508673.1	7247	1.42945e-05	0	0.328
									Grapevine pinot gris virus	Isolate SK30	KF134123.1	7259	1.70712e-15	0	0.111
									Grapevine pinot gris virus	Isolate SK01	KF134124.1	7259	0	0	0
									Grapevine pinot gris virus	Isolate Tannat-GvPGV	KR528581.1	7250	6.42863e-17	0	0.17
									Grapevine pinot gris virus	Isolate Mer	KM491305.1	7223	0	0	0
									Grapevine pinot gris virus	Isolate GPGVA_FEM01	KU312039.1	7259	0	0	0
									Grapevine pinot gris virus	Isolate BC-1	KU194413.1	7224	0.960477	14580.5	1
									Grapevine pinot gris virus	Unknown unknown	NC_015782	7275	0	0	0
									Grapevine pinot gris virus	Isolate SL13	KY747493.1	7223	0	0	0
									Grapevine pinot gris virus	Isolate SK13	KF134125.1	7259	1.17045e-17	0	0.027
									Grapevine pinot gris virus	Isolate Riesling 25-3	KX522755.1	7259	2.3708e-16	0	0.041
									Grapevine rupestris stem pitting-associated virus	Isolate 3138-07	JX559646	8726	1.6864e-16	0	0.071
									Grapevine rupestris stem pitting-associated virus	Unknown unknown	NC_001948	8744	0.00109288	28	0.932
									Grapevine rupestris stem pitting-associated virus	Isolate GRSPaV-MG	FR691076	8749	0.0118288	398	0.999
									Grapevine rupestris stem pitting-associated virus	Isolate 1050-02	JX513892	8716	0.0235423	187	0.999
									Grapevine rupestris stem pitting-associated virus	Isolate GRSPaV-GG	JQ922417	8758	2.19361e-16	0	0.043
									Grapevine rupestris stem pitting-associated virus	Isolate PG	HE591388	8725	4.49041e-16	0	0.046
									Grapevine rupestris stem pitting-associated virus	Isolate RSPaV-PN	AY368172	8743	1.18727e-08	9	0.568
									Grapevine rupestris stem pitting-associated virus	Isolate GRSPaV-WA	KC427107	8742	4.56697e-16	0	0.048
									Hop stunt viroid	Isolate HSVd-WA-1	KC427095	296	6.76814e-18	1	0.932
									Hop stunt viroid	Isolate HSVd-apricot-v6	KM052624	296	0	0	0
									Hop stunt viroid	Strain cachexia	FJ984562	299	2.1209e-24	0	0.391
									Hop stunt viroid	Isolate tk4	KF060660	303	0	0	0
									Hop stunt viroid	Unnamed Isolate	JQ080272	305	0	0	0
									Hop stunt viroid	Isolate pis60-ohadi	KC771553	297	0	0	0
									Hop stunt viroid	Unnamed Isolate	D13765	297	0.000804708	1187	1
									Hop stunt viroid	Isolate DP2 dapple	JQ706343	297	0	0	0
									Hop stunt viroid	Unnamed Isolate	D13764	297	4.86507e-05	341	1
									Hop stunt viroid	Unnamed Isolate	M35717	296	6.76814e-18	1	0.932
									Hop stunt viroid	Unnamed Isolate	AY513267	300	2.55146e-18	0.5	0.5
									Hop stunt viroid	Unnamed Isolate	X07405	301	0	0	0
									Hop stunt viroid	Unnamed Isolate	KJ956805	302	0	0	0
									Grapevine leafroll-associated virus 3	Isolate WA-MR	GU983863	18498	0	0	0
									Grapevine leafroll-associated virus 3	Isolate LN3204	MH521112.2	18498	0	0	0
									Grapevine leafroll-associated virus 3	Isolate Cha141	MH521097.2	18618	0	0	0
									Grapevine leafroll-associated virus 3	Isolate Cha106	MH521093.2	18497	0	0	0
									Grapevine leafroll-associated virus 3	Isolate TC-BR	KX756668.1	18498	0	0	0
									Grapevine leafroll-associated virus 3	Isolate 3138-07	JX559645	18498	0	0	0
									Grapevine leafroll-associated virus 3	Isolate PL-20	GQ352633	18433	0	0	0
									Grapevine leafroll-associated virus 3	Isolate NdA121	KY707826.1	18576	0	0	0
									Grapevine leafroll-associated virus 3	Isolate Cl-766	EU344893	17919	0	0	0
									Grapevine leafroll-associated virus 3	Isolate GLRaV3-ID46	MH796135.1	18498	0	0	0
									Grapevine leafroll-associated virus 3	Strain NY1	NC_004667	17919	0	0	0
									Grapevine leafroll-associated virus 3	Isolate 623	GQ352632	18498	0	0	0
									Grapevine leafroll-associated virus 3	Isolate Pin244	MH521116.2	18497	0	0	0
									Grapevine leafroll-associated virus 3	Isolate 8415A	KY073323.1	18572	0	0	0
									Grapevine leafroll-associated virus 3	Isolate Cha138	MH521095.2	18619	0	0	0
									Grapevine leafroll-associated virus 3	Isolate 621	GQ352631	18498	0	0	0
									Grapevine leafroll-associated virus 3	Isolate GH30	JQ655296	18576	0	0	0
									Grapevine leafroll-associated virus 3	Isolate Kat255	MH521108.2	18498	0.000749856	2	0.668
									Grapevine leafroll-associated virus 3	Isolate GP18	EU259806	18498	0	0	0
									Grapevine leafroll-associated virus 3	Isolate 8415B	KY073324.1	18563	0	0	0
									Grapevine leafroll-associated virus 3	Isolate GH24	KM058745	18493	0	0	0
									Grapevine leafroll-associated virus 3	Isolate Cha137	MH521094.2	18619	0	0	0
									Grapevine leafroll-associated virus 3	Isolate 3M-139	JX266782	18475	0	0	0
									Grapevine leafroll-associated virus 3	Isolate GH11	JQ655295	18671	0	0	0
									Grapevine leafroll-associated virus 3	Isolate LN	JQ423939	18563	0	0	0
									Grapevine leafroll-associated virus 3	Isolate Mer240	MH521115.2	18497	0	0	0
									Vine No. 1-5 E-L 38 berry
									Grapevine pinot gris virus	Isolate SK30-1	KF686810.1	7259	1.04608e-15	0	0.041
									Grapevine pinot gris virus	Isolate PN	KY706085.1	7259	9.92374e-06	1	0.537
									Grapevine pinot gris virus	Isolate Goldfinger	KU508673.1	7247	0	0	0
									Grapevine pinot gris virus	Isolate SK30	KF134123.1	7259	0	0	0
									Grapevine pinot gris virus	Isolate SK01	KF134124.1	7259	4.74971e-09	0	0.095
									Grapevine pinot gris virus	Isolate Tannat-GvPGV	KR528581.1	7250	7.42584e-13	0	0.131
									Grapevine pinot gris virus	Isolate Mer	KM491305.1	7223	0	0	0
									Grapevine pinot gris virus	Isolate GPGVA_FEM01	KU312039.1	7259	0	0	0
									Grapevine pinot gris virus	Isolate BC-1	KU194413.1	7224	0.877882	13244	1
									Grapevine pinot gris virus	Unknown unknown	NC_015782	7275	1.7486e-17	0	0.041
									Grapevine pinot gris virus	Isolate SL13	KY747493.1	7223	3.70408e-05	1	0.598
									Grapevine pinot gris virus	Isolate SK13	KF134125.1	7259	4.06574e-05	1	0.692
									Grapevine pinot gris virus	Isolate Riesling 25-3	KX522755.1	7259	2.62335e-07	0	0.098
									Grapevine rupestris stem pitting-associated virus	Isolate 3138-07	JX559646	8726	4.77421e-12	0	0.475
									Grapevine rupestris stem pitting-associated virus	Unknown unknown	NC_001948	8744	2.6622e-17	0	0.057
									Grapevine rupestris stem pitting-associated virus	Isolate GRSPaV-MG	FR691076	8749	4.45655e-12	0	0.429
									Grapevine rupestris stem pitting-associated virus	Isolate 1050-02	JX513892	8716	0.120642	1740	1
									Grapevine rupestris stem pitting-associated virus	Isolate GRSPaV-GG	JQ922417	8758	1.27333e-05	1	0.523
									Grapevine rupestris stem pitting-associated virus	Isolate PG	HE591388	8725	2.7446e-06	0	0.47
									Grapevine rupestris stem pitting-associated virus	Isolate RSPaV-PN	AY368172	8743	1.16519e-07	12	0.586
									Grapevine rupestris stem pitting-associated virus	Isolate GRSPaV-WA	KC427107	8742	2.00188e-11	0	0.468
									Grapevine leafroll-associated virus 3	Isolate WA-MR	GU983863	18498	0	0	0
									Grapevine leafroll-associated virus 3	Isolate LN3204	MH521112.2	18498	0	0	0
									Grapevine leafroll-associated virus 3	Isolate Cha141	MH521097.2	18618	0	0	0
									Grapevine leafroll-associated virus 3	Isolate Cha106	MH521093.2	18497	0	0	0
									Grapevine leafroll-associated virus 3	Isolate TC-BR	KX756668.1	18498	0	0	0
									Grapevine leafroll-associated virus 3	Isolate 3138-07	JX559645	18498	0	0	0
									Grapevine leafroll-associated virus 3	Isolate PL-20	GQ352633	18433	0.00125065	4	0.945
									Grapevine leafroll-associated virus 3	Isolate NdA121	KY707826.1	18576	0	0	0
									Grapevine leafroll-associated virus 3	Isolate Cl-766	EU344893	17919	0	0	0
									Grapevine leafroll-associated virus 3	Isolate GLRaV3-ID46	MH796135.1	18498	0	0	0
									Grapevine leafroll-associated virus 3	Strain NY1	NC_004667	17919	0	0	0
									Grapevine leafroll-associated virus 3	Isolate 623	GQ352632	18498	0	0	0
									Grapevine leafroll-associated virus 3	Isolate Pin244	MH521116.2	18497	0	0	0
									Grapevine leafroll-associated virus 3	Isolate 8415A	KY073323.1	18572	0	0	0
									Grapevine leafroll-associated virus 3	Isolate Cha138	MH521095.2	18619	0	0	0
									Grapevine leafroll-associated virus 3	Isolate 621	GQ352631	18498	0	0	0
									Grapevine leafroll-associated virus 3	Isolate GH30	JQ655296	18576	0	0	0
									Grapevine leafroll-associated virus 3	Isolate Kat255	MH521108.2	18498	0	0	0
									Grapevine leafroll-associated virus 3	Isolate GP18	EU259806	18498	0	0	0
									Grapevine leafroll-associated virus 3	Isolate 8415B	KY073324.1	18563	0	0	0
									Grapevine leafroll-associated virus 3	Isolate GH24	KM058745	18493	0	0	0
									Grapevine leafroll-associated virus 3	Isolate Cha137	MH521094.2	18619	0	0	0
									Grapevine leafroll-associated virus 3	Isolate 3M-139	JX266782	18475	0	0	0
									Grapevine leafroll-associated virus 3	Isolate GH11	JQ655295	18671	0	0	0
									Grapevine leafroll-associated virus 3	Isolate LN	JQ423939	18563	0	0	0
									Grapevine leafroll-associated virus 3	Isolate Mer240	MH521115.2	18497	0	0	0
									Hop stunt viroid	Isolate HSVd-WA-1	KC427095	296	0	0	0
									Hop stunt viroid	Isolate HSVd-apricot-v6	KM052624	296	0	0	0
									Hop stunt viroid	Strain cachexia	FJ984562	299	0	0	0
									Hop stunt viroid	Isolate tk4	KF060660	303	0	0	0
									Hop stunt viroid	Unnamed Isolate	JQ080272	305	0	0	0
									Hop stunt viroid	Isolate pis60-ohadi	KC771553	297	0	0	0
									Hop stunt viroid	Unnamed Isolate	D13765	297	6.414e-05	84	1
									Hop stunt viroid	Isolate DP2 dapple	JQ706343	297	0	0	0
									Hop stunt viroid	Unnamed Isolate	D13764	297	2.54357e-06	28	1
									Hop stunt viroid	Unnamed Isolate	M35717	296	0	0	0
									Hop stunt viroid	Unnamed Isolate	AY513267	300	0	0	0
									Hop stunt viroid	Unnamed Isolate	X07405	301	0	0	0
									Hop stunt viroid	Unnamed Isolate	KJ956805	302	0	0	0
									Vine No. 8-1 E-L 38 berry
									Grapevine pinot gris virus	Isolate SK30-1	KF686810.1	7259	0	0	0
									Grapevine pinot gris virus	Isolate PN	KY706085.1	7259	1.04775e-05	0	0.355
									Grapevine pinot gris virus	Isolate Goldfinger	KU508673.1	7247	2.55834e-17	0	0.022
									Grapevine pinot gris virus	Isolate SK30	KF134123.1	7259	2.64186e-06	0	0.19
									Grapevine pinot gris virus	Isolate SK01	KF134124.1	7259	4.31589e-18	0	0.021
									Grapevine pinot gris virus	Isolate Tannat-GvPGV	KR528581.1	7250	2.38554e-05	1	0.567
									Grapevine pinot gris virus	Isolate Mer	KM491305.1	7223	0.864078	10957	1
									Grapevine pinot gris virus	Isolate GPGVA_FEM01	KU312039.1	7259	1.41326e-06	0	0.058
									Grapevine pinot gris virus	Isolate BC-1	KU194413.1	7224	1.23216e-05	0	0.092
									Grapevine pinot gris virus	Unknown unknown	NC_015782	7275	5.10222e-09	0	0.075
									Grapevine pinot gris virus	Isolate SL13	KY747493.1	7223	8.05538e-23	0	0.017
									Grapevine pinot gris virus	Isolate SK13	KF134125.1	7259	6.58369e-05	1	0.654
									Grapevine pinot gris virus	Isolate Riesling 25-3	KX522755.1	7259	0	0	0
									Grapevine rupestris stem pitting-associated virus	Isolate 3138-07	JX559646	8726	1.85528e-15	0	0.085
									Grapevine rupestris stem pitting-associated virus	Unknown unknown	NC_001948	8744	0	0	0
									Grapevine rupestris stem pitting-associated virus	Isolate GRSPaV-MG	FR691076	8749	0.0181536	624	1
									Grapevine rupestris stem pitting-associated virus	Isolate 1050-02	JX513892	8716	0.115711	1523	1
									Grapevine rupestris stem pitting-associated virus	Isolate GRSPaV-GG	JQ922417	8758	8.7685e-16	0	0.076
									Grapevine rupestris stem pitting-associated virus	Isolate PG	HE591388	8725	2.62348e-06	0	0.293
									Grapevine rupestris stem pitting-associated virus	Isolate RSPaV-PN	AY368172	8743	4.13607e-05	34	0.623
									Grapevine rupestris stem pitting-associated virus	Isolate GRSPaV-WA	KC427107	8742	2.89586e-16	0	0.037
									Grapevine leafroll-associated virus 3	Isolate WA-MR	GU983863	18498	0	0	0
									Grapevine leafroll-associated virus 3	Isolate LN3204	MH521112.2	18498	0	0	0
									Grapevine leafroll-associated virus 3	Isolate Cha141	MH521097.2	18618	0	0	0
									Grapevine leafroll-associated virus 3	Isolate Cha106	MH521093.2	18497	0	0	0
									Grapevine leafroll-associated virus 3	Isolate TC-BR	KX756668.1	18498	0	0	0
									Grapevine leafroll-associated virus 3	Isolate 3138-07	JX559645	18498	0	0	0
									Grapevine leafroll-associated virus 3	Isolate PL-20	GQ352633	18433	0.00173284	4	0.903
									Grapevine leafroll-associated virus 3	Isolate NdA121	KY707826.1	18576	0	0	0
									Grapevine leafroll-associated virus 3	Isolate Cl-766	EU344893	17919	0	0	0
									Grapevine leafroll-associated virus 3	Isolate GLRaV3-ID46	MH796135.1	18498	0	0	0
									Grapevine leafroll-associated virus 3	Strain NY1	NC_004667	17919	0	0	0
									Grapevine leafroll-associated virus 3	Isolate 623	GQ352632	18498	0	0	0
									Grapevine leafroll-associated virus 3	Isolate Pin244	MH521116.2	18497	0	0	0
									Grapevine leafroll-associated virus 3	Isolate 8415A	KY073323.1	18572	0	0	0
									Grapevine leafroll-associated virus 3	Isolate Cha138	MH521095.2	18619	0	0	0
									Grapevine leafroll-associated virus 3	Isolate 621	GQ352631	18498	0	0	0
									Grapevine leafroll-associated virus 3	Isolate GH30	JQ655296	18576	0	0	0
									Grapevine leafroll-associated virus 3	Isolate Kat255	MH521108.2	18498	0	0	0
									Grapevine leafroll-associated virus 3	Isolate GP18	EU259806	18498	0	0	0
									Grapevine leafroll-associated virus 3	Isolate 8415B	KY073324.1	18563	0	0	0
									Grapevine leafroll-associated virus 3	Isolate GH24	KM058745	18493	0	0	0
									Grapevine leafroll-associated virus 3	Isolate Cha137	MH521094.2	18619	0	0	0
									Grapevine leafroll-associated virus 3	Isolate 3M-139	JX266782	18475	0	0	0
									Grapevine leafroll-associated virus 3	Isolate GH11	JQ655295	18671	0	0	0
									Grapevine leafroll-associated virus 3	Isolate LN	JQ423939	18563	3.64726e-05	0	0.008
									Grapevine leafroll-associated virus 3	Isolate Mer240	MH521115.2	18497	0	0	0
									Hop stunt viroid	Isolate HSVd-WA-1	KC427095	296	0	0	0
									Hop stunt viroid	Isolate HSVd-apricot-v6	KM052624	296	0	0	0
									Hop stunt viroid	Strain cachexia	FJ984562	299	0	0	0
									Hop stunt viroid	Isolate tk4	KF060660	303	0	0	0
									Hop stunt viroid	Unnamed Isolate	JQ080272	305	0	0	0
									Hop stunt viroid	Isolate pis60-ohadi	KC771553	297	1.08885e-06	10	0.882
									Hop stunt viroid	Unnamed Isolate	D13765	297	9.92393e-05	100	1
									Hop stunt viroid	Isolate DP2 dapple	JQ706343	297	0	0	0
									Hop stunt viroid	Unnamed Isolate	D13764	297	1.15794e-06	22	0.963
									Hop stunt viroid	Unnamed Isolate	M35717	296	0	0	0
									Hop stunt viroid	Unnamed Isolate	AY513267	300	0	0	0
									Hop stunt viroid	Unnamed Isolate	X07405	301	0	0	0
									Hop stunt viroid	Unnamed Isolate	KJ956805	302	0	0	0
									Vine No. 9-2 E-L 38 berry
									Grapevine pinot gris virus	Isolate SK30-1	KF686810.1	7259	0	0	0
									Grapevine pinot gris virus	Isolate PN	KY706085.1	7259	0.00100281	3	0.88
									Grapevine pinot gris virus	Isolate Goldfinger	KU508673.1	7247	0	0	0
									Grapevine pinot gris virus	Isolate SK30	KF134123.1	7259	2.57965e-18	0	0.041
									Grapevine pinot gris virus	Isolate SK01	KF134124.1	7259	1.93383e-17	0	0.021
									Grapevine pinot gris virus	Isolate Tannat-GvPGV	KR528581.1	7250	6.50663e-06	0	0.337
									Grapevine pinot gris virus	Isolate Mer	KM491305.1	7223	0	0	0
									Grapevine pinot gris virus	Isolate GPGVA_FEM01	KU312039.1	7259	0	0	0
									Grapevine pinot gris virus	Isolate BC-1	KU194413.1	7224	0.926498	15576	1
									Grapevine pinot gris virus	Unknown unknown	NC_015782	7275	3.9751e-18	0	0.021
									Grapevine pinot gris virus	Isolate SL13	KY747493.1	7223	0	0	0
									Grapevine pinot gris virus	Isolate SK13	KF134125.1	7259	9.51613e-15	0	0.086
									Grapevine pinot gris virus	Isolate Riesling 25-3	KX522755.1	7259	3.9751e-18	0	0.021
									Grapevine rupestris stem pitting-associated virus	Isolate 3138-07	JX559646	8726	2.98635e-16	0	0.12
									Grapevine rupestris stem pitting-associated virus	Unknown unknown	NC_001948	8744	9.39118e-18	0	0.05
									Grapevine rupestris stem pitting-associated virus	Isolate GRSPaV-MG	FR691076	8749	0.0159316	705	1
									Grapevine rupestris stem pitting-associated virus	Isolate 1050-02	JX513892	8716	0.0547558	802	1
									Grapevine rupestris stem pitting-associated virus	Isolate GRSPaV-GG	JQ922417	8758	8.56812e-16	0	0.07
									Grapevine rupestris stem pitting-associated virus	Isolate PG	HE591388	8725	6.87817e-07	0	0.201
									Grapevine rupestris stem pitting-associated virus	Isolate RSPaV-PN	AY368172	8743	1.33306e-08	16	0.582
									Grapevine rupestris stem pitting-associated virus	Isolate GRSPaV-WA	KC427107	8742	1.02957e-15	0	0.045
									Grapevine leafroll-associated virus 3	Isolate WA-MR	GU983863	18498	0	0	0
									Grapevine leafroll-associated virus 3	Isolate LN3204	MH521112.2	18498	0	0	0
									Grapevine leafroll-associated virus 3	Isolate Cha141	MH521097.2	18618	0	0	0
									Grapevine leafroll-associated virus 3	Isolate Cha106	MH521093.2	18497	0	0	0
									Grapevine leafroll-associated virus 3	Isolate TC-BR	KX756668.1	18498	0	0	0
									Grapevine leafroll-associated virus 3	Isolate 3138-07	JX559645	18498	0	0	0
									Grapevine leafroll-associated virus 3	Isolate PL-20	GQ352633	18433	0	0	0
									Grapevine leafroll-associated virus 3	Isolate NdA121	KY707826.1	18576	0	0	0
									Grapevine leafroll-associated virus 3	Isolate Cl-766	EU344893	17919	0	0	0
									Grapevine leafroll-associated virus 3	Isolate GLRaV3-ID46	MH796135.1	18498	0	0	0
									Grapevine leafroll-associated virus 3	Strain NY1	NC_004667	17919	0	0	0
									Grapevine leafroll-associated virus 3	Isolate 623	GQ352632	18498	0	0	0
									Grapevine leafroll-associated virus 3	Isolate Pin244	MH521116.2	18497	0	0	0
									Grapevine leafroll-associated virus 3	Isolate 8415A	KY073323.1	18572	0	0	0
									Grapevine leafroll-associated virus 3	Isolate Cha138	MH521095.2	18619	0	0	0
									Grapevine leafroll-associated virus 3	Isolate 621	GQ352631	18498	0	0	0
									Grapevine leafroll-associated virus 3	Isolate GH30	JQ655296	18576	0	0	0
									Grapevine leafroll-associated virus 3	Isolate Kat255	MH521108.2	18498	0.00175641	4	0.944
									Grapevine leafroll-associated virus 3	Isolate GP18	EU259806	18498	0	0	0
									Grapevine leafroll-associated virus 3	Isolate 8415B	KY073324.1	18563	0	0	0
									Grapevine leafroll-associated virus 3	Isolate GH24	KM058745	18493	0	0	0
									Grapevine leafroll-associated virus 3	Isolate Cha137	MH521094.2	18619	0	0	0
									Grapevine leafroll-associated virus 3	Isolate 3M-139	JX266782	18475	0	0	0
									Grapevine leafroll-associated virus 3	Isolate GH11	JQ655295	18671	0	0	0
									Grapevine leafroll-associated virus 3	Isolate LN	JQ423939	18563	0	0	0
									Grapevine leafroll-associated virus 3	Isolate Mer240	MH521115.2	18497	0	0	0
									Hop stunt viroid	Isolate HSVd-WA-1	KC427095	296	0	0	0
									Hop stunt viroid	Isolate HSVd-apricot-v6	KM052624	296	0	0	0
									Hop stunt viroid	Strain cachexia	FJ984562	299	0	0	0
									Hop stunt viroid	Isolate tk4	KF060660	303	0	0	0
									Hop stunt viroid	Unnamed Isolate	JQ080272	305	0	0	0
									Hop stunt viroid	Isolate pis60-ohadi	KC771553	297	5.00146e-07	1	0.502
									Hop stunt viroid	Unnamed Isolate	D13765	297	4.11965e-05	79	1
									Hop stunt viroid	Isolate DP2 dapple	JQ706343	297	4.1242e-07	16	1
									Hop stunt viroid	Unnamed Isolate	D13764	297	0	0	0
									Hop stunt viroid	Unnamed Isolate	M35717	296	0	0	0
									Hop stunt viroid	Unnamed Isolate	AY513267	300	0	0	0
									Hop stunt viroid	Unnamed Isolate	X07405	301	0	0	0
									Hop stunt viroid	Unnamed Isolate	KJ956805	302	0	0	0
