# Supplementary material for: Transcriptomic Analyses of Grapevine Leafroll-Associated Virus 3 Infection in Leaves and Berries of ‘Cabernet Franc’
Source: Viruses. 2022 Aug 21;14(8):1831. doi: 10.3390/v14081831 (PMC9415066; doi:10.3390/v14081831)
Supplement: Supplementary file 1 [file viruses-14-01831-s001.zip › Song et al. RNA-Seq grapevine-GLRaV-3 STable S3 RNA-Seq QC quality report.xlsx]

## Sheet: Sheet1
S Table 3 RNA-Seq quality report of 30 samples. Sample 1-5, 8-1, 9-2 were from GLRaV-3-positive vines, sample 5-4, 15-2, 15-3 were from GLRaV-3-negative vines
Sample No.	Sample organ and development stages	Raw	Clean reads	Raw	Clean data(G)	Effective(%)	Error(%)	Q20(%)	Q30(%)	GC(%)	Uniquely mapped reads via STAR (%)
		reads		data(G)
E-L31L 1-5	E-L 31 Leaf	50959520	48878596	7.6	7.3	95.92	0.02	98.5	95.35	46.3	92.97
E-L31L 8-1		47456506	42746996	7.1	6.4	90.08	0.02	98.41	95.33	48.46	74.93
E-L31L 9-2		49696708	48244586	7.5	7.2	97.08	0.02	98.43	95.19	46.81	93
E-L31L 5-4		43702964	42241782	6.6	6.3	96.66	0.02	98.5	95.34	46.58	92.59
E-L31L 15-2		54011730	51946290	8.1	7.8	96.18	0.02	98.41	95.16	46.58	94.27
E-L31L 15-3		49523950	48030298	7.4	7.2	96.83	0.02	98.38	95.13	46.2	94.44
E-L35L 1-5	E-L 35 Leaf	50648452	48745702	7.6	7.3	96.24	0.02	98.39	95.12	46.07	92.87
E-L35L 8-1		52976582	51176554	7.9	7.7	96.6	0.02	98.33	95.11	51.26	92.36
E-L35L 9-2		53418896	52011584	8	7.8	97.37	0.02	98.47	95.39	48.53	93.95
E-L35L 5-4		47763566	45974336	7.2	6.9	96.25	0.02	98.47	95.31	46	93.16
E-L35L 15-2		65241352	63663372	9.8	9.5	97.58	0.03	97.69	93.68	49.11	92.97
E-L35L 15-3		54479422	53177332	8.2	8	97.61	0.02	98.25	95.03	49.23	90.93
E-L31B 1-5	E-L 31 Berry	46530144	45240006	7	6.8	97.23	0.03	97.41	93.25	45.73	92.33
E-L31B 8-1		45658696	44198814	6.8	6.6	96.8	0.03	97.61	93.61	45.45	93
E-L31B 9-2		46852096	45368710	7	6.8	96.83	0.03	97.56	93.5	45.8	92.55
E-L31B 5-4		44974380	43546712	6.7	6.5	96.83	0.03	97.46	93.28	45.65	92.77
E-L31B 15-2		43172614	41748314	6.5	6.3	96.7	0.03	97.32	93.03	45.64	91.89
E-L31B 15-3		47266312	45729938	7.1	6.9	96.74	0.03	97.21	92.75	45.75	91.53
E-L35B 1-5	E-L 35 Berry	50877510	48958418	7.6	7.3	96.23	0.03	97.47	93.32	46.91	91.23
E-L35B 8-1		46323458	44703914	6.9	6.7	96.51	0.02	98.42	95.2	47.64	90.88
E-L35B 9-2		43539834	42142208	6.5	6.3	96.79	0.03	97.35	93.08	46.84	89.65
E-L35B 5-4		41234102	39792548	6.2	6	96.5	0.03	97.23	92.84	46.48	89.93
E-L35B 15-2		42546888	41152054	6.4	6.2	96.72	0.03	97.34	93.07	47.16	90.78
E-L35B 15-3		47663332	46179392	7.1	6.9	96.89	0.03	97.41	93.21	46.88	90.62
E-L38B 1-5	E-L 38 Berry	47212794	45696944	7.1	6.9	96.79	0.03	97.19	92.81	45.97	88.62
E-L38B 8-1		45553042	44120744	6.8	6.6	96.86	0.03	97.23	92.87	46.34	89.05
E-L38B 9-2		44170686	42714232	6.6	6.4	96.7	0.03	97.25	92.87	45.93	89.06
E-L38B 5-4		47703690	46111650	7.2	6.9	96.66	0.03	97.15	92.69	45.78	89.77
E-L38B 15-2		46777142	45185430	7	6.8	96.6	0.03	97.33	93.06	46.02	89.66
E-L38B 15-3		41875224	40481722	6.3	6.1	96.67	0.03	97.17	92.72	46.27	88.48
