# Supplementary material for: Transcriptomic Analyses of Grapevine Leafroll-Associated Virus 3 Infection in Leaves and Berries of ‘Cabernet Franc’
Source: Viruses. 2022 Aug 21;14(8):1831. doi: 10.3390/v14081831 (PMC9415066; doi:10.3390/v14081831)
Supplement: Supplementary file 1 [file viruses-14-01831-s001.zip › Song et al. RNA-Seq grapevine-GLRaV-3 STable S4 Identification of DEGs via RNA-Seq.xlsx]

## Sheet: E-L31 Leaf DEGs
S Table 4a Differentially expressed genes (DEGs) identified via RNA-Seq in E-L 31 leaf in response to GLRaV-3 (FDR <0.05).
gene ID	baseMean	log2FoldChange	FDR
VIT_00s2032g00010	35.6717	-8.99025	0.000480496	Down-regulated DEGs
VIT_02s0154g00380	23.5185	-8.38912	0.0147735
VIT_03s0063g02340	21.1624	-8.23685	0.0341127
VIT_08s0040g01970	24.9673	-7.49992	0.0321571
VIT_00s1314g00010	16.7358	-6.92091	0.0337495
VIT_02s0012g02460	47.9525	-6.17957	0.0304784
ENSRNA049995838	21.5352	-5.69669	0.0260838
VIT_07s0031g01680	65.6528	-5.45229	3.7549e-07
VIT_04s0008g05010	728.905	-5.39697	2.07117e-33
VIT_03s0017g01360	48.137	-5.37334	0.0102544
VIT_04s0008g05640	188.768	-5.04836	1.97511e-07
VIT_01s0010g00020	45.3514	-4.60041	0.0135758
VIT_11s0037g00290	29.3621	-4.36442	0.0128948
VIT_05s0077g01250	75.8483	-4.16931	0.00356761
VIT_01s0026g02620	245.412	-4.1101	0.0119639
VIT_13s0067g02910	112.18	-4.02465	4.93296e-11
VIT_02s0025g00250	161.584	-3.9984	0.00104066
VIT_07s0104g01420	183.266	-3.96684	4.16496e-14
VIT_11s0016g05110	43.2151	-3.94081	0.00372489
VIT_01s0137g00750	33.4878	-3.90272	0.0345806
VIT_02s0025g04470	36.2167	-3.89863	0.0457444
VIT_14s0108g01020	184.61	-3.80167	3.19769e-06
VIT_19s0014g01690	47.7521	-3.77642	0.021979
VIT_15s0048g00630	256.171	-3.64519	0.00284796
VIT_07s0141g01050	130.769	-3.62057	9.0928e-05
VIT_06s0004g05340	56.4967	-3.51703	0.0379291
VIT_01s0011g05820	80.9464	-3.47984	0.00106937
VIT_18s0001g09590	45.5568	-3.47807	0.030229
VIT_04s0023g03610	57.4218	-3.44318	0.01316
VIT_13s0067g02930	185.374	-3.40333	0.046829
VIT_14s0068g01790	70.3943	-3.23911	0.000742025
VIT_09s0018g01650	35.9717	-3.04435	0.0153844
VIT_06s0004g03520	52.9812	-3.03976	0.0465403
VIT_04s0079g00810	246.554	-3.03229	0.000307274
VIT_05s0165g00220	221.057	-2.94247	0.0154584
VIT_02s0012g00990	211.933	-2.90009	0.021979
VIT_07s0151g00110	75.1376	-2.86804	0.000411995
VIT_01s0026g01950	180.43	-2.81478	0.000502343
VIT_05s0020g01750	454.561	-2.77274	1.37732e-11
VIT_16s0050g02100	307.747	-2.70512	2.49337e-05
VIT_12s0028g01370	110.531	-2.67784	0.000420957
VIT_01s0011g05190	315.577	-2.65441	0.0153844
VIT_00s0131g00010	133.145	-2.62101	0.012936
VIT_14s0068g01380	147.345	-2.61997	0.000249976
VIT_05s0020g01760	262.95	-2.60899	4.4673e-06
VIT_04s0023g01800	355.242	-2.60042	0.0293195
VIT_16s0100g00740	122.807	-2.55082	0.0250298
VIT_18s0122g00620	95.9822	-2.53253	0.0300128
VIT_10s0003g04280	76.54	-2.52927	0.0141874
VIT_01s0010g02870	67.5417	-2.51305	0.0428178
VIT_03s0038g02110	229.703	-2.4847	0.0167804
VIT_14s0128g00160	93.0728	-2.47131	0.043619
VIT_08s0007g05360	45.3298	-2.46413	0.012936
VIT_01s0026g02740	1338.86	-2.44412	4.25795e-05
VIT_16s0022g00890	388.707	-2.38862	1.53503e-13
VIT_12s0057g00200	84.6431	-2.37002	0.0183793
VIT_19s0027g01790	385.654	-2.30855	0.00324543
VIT_05s0077g01910	90.2372	-2.23778	0.0273162
VIT_12s0035g02080	62.3958	-2.21999	0.012936
VIT_01s0150g00540	106.459	-2.21355	0.0101119
VIT_18s0001g10480	424.434	-2.20707	0.000752261
VIT_03s0017g01710	84.9146	-2.20689	0.0247429
VIT_16s0050g01330	150.679	-2.17334	0.00260541
VIT_00s0399g00020	803.903	-2.16994	1.93162e-05
VIT_05s0077g01310	98.6722	-2.13105	0.012936
VIT_03s0038g03190	170.954	-2.12896	0.0277019
VIT_04s0023g03710	125.626	-2.11903	0.0218931
VIT_18s0001g03540	65.5959	-2.11821	0.0296391
VIT_01s0011g01980	584.437	-2.07929	0.00129368
VIT_00s0992g00020	292.182	-2.06822	0.0130027
VIT_18s0001g14760	173.145	-2.0298	0.000186182
VIT_19s0014g01930	603.254	-2.02097	0.000413908
VIT_09s0002g05150	84.3335	-2.02001	0.0213063
VIT_07s0005g02480	140.728	-2.01775	0.00334637
VIT_08s0040g00850	218.593	-1.992	0.0339032
VIT_05s0020g04840	82.5598	-1.99186	0.0337495
VIT_01s0011g01970	1482.46	-1.98974	0.000159838
VIT_06s0080g00230	125.351	-1.98948	0.0289927
VIT_01s0137g00410	540.276	-1.98792	3.93839e-10
VIT_14s0066g00300	200.985	-1.96556	0.029769
VIT_03s0063g00350	202.1	-1.95898	0.0119639
VIT_02s0154g00220	124.088	-1.93366	0.0447445
VIT_14s0081g00690	162.33	-1.9331	0.00337812
VIT_07s0031g01270	461.931	-1.9281	0.0193621
VIT_17s0000g01170	427.11	-1.91858	0.0493869
VIT_08s0032g00320	205.973	-1.91367	0.0489694
VIT_12s0057g00930	307.001	-1.89452	0.00226183
VIT_18s0001g13360	1209.01	-1.88911	0.00590317
VIT_12s0142g00040	383.358	-1.88634	0.00219895
VIT_04s0044g01500	88.4162	-1.88443	0.0267706
VIT_03s0063g00010	378.601	-1.86303	4.40942e-06
VIT_12s0134g00390	145.116	-1.85168	0.000338104
VIT_01s0011g05310	576.261	-1.84075	0.00588257
VIT_18s0001g14440	388.739	-1.83657	0.0393765
VIT_01s0026g02330	122.484	-1.81667	0.0447445
VIT_06s0004g05960	1914.63	-1.8154	0.00260541
VIT_00s0371g00100	135.235	-1.78862	0.0104207
VIT_01s0026g00670	299.542	-1.78586	0.00412473
VIT_18s0041g00490	314.548	-1.77532	0.0149908
VIT_18s0001g08340	197.068	-1.76788	0.00921622
VIT_08s0105g00310	230.678	-1.76608	0.0123937
VIT_18s0001g05040	856.337	-1.74171	0.0412629
VIT_05s0020g03850	102.389	-1.74055	0.0268515
VIT_00s2037g00010	402.921	-1.72295	0.0260838
VIT_07s0005g06090	279.008	-1.70049	0.00479123
VIT_14s0128g00800	164.47	-1.69737	0.00732761
VIT_06s0004g00940	746.494	-1.67531	0.011784
VIT_08s0007g00200	340.832	-1.67518	0.0371348
VIT_05s0029g01430	244.447	-1.66801	0.000303323
VIT_19s0177g00030	134.6	-1.66562	0.0206854
VIT_11s0052g01510	196.382	-1.65991	0.0183535
VIT_02s0025g02190	279.201	-1.65919	0.00193855
VIT_14s0128g00030	266.791	-1.65059	0.0171767
VIT_05s0077g01280	1498.99	-1.64899	0.000110338
VIT_10s0116g00530	24833.1	-1.64547	0.00072905
VIT_01s0011g00630	156.548	-1.63792	0.0109402
VIT_11s0206g00150	175.791	-1.63654	0.00848755
VIT_01s0244g00030	1123.96	-1.62327	0.00307802
VIT_08s0007g07480	1544.97	-1.62204	0.00324026
VIT_18s0001g13300	485.922	-1.61103	0.00891596
VIT_14s0108g01180	112.308	-1.58164	0.0379291
VIT_06s0004g05650	478.886	-1.58113	2.84541e-05
VIT_01s0244g00170	3115.09	-1.5692	0.00157434
VIT_01s0011g00730	1238.49	-1.54843	6.10516e-07
VIT_11s0016g00470	1818.49	-1.54812	0.00643
VIT_04s0044g00850	363.32	-1.54237	0.00260541
VIT_13s0064g01270	210.839	-1.53234	0.0412629
VIT_13s0019g02720	336.77	-1.52811	0.0321571
VIT_01s0244g00110	876.117	-1.52572	0.0112442
VIT_07s0031g02720	480.881	-1.51562	0.00226183
VIT_16s0022g02310	1167.63	-1.50744	7.55684e-06
VIT_19s0027g00700	689.876	-1.50461	0.00186837
VIT_16s0100g00480	615.098	-1.48731	0.0205506
VIT_06s0004g00170	1134.13	-1.48092	0.00324026
VIT_14s0030g01950	460.637	-1.47931	0.000420957
VIT_15s0046g01470	1908.1	-1.46346	0.00412473
VIT_03s0063g01380	2948.74	-1.46162	0.0294884
VIT_08s0105g00300	538.173	-1.45962	0.00035876
VIT_18s0001g06590	845.952	-1.45402	0.000413908
VIT_11s0016g05570	898.929	-1.44733	0.0106532
VIT_00s0181g00180	3740.46	-1.43102	0.0036922
VIT_00s0181g00030	231.58	-1.42903	0.0417436
VIT_00s0207g00010	337.235	-1.42019	0.000752261
VIT_01s0026g00730	308.699	-1.41114	0.0345806
VIT_13s0047g00080	123.547	-1.41059	0.0337495
VIT_01s0137g00740	823.831	-1.37311	0.00512876
VIT_11s0016g01880	634.673	-1.36898	0.00226183
VIT_03s0038g02440	3137.56	-1.35876	0.00845336
VIT_18s0001g15720	518.982	-1.34197	0.0369621
VIT_08s0007g07580	612.752	-1.33977	0.0366802
VIT_09s0002g02680	525.508	-1.33844	0.0171313
VIT_07s0130g00260	165.529	-1.33705	0.0341127
VIT_01s0011g01080	1478.93	-1.31274	0.0444368
VIT_05s0077g00510	1307.98	-1.30898	0.00807883
VIT_13s0019g00260	1336.69	-1.30823	0.00636883
VIT_06s0009g02060	1045.5	-1.30797	0.000203469
VIT_12s0059g00600	201.268	-1.30663	0.0343803
VIT_13s0074g00700	1271.86	-1.30075	0.014255
VIT_13s0019g00320	366.079	-1.29371	0.0201034
VIT_19s0014g05080	838.8	-1.29263	0.000480496
VIT_08s0007g06200	1562.44	-1.28984	0.0193373
VIT_16s0098g00940	682.969	-1.28379	0.00661319
VIT_04s0008g06300	217.661	-1.28106	0.0256139
VIT_06s0004g08080	1516.9	-1.27581	0.0107334
VIT_13s0064g01430	2318.13	-1.27468	0.016161
VIT_16s0050g01260	4023.39	-1.24208	0.000942644
VIT_10s0003g01880	249.985	-1.2396	0.032126
VIT_17s0000g04270	190.368	-1.23719	0.0239057
VIT_06s0080g00890	1284.75	-1.21642	0.0153973
VIT_14s0081g00060	6503.18	-1.21116	0.00214147
VIT_05s0102g00430	722.106	-1.20999	0.027406
VIT_13s0019g04090	1101.04	-1.1946	0.0293195
VIT_18s0001g08260	402.062	-1.18573	0.00804091
VIT_10s0003g02900	38059.7	-1.18516	0.00199463
VIT_14s0068g00280	1333.17	-1.18436	0.012936
VIT_01s0010g01170	611.674	-1.17547	0.00978551
VIT_07s0104g01260	640.051	-1.17012	0.0300128
VIT_17s0000g09640	659.885	-1.16886	0.0262983
VIT_02s0025g01330	451.917	-1.16854	0.00578332
VIT_00s0904g00010	12399	-1.16854	0.00284796
VIT_05s0020g02830	1402.56	-1.16606	0.00104002
VIT_17s0000g09680	8165.15	-1.16169	0.00598233
VIT_03s0091g00410	413.551	-1.15801	0.0444043
VIT_12s0028g02420	563.022	-1.1473	0.042512
VIT_06s0009g02140	357.976	-1.14686	0.0289927
VIT_01s0011g00240	675.418	-1.11666	0.0292806
VIT_18s0001g11370	1911.57	-1.09012	0.00459804
VIT_13s0067g02450	1085.69	-1.08712	0.00921622
VIT_07s0005g01790	3539.75	-1.08558	0.00875344
VIT_08s0007g07470	712.011	-1.08281	0.0296391
VIT_17s0000g00280	1671.89	-1.07252	0.00354958
VIT_10s0116g00900	1133.36	-1.06352	0.0294917
VIT_01s0011g05210	2940.66	-1.06084	0.0296391
VIT_18s0001g08810	378.33	-1.05456	0.0147735
VIT_16s0039g01770	604.796	-1.05413	0.0109311
VIT_19s0014g02230	2339.43	-1.04598	0.0279694
VIT_18s0001g09360	1418.89	-1.04349	0.0320947
VIT_14s0060g00460	714.827	-1.03498	0.0178735
VIT_13s0320g00060	739.66	-1.02586	0.0495441
VIT_05s0020g01140	1063.66	-1.02305	0.0260876
VIT_18s0041g00350	1432.11	-1.01723	0.00141155
VIT_07s0129g00370	1027.59	-1.01663	0.0104207
VIT_08s0040g00790	1728.4	-0.995975	0.0220774
VIT_16s0098g01810	591.721	-0.993376	0.0206854
VIT_14s0068g00910	562.33	-0.992758	0.0178498
VIT_17s0000g09620	472.322	-0.991665	0.0464707
VIT_17s0000g06180	1944.66	-0.982074	0.0193621
VIT_06s0009g02020	1656.97	-0.981364	0.00653827
VIT_16s0098g00610	1242.01	-0.977763	0.046759
VIT_18s0001g05930	461.14	-0.969093	0.0171767
VIT_02s0025g01470	1139.72	-0.968696	0.0015159
VIT_16s0098g01860	3490.85	-0.965135	0.0177303
VIT_11s0052g00500	350.18	-0.951584	0.0465403
VIT_19s0027g00460	854.572	-0.941857	0.0321919
VIT_12s0028g01140	1303.88	-0.940719	0.00130181
VIT_03s0038g04180	512.742	-0.93925	0.0342835
VIT_04s0008g02950	447.724	-0.939131	0.0492675
VIT_10s0003g01010	1735.71	-0.937597	4.06191e-05
VIT_12s0059g02250	1502.04	-0.928006	0.00142261
VIT_07s0104g00720	1757.04	-0.918595	0.0225331
VIT_06s0004g01220	2951.75	-0.897112	0.0355938
VIT_02s0087g00630	1475.37	-0.89278	0.0132627
VIT_01s0011g02150	3430.14	-0.88537	0.0484042
VIT_14s0060g00900	1743.73	-0.882821	0.00461831
VIT_17s0000g02230	5175.41	-0.879741	0.0495888
VIT_19s0177g00310	1198.48	-0.875989	0.00199463
VIT_14s0066g00140	7384.55	-0.874158	0.0172123
VIT_18s0001g06370	2040.3	-0.869337	0.0265956
VIT_11s0118g00590	1001.64	-0.868048	0.0153844
VIT_08s0040g01760	17471.5	-0.866752	0.0116167
VIT_18s0001g07460	765.357	-0.866591	0.0462836
VIT_03s0038g02520	2571.52	-0.864472	0.00284796
VIT_02s0025g00720	1104.89	-0.857945	0.00774429
VIT_03s0091g00430	2828.89	-0.855007	0.00820101
VIT_12s0055g00480	990.602	-0.840376	0.0193862
VIT_19s0015g01760	11722.7	-0.829651	0.0432367
VIT_10s0003g04350	11477	-0.828465	0.0206854
VIT_13s0019g02330	2805.37	-0.823703	0.0167804
VIT_06s0004g05380	1383.94	-0.820318	0.0476874
VIT_02s0025g03700	765.264	-0.811649	0.042512
VIT_06s0080g00920	10303	-0.785885	0.0230684
VIT_11s0016g01400	8557.79	-0.78021	0.020463
VIT_12s0028g00320	38342.1	-0.773528	0.023555
VIT_03s0038g01780	4585.92	-0.75009	0.0109311
VIT_00s0759g00010	1152.32	-0.747122	0.0165692
VIT_15s0021g02210	2076.81	-0.731028	0.0121776
VIT_16s0013g00260	985.517	-0.730578	0.0142693
VIT_16s0050g02240	6613.48	-0.727754	0.0412629
VIT_18s0001g00760	46364.3	-0.718308	0.0113303
VIT_12s0057g01000	2662.14	-0.660139	0.0476813
VIT_08s0007g02350	2830.94	-0.655187	0.0387996
VIT_16s0050g02410	3597.25	0.577903	0.0492675	Up-regulated DEGs
VIT_06s0004g06010	5778.65	0.639993	0.0138336
VIT_05s0020g02160	2517.27	0.640623	0.0167804
VIT_12s0028g00960	3635.69	0.670983	0.0102544
VIT_04s0044g01220	3144.42	0.687753	0.0183059
VIT_13s0064g01210	1660.95	0.69378	0.0341127
VIT_15s0046g02420	2565.76	0.74808	0.028834
VIT_18s0001g01080	1426.51	0.796449	0.00738232
VIT_14s0060g02140	1801.59	0.813032	0.0464707
VIT_07s0104g01280	711.773	0.813058	0.0325993
VIT_00s0220g00160	1421.95	0.822839	0.0321571
VIT_16s0050g00850	2230.52	0.82338	0.0294917
VIT_15s0046g00490	6327.79	0.838714	0.00144612
VIT_15s0046g00990	2368.92	0.839072	0.00361641
VIT_10s0003g02940	1812.27	0.839682	0.0120918
VIT_06s0080g01230	5506.12	0.841259	0.0116735
VIT_05s0020g00670	6816.77	0.84855	0.0216207
VIT_10s0116g01880	1250.06	0.849069	0.0495441
VIT_14s0060g00360	901.325	0.867156	0.0318372
VIT_07s0104g01250	3998.45	0.878047	0.012936
VIT_18s0157g00170	1676.92	0.880703	0.00917546
VIT_19s0014g03700	6323.36	0.882351	0.0213265
VIT_00s0475g00030	470.456	0.883819	0.0371348
VIT_06s0004g00830	3383.11	0.892566	0.0338938
VIT_02s0025g01320	4992.23	0.892581	0.023738
VIT_00s0291g00050	2619.11	0.908843	0.00807825
VIT_06s0061g00180	1646.59	0.931273	0.038721
VIT_13s0019g03170	1727.28	0.957459	0.000238353
VIT_01s0011g01050	6108.82	0.960737	0.00350276
VIT_02s0033g00180	464.001	0.964901	0.0342835
VIT_00s0374g00020	1330.63	0.97016	0.0120476
VIT_17s0000g04880	345.483	0.97358	0.0462836
VIT_18s0001g06310	800.23	0.985565	0.00519234
VIT_08s0040g02180	1984	0.987696	0.000262849
VIT_07s0031g00080	701.178	0.996326	0.0296156
VIT_10s0116g01660	4534.03	0.998902	3.4364e-05
VIT_19s0090g00330	495.471	1.00105	0.0337495
VIT_09s0018g01190	992.149	1.00165	0.00284796
VIT_02s0025g04850	2412.41	1.00954	0.0198344
VIT_16s0050g00930	1381.08	1.01856	0.000194018
VIT_11s0016g02850	2145.47	1.01916	0.00246572
VIT_13s0084g00310	2992.89	1.03434	0.0147735
VIT_02s0025g04980	906.502	1.03743	0.00267899
VIT_00s0283g00030	1401.2	1.03779	0.0472527
VIT_09s0070g00380	645.207	1.04572	0.0337086
VIT_11s0037g00560	582.177	1.04773	0.0154718
VIT_04s0008g04180	1163.35	1.05601	5.51041e-05
VIT_17s0000g05850	2517.4	1.06722	0.000158225
VIT_08s0007g04230	840.148	1.06953	0.0337495
VIT_07s0005g00030	13932.2	1.07434	0.000480496
VIT_08s0040g01270	1168.98	1.07825	0.00208571
VIT_07s0129g01060	454.936	1.09958	0.00406528
VIT_11s0052g01700	3051.11	1.10766	0.0090854
VIT_02s0025g03660	919.454	1.11632	0.00226845
VIT_04s0008g02460	13277.6	1.12069	0.0102544
VIT_17s0000g09710	2245.6	1.12243	0.00194755
VIT_09s0054g00530	1332.02	1.12593	0.0229507
VIT_19s0014g01680	3715.63	1.12769	1.34632e-08
VIT_08s0040g02760	1178.78	1.12917	0.00234863
VIT_05s0077g00730	215.456	1.13932	0.0410013
VIT_03s0038g04450	344.27	1.14003	0.0188907
VIT_13s0067g00920	315.731	1.15055	0.0278409
VIT_18s0001g11600	351.625	1.15252	0.0373441
VIT_05s0020g05050	1543.39	1.15597	0.0132627
VIT_12s0134g00420	4611.45	1.15924	0.0045073
VIT_08s0105g00260	4827.15	1.16033	0.037139
VIT_16s0050g01780	709.143	1.16396	0.0177303
VIT_02s0025g02570	7199.51	1.16733	0.0289927
VIT_13s0019g01430	38099.6	1.18512	0.0107334
VIT_08s0058g00290	389.669	1.19736	0.00690312
VIT_13s0019g00480	272.833	1.20007	0.0234224
VIT_03s0063g00550	470.565	1.2022	0.00350276
VIT_12s0142g00760	2236.55	1.20325	0.00109808
VIT_00s1569g00010	2867.15	1.20877	0.0263003
VIT_08s0007g00540	518.493	1.21195	0.0198344
VIT_19s0015g00730	2026.94	1.21844	2.77626e-05
VIT_06s0004g05800	192.369	1.22763	0.0345806
VIT_05s0020g03380	1665.89	1.23247	0.0237077
VIT_08s0040g01570	329.727	1.23694	0.0141874
VIT_00s0225g00050	1600.78	1.24053	6.25752e-07
VIT_03s0038g02160	781.431	1.24366	0.0311329
VIT_05s0049g00010	786.173	1.25283	0.0135758
VIT_00s0207g00230	328.489	1.25339	0.00284796
VIT_03s0038g03820	294.945	1.25502	0.0418833
VIT_14s0083g00520	1471.88	1.25983	0.0303957
VIT_03s0038g04100	2088.46	1.26011	0.00809223
VIT_14s0006g02690	636.055	1.26408	0.00559632
VIT_16s0050g02520	17348	1.26892	0.0109402
VIT_02s0025g04520	459.965	1.2693	0.0245692
VIT_03s0038g03920	6356.27	1.27341	0.00393414
VIT_05s0077g00280	4096.6	1.27392	0.0104207
VIT_13s0067g01270	432.594	1.2796	0.00732761
VIT_07s0005g00410	1148.26	1.28999	0.0294917
VIT_14s0066g00750	375.607	1.29762	0.0296386
VIT_04s0008g02390	1374.25	1.30322	0.0053774
VIT_10s0003g00260	1499.7	1.31489	0.0408598
VIT_08s0040g01710	1942.68	1.32313	0.026102
VIT_18s0001g14950	580.254	1.32772	0.00371037
VIT_05s0094g00480	228.848	1.32952	0.0467183
VIT_17s0000g04400	1548.14	1.34213	0.00426607
VIT_08s0007g01560	182.006	1.34379	0.0135758
VIT_02s0025g01720	15611.8	1.34662	0.00274777
VIT_08s0058g01040	3003.56	1.35	0.00730567
VIT_11s0016g05050	1309.28	1.35033	0.0384731
VIT_05s0077g00030	1221.27	1.35366	0.00227523
VIT_02s0025g04330	624.859	1.35913	0.0337047
VIT_03s0091g00230	8547.86	1.36282	0.00503637
VIT_04s0023g03570	1266.31	1.36368	0.0132115
VIT_18s0001g08310	2336.41	1.36384	0.00290743
VIT_01s0011g00720	568.125	1.36575	7.60491e-05
VIT_14s0066g00850	611.723	1.36626	0.00044628
VIT_19s0014g02190	897.512	1.37613	0.021997
VIT_00s0233g00180	416.92	1.38079	0.0405341
VIT_06s0009g00310	1588.18	1.39181	0.0193373
VIT_02s0012g00550	1513.92	1.39567	0.00195482
VIT_08s0007g05210	990.887	1.3988	0.00171908
VIT_03s0038g01380	2200.03	1.39912	0.00732761
VIT_09s0002g02430	6572.25	1.40131	0.00807883
VIT_18s0001g09130	675.878	1.40685	0.0412629
VIT_15s0048g02410	16661.8	1.43264	0.00461831
VIT_16s0050g00390	1999.2	1.44317	2.47847e-05
VIT_19s0090g01870	625.402	1.44782	0.00725626
VIT_00s0394g00030	278.416	1.44785	0.0294884
VIT_13s0019g04280	14492.4	1.45067	0.000396216
VIT_02s0025g01020	347.28	1.46189	0.0250184
VIT_05s0020g05060	1785.15	1.46259	0.0123937
VIT_03s0063g00310	2958.98	1.46823	1.86773e-06
VIT_00s0710g00020	735.423	1.47444	0.00235787
VIT_00s0595g00010	280.114	1.487	0.0234441
VIT_16s0098g00690	898.544	1.48783	0.0321571
VIT_15s0046g01900	632.833	1.48991	0.028834
VIT_19s0015g00250	876.88	1.49709	0.00226183
VIT_18s0122g00230	528.761	1.50745	0.0424486
VIT_19s0015g00050	3335.5	1.51021	1.50645e-06
VIT_06s0061g01480	2143.89	1.53831	0.012936
VIT_02s0025g01750	5023.62	1.55053	0.00717719
VIT_16s0039g00520	15758.9	1.55361	0.0154718
VIT_19s0015g01890	399.977	1.57088	1.12777e-05
VIT_18s0001g15130	484.433	1.57097	0.0167804
VIT_02s0025g01710	14231.7	1.57348	0.00820417
VIT_08s0040g02170	542.096	1.57706	0.0167804
VIT_11s0016g05330	819.996	1.57982	6.10516e-07
VIT_02s0012g01240	2384.74	1.57994	9.21529e-05
VIT_09s0054g01750	3397.47	1.58999	0.022669
VIT_06s0004g07230	271.619	1.59451	0.0318372
VIT_01s0026g01550	711.927	1.61278	0.0188907
VIT_14s0060g00080	215.603	1.61901	0.0198344
VIT_13s0047g00010	718.834	1.61996	0.0102544
VIT_17s0000g02950	1374.47	1.62152	5.70873e-06
VIT_19s0090g00120	981.874	1.62849	0.0220774
VIT_00s0615g00030	2255.79	1.64265	0.00072905
VIT_17s0000g04750	586.974	1.65336	0.034966
VIT_08s0056g00290	1780.78	1.65527	0.000420957
VIT_08s0032g00930	510.174	1.66481	0.0041256
VIT_19s0014g04150	2568.86	1.66593	0.0015159
VIT_06s0009g01620	328.513	1.70043	0.046608
VIT_18s0075g00520	300.739	1.70781	0.00104002
VIT_08s0007g00130	5536.6	1.71878	2.11755e-09
VIT_01s0011g00380	254.35	1.71956	0.0165835
VIT_00s0779g00010	1338.36	1.71982	4.84544e-06
VIT_18s0001g04280	446.137	1.73322	0.0207007
VIT_18s0089g00600	911.83	1.74021	0.0181868
VIT_05s0094g00920	1613.74	1.74141	0.000418325
VIT_06s0004g04180	140.053	1.76294	0.0342835
VIT_16s0050g00710	1561.63	1.77566	0.00732761
VIT_01s0011g04270	249.628	1.77639	0.0141874
VIT_14s0066g02060	1079.31	1.78526	0.0385541
VIT_05s0020g03140	1729.71	1.79524	0.0041256
VIT_00s0304g00030	469.932	1.79671	0.0412629
VIT_19s0014g04040	333.301	1.79915	0.000396216
VIT_19s0015g00020	1405.21	1.82012	0.00246572
VIT_05s0094g01260	671.251	1.82448	5.70873e-06
VIT_02s0025g04660	481.644	1.82681	0.0417436
VIT_15s0048g02420	2560.59	1.82842	0.0172392
VIT_12s0034g00130	2871.17	1.83859	6.14351e-06
VIT_06s0004g06940	558.624	1.89274	0.000272301
VIT_18s0001g11830	416.395	1.92219	0.0341127
VIT_06s0004g04470	7620.72	1.97148	2.60496e-05
VIT_17s0000g07190	1337.87	1.98539	0.00812114
VIT_13s0074g00470	210.195	2.03903	0.00885693
VIT_09s0018g00240	499.797	2.09248	0.0149908
VIT_14s0068g01500	544.037	2.12595	0.0154786
VIT_13s0019g02740	326.318	2.12595	0.00801029
VIT_02s0025g02390	317.902	2.13483	0.00125652
VIT_14s0083g00580	8053.54	2.151	9.44616e-06
VIT_08s0040g02950	401.715	2.15694	0.0204079
VIT_03s0017g01280	536.468	2.16164	0.0417339
VIT_19s0015g00320	439.192	2.16729	0.000375812
VIT_01s0011g06290	1076.92	2.17205	8.26085e-07
VIT_16s0050g02480	9869.63	2.1915	4.4673e-06
VIT_18s0001g02420	544.043	2.19647	0.0333203
VIT_18s0001g05230	3779.81	2.20547	4.34791e-09
VIT_03s0017g01940	551.057	2.23699	0.000157045
VIT_00s0317g00140	716.945	2.24018	0.00246146
VIT_16s0050g01250	2222.53	2.25398	0.0141874
VIT_11s0037g00950	306.021	2.27128	3.7549e-07
VIT_08s0058g00140	1205.17	2.31635	0.000420957
VIT_13s0019g02850	287.671	2.37751	0.0234441
VIT_03s0063g02250	16280.4	2.3854	3.26288e-13
VIT_18s0075g00480	716.961	2.40442	0.0385861
VIT_11s0037g00040	443.655	2.40562	4.22726e-14
VIT_09s0002g05810	1372.27	2.53911	0.00104002
VIT_18s0001g13790	283.783	2.72121	0.0110996
VIT_19s0014g04900	290.73	2.75245	5.83229e-07
VIT_02s0025g00280	1361.68	3.02538	0.00284796
VIT_09s0002g00890	294.934	3.12186	0.00461831
VIT_02s0025g01920	258.769	3.98557	0.049378
VIT_01s0026g00630	71.7872	4.20105	0.0171313
VIT_18s0001g14990	77.2289	4.31141	0.0181454
VIT_06s0009g03540	33.8009	4.47606	0.0337495
VIT_06s0061g00100	22.3243	4.59586	0.0333203
VIT_01s0011g04030	175.134	4.69836	0.0440227
VIT_00s0199g00310	183.988	4.76683	0.0120918
VIT_02s0025g01890	278.136	4.80337	0.00435359
VIT_18s0001g06400	63.8101	4.92386	0.00426607
VIT_18s0122g01310	64.028	4.94172	0.024402
VIT_16s0013g01090	117.907	5.06392	0.030229
VIT_11s0016g05320	115.021	5.14918	0.00774429
VIT_01s0026g00200	150.76	5.6818	0.00213096
VIT_18s0001g03180	74.4923	5.91863	1.35407e-06
VIT_16s0098g00430	21.8948	6.118	0.0364901
VIT_12s0028g03550	43.0251	6.15279	0.0184077
VIT_04s0008g01510	77.3739	6.42499	0.0021384
VIT_09s0018g01150	13.5408	6.86444	0.0321571
VIT_08s0040g01230	15.9572	7.10077	0.0323517
VIT_13s0019g02180	43.2214	7.11628	0.0300128
VIT_17s0000g07670	16.8544	7.17505	0.0280293
VIT_18s0001g08300	17.5681	7.23955	0.0254401
VIT_02s0012g00390	47.7037	7.26136	0.0486608
VIT_08s0007g01070	17.9532	7.26679	0.0376433
VIT_00s0499g00020	18.9777	7.3515	0.0388071
VIT_08s0007g01090	19.2569	7.37105	0.0223778
VIT_11s0052g01730	19.3305	7.376	0.00929667
VIT_18s0089g00210	19.4996	7.39127	0.0257489
VIT_04s0008g01550	22.6449	7.60396	0.0128371
VIT_18s0001g06030	22.7056	7.60524	0.0109496
VIT_05s0049g01980	26.8714	7.853	0.00875344
VIT_11s0052g01220	31.0337	8.05935	0.00104002
VIT_06s0080g00090	36.6346	8.29681	0.0247429
VIT_05s0077g00430	45.3364	8.60722	0.00491706
VIT_13s0106g00250	47.1579	8.66385	0.00949973
VIT_04s0008g01570	69.6782	9.22604	9.21529e-05
VIT_05s0020g04780	105.066	9.81776	0.00114592
VIT_05s0077g01550	361.934	1.33884	0.0355797

## Sheet: E-L35 Leaf DEGs
S Table 4b Differentially expressed genes (DEGs) identified via RNA-Seq in E-L 35 leaf in response to GLRaV-3 (FDR <0.05).
gene ID	baseMean	log2FoldChange	FDR
VIT_00s0226g00070	140.33	-10.7468	1.69584e-07	Down-regulated DEGs
VIT_05s0077g01670	79.7538	-9.93015	6.44732e-05
VIT_17s0119g00080	69.1107	-9.72598	0.000100375
VIT_13s0064g01720	55.734	-9.41573	0.000436275
VIT_07s0005g05680	151.392	-9.41205	1.68083e-05
VIT_05s0051g00480	33.6375	-8.68573	0.00530171
VIT_11s0037g00580	29.8727	-8.51284	0.0184293
VIT_05s0077g00780	474.101	-8.48462	1.78547e-08
VIT_05s0077g00770	311.257	-8.45741	1.07923e-11
VIT_18s0076g00220	23.8592	-8.18951	0.0264566
VIT_14s0108g00420	23.019	-8.13817	0.0292482
VIT_07s0005g00090	52.6899	-7.88934	0.00534448
VIT_04s0008g05560	134.545	-7.66135	6.61887e-06
VIT_19s0014g05090	175.502	-7.63115	3.35301e-06
VIT_00s2032g00010	36.7536	-7.36384	0.0203169
VIT_13s0067g02930	139.202	-7.29324	1.0373e-06
VIT_17s0000g01230	64.9182	-7.19432	0.00517506
VIT_06s0004g07970	29.0333	-7.0231	0.0320655
VIT_07s0031g01890	27.9671	-6.97	0.0377757
VIT_01s0011g05170	52.0531	-6.87109	0.00322913
VIT_03s0038g03210	43.2238	-6.59945	0.0144386
VIT_07s0005g03290	149.028	-6.38843	5.48365e-05
VIT_08s0056g00050	37.2817	-6.3842	0.0231633
VIT_01s0011g03100	31.4833	-6.14082	0.043671
VIT_14s0006g02970	45.4712	-6.0873	0.0284495
VIT_03s0038g02290	322.012	-6.03899	0.000133841
VIT_02s0025g02100	88.7229	-5.8261	0.00424839
VIT_09s0070g00080	35.0181	-5.70335	0.0447871
VIT_05s0094g01130	44.8638	-5.64318	0.0309358
VIT_18s0041g00830	67.1567	-5.64153	0.00756189
VIT_18s0001g12680	249.573	-5.41972	0.00519255
VIT_11s0016g03050	75.8764	-5.39823	0.0129895
VIT_03s0063g02620	333.369	-5.36649	0.00151156
VIT_12s0134g00040	54.8384	-5.34283	0.0411078
VIT_16s0098g00990	53.1099	-5.2972	0.0300428
VIT_07s0031g02480	70.3471	-5.26997	0.000630032
VIT_04s0023g01910	43.32	-5.26556	0.0498898
VIT_14s0066g01670	164.123	-5.18694	0.00504125
VIT_13s0019g02680	202.601	-5.05548	0.0304239
VIT_14s0060g00990	122.696	-4.99669	0.0175056
VIT_07s0104g01420	493.428	-4.99628	3.51467e-08
VIT_07s0141g01050	419.995	-4.98323	1.72931e-12
VIT_03s0038g04760	921.794	-4.98003	7.23281e-17
VIT_19s0090g01340	99.7432	-4.77731	0.0265426
VIT_14s0068g02190	859.427	-4.75127	7.23281e-17
VIT_03s0038g04410	103.855	-4.66167	0.0330243
VIT_07s0104g01400	218.315	-4.65648	0.0184811
VIT_02s0025g00250	97.3143	-4.65067	0.0431509
VIT_05s0077g01280	8791.97	-4.64217	5.06668e-11
VIT_18s0089g01230	130.307	-4.63585	0.0498898
VIT_05s0020g01760	358.578	-4.57332	5.0429e-09
VIT_05s0020g01750	3023.83	-4.55038	5.04479e-12
VIT_03s0038g02110	1407.8	-4.51949	1.00962e-19
VIT_12s0059g01640	560.274	-4.48543	7.53536e-14
VIT_18s0001g14440	817.211	-4.45114	4.87111e-10
VIT_03s0063g01310	585.827	-4.43964	0.000469076
VIT_10s0003g02100	145.071	-4.39668	0.0431509
VIT_12s0059g00760	656.399	-4.29707	0.000574184
VIT_04s0008g05010	700.905	-4.20379	3.60846e-05
VIT_16s0022g00860	955.636	-4.17895	1.2415e-11
VIT_07s0005g02220	2481.32	-4.14513	1.58691e-05
VIT_13s0073g00050	272.167	-4.08561	8.14155e-06
VIT_18s0089g01330	226.634	-4.07058	0.00737935
VIT_14s0068g01570	358.51	-4.06185	0.000197467
VIT_05s0077g00840	178.967	-4.00097	0.00205385
VIT_14s0068g01790	867.367	-3.89552	3.06575e-05
VIT_18s0089g01010	579.714	-3.71021	1.5761e-06
VIT_09s0002g03460	4610.81	-3.69023	2.05056e-07
VIT_10s0003g02900	45747.7	-3.6582	1.55836e-06
VIT_01s0026g01950	141.47	-3.5798	0.00752673
VIT_15s0107g00550	1926.84	-3.54809	2.40959e-10
VIT_01s0010g02290	686.023	-3.51674	1.7816e-05
VIT_14s0060g01090	117.646	-3.50235	0.00318666
VIT_00s0379g00050	102.031	-3.47866	0.0241442
VIT_19s0014g05340	375.507	-3.47757	0.0243054
VIT_05s0020g04110	91473.1	-3.46191	3.65737e-06
VIT_04s0023g01500	198.784	-3.34436	0.000909145
VIT_13s0067g03200	336.796	-3.33929	0.00255131
VIT_04s0023g01110	209.317	-3.28939	0.00192668
VIT_13s0019g02050	9242.68	-3.26717	1.37632e-07
VIT_01s0150g00510	281.845	-3.2664	0.00175991
VIT_00s0181g00180	3601.35	-3.21738	8.42475e-07
VIT_05s0077g01310	686.561	-3.18626	4.30915e-05
VIT_02s0012g00990	258.083	-3.17086	0.000183824
VIT_04s0008g02860	959.1	-3.15574	5.68138e-06
VIT_00s0187g00090	2238.47	-3.151	0.000102212
VIT_05s0077g01290	353.523	-3.07898	0.00939536
VIT_07s0005g02510	1021.71	-3.06058	6.92378e-06
VIT_12s0028g01030	495.873	-2.99738	0.000967382
VIT_15s0024g00780	316.083	-2.97702	0.000330782
VIT_15s0046g01560	4759.1	-2.96225	2.19805e-07
VIT_11s0016g01850	337.847	-2.94559	0.000418683
VIT_08s0007g00710	3521.53	-2.9384	0.000351
VIT_11s0016g05170	761.108	-2.91852	0.000400486
VIT_05s0020g04840	644.273	-2.90996	1.95577e-06
VIT_16s0098g00600	1051.39	-2.89459	0.0105507
VIT_03s0063g02680	9713.69	-2.89335	0.000436275
VIT_00s0187g00050	536.775	-2.89195	6.87342e-06
VIT_06s0080g00920	16075.7	-2.8764	1.15885e-06
VIT_15s0024g00740	452.358	-2.87571	0.00296134
VIT_12s0057g00630	92442.6	-2.85874	2.75167e-07
VIT_19s0014g00160	9588.97	-2.82525	0.000630032
VIT_14s0068g01380	425.229	-2.81013	0.000519007
VIT_07s0031g01150	1073.94	-2.8059	0.00041846
VIT_16s0050g00020	1002.22	-2.8042	2.67847e-05
VIT_03s0063g02670	274.336	-2.79513	0.000909145
VIT_11s0016g00560	2010.36	-2.7911	0.000895956
VIT_04s0044g01410	15263.2	-2.78788	8.41221e-07
VIT_08s0007g05740	253.137	-2.77448	0.00372136
VIT_15s0048g02600	383.933	-2.77323	0.0300428
VIT_06s0080g00420	547.934	-2.76644	2.95082e-05
VIT_17s0000g05110	1479.13	-2.7605	1.34589e-05
VIT_12s0057g00570	2569.84	-2.75063	2.22129e-09
VIT_18s0076g00250	1910.2	-2.75055	9.13414e-06
VIT_18s0001g03190	362.649	-2.74797	0.00746966
VIT_04s0008g03990	156.171	-2.72684	0.0219727
VIT_02s0087g00470	1211.09	-2.72496	7.92117e-07
VIT_19s0014g03660	20780.8	-2.72431	3.77901e-05
VIT_17s0000g06350	43976.9	-2.70988	4.6768e-06
VIT_09s0018g01680	609.695	-2.70604	0.0107324
VIT_18s0001g01570	782.783	-2.70386	0.00012535
VIT_08s0007g08540	14360.8	-2.69881	0.00061374
VIT_02s0154g00260	401.898	-2.69243	0.00472009
VIT_19s0090g00700	243.408	-2.68998	0.00205052
VIT_13s0067g03180	128.719	-2.68547	0.0340943
VIT_04s0008g00130	288.137	-2.6812	0.0117758
VIT_08s0007g07600	603.538	-2.67722	0.0241442
VIT_16s0098g00940	2056.91	-2.66648	0.00114525
VIT_10s0116g00410	762.628	-2.66011	0.00452274
VIT_08s0040g00850	861.696	-2.65631	0.036433
VIT_19s0014g03160	11155.6	-2.6558	1.35202e-06
VIT_13s0019g02450	178.239	-2.65429	0.0168305
VIT_13s0019g01240	698.303	-2.65248	0.0353758
VIT_16s0098g01540	1773	-2.65015	0.000104592
VIT_14s0108g00430	220.042	-2.64532	0.0408544
VIT_15s0048g02980	2308.49	-2.62462	0.000470846
VIT_03s0091g00260	163.36	-2.6226	0.0148701
VIT_13s0067g02090	7112.5	-2.62042	0.00300573
VIT_06s0004g05180	214528	-2.62032	4.36442e-05
VIT_16s0039g02540	6083.67	-2.61358	0.000247692
VIT_04s0043g00370	3211.07	-2.61315	1.22116e-07
VIT_18s0001g10620	2199.04	-2.59201	0.000541438
VIT_13s0019g04050	203.275	-2.59037	0.0340943
VIT_18s0001g09430	349.205	-2.58838	0.0221822
VIT_09s0002g04010	1018.87	-2.58646	0.0177244
VIT_00s0203g00050	1124.6	-2.57544	0.000832323
VIT_14s0060g02430	1201.13	-2.57123	2.95082e-05
VIT_12s0028g00320	66406.4	-2.56787	8.6213e-05
VIT_16s0039g02750	401.008	-2.55354	0.040453
VIT_00s2840g00010	1252.97	-2.53474	0.000490069
VIT_19s0027g00200	116585	-2.53464	8.33975e-05
VIT_14s0066g01210	45296.2	-2.52762	3.25809e-08
VIT_05s0020g04690	1150.25	-2.51992	3.06575e-05
VIT_01s0026g02270	177.845	-2.51984	0.0139557
VIT_04s0008g00610	2077.34	-2.51065	0.00119345
VIT_12s0028g02370	475.124	-2.50952	0.00351376
VIT_08s0105g00310	867.456	-2.49129	0.00036744
VIT_18s0041g00710	4219.88	-2.48988	0.000589995
VIT_18s0001g08240	444.728	-2.48097	0.00186206
VIT_08s0007g05360	207.867	-2.47914	0.0288446
VIT_17s0000g00110	1416.66	-2.47808	0.000311922
VIT_10s0003g01310	239.273	-2.47688	0.00714583
VIT_08s0007g00020	1282.19	-2.47186	4.34766e-06
VIT_07s0031g01260	336.738	-2.47077	0.0220828
VIT_15s0048g02530	737.584	-2.46308	0.000600939
VIT_12s0059g02480	778.141	-2.46171	0.00517506
VIT_13s0019g02090	562.456	-2.45433	0.000924773
VIT_05s0062g00780	204.09	-2.44692	0.0228934
VIT_13s0064g00810	416.2	-2.43944	0.0411078
VIT_15s0048g02500	20851.3	-2.43585	0.00012535
VIT_07s0005g03370	338.753	-2.43583	0.00842421
VIT_03s0038g04330	226.263	-2.43147	0.0320655
VIT_12s0035g01820	412.063	-2.42736	0.00899529
VIT_18s0001g06690	225.039	-2.42515	0.0106877
VIT_15s0048g00910	512.414	-2.42298	0.0466205
VIT_01s0026g01490	779.308	-2.42253	0.0030759
VIT_17s0000g01460	1337.46	-2.41431	1.4865e-05
VIT_11s0037g01180	610.436	-2.41378	0.0488063
VIT_01s0011g06440	1187.25	-2.40637	0.0034319
VIT_16s0098g01080	464.778	-2.39318	0.0170074
VIT_00s0211g00160	2311.11	-2.38925	0.00531053
VIT_09s0018g00620	2308.89	-2.38038	0.000772864
VIT_07s0031g01270	456.192	-2.37047	0.000574184
VIT_07s0104g00270	694.477	-2.37011	0.0013477
VIT_06s0004g02390	431.336	-2.36893	0.00209104
VIT_08s0007g07620	7213.48	-2.36754	0.000917476
VIT_00s0684g00030	3305.38	-2.3615	1.26785e-05
VIT_15s0024g00040	74402.8	-2.35961	0.000372872
VIT_16s0098g00560	140.045	-2.35858	0.0454485
VIT_10s0003g00380	348.802	-2.34207	0.00372136
VIT_14s0068g00680	79825.4	-2.33798	0.00109728
VIT_13s0101g00210	550.909	-2.33351	0.00842421
VIT_00s0904g00010	29747.2	-2.32711	2.58343e-06
VIT_16s0013g00320	191.743	-2.32229	0.0214018
VIT_00s0125g00280	30235.7	-2.32185	8.6213e-05
VIT_08s0040g00780	1045.09	-2.31985	0.01064
VIT_18s0001g03880	4826.67	-2.31814	0.000174901
VIT_12s0059g02670	523.621	-2.3088	0.0421866
VIT_06s0004g07930	337.677	-2.29482	0.00585722
VIT_06s0004g03340	288.225	-2.29264	0.0134354
VIT_11s0037g00960	235.106	-2.28743	0.0127177
VIT_10s0003g04350	11198.5	-2.27527	0.000298505
VIT_13s0019g04910	514.219	-2.27413	0.00769351
VIT_11s0016g00730	3653.04	-2.27413	0.000443338
VIT_05s0094g01620	1900.85	-2.26276	0.00290891
VIT_14s0083g00640	640.605	-2.2548	0.00330633
VIT_09s0002g04320	30470.6	-2.25345	0.000138642
VIT_18s0001g01430	2070.38	-2.25165	0.00376735
VIT_05s0094g01190	211.692	-2.25096	0.0269784
VIT_18s0001g06370	2039.25	-2.24994	0.0013477
VIT_17s0000g02680	1590.43	-2.24875	2.95082e-05
VIT_19s0014g03130	2733.79	-2.23942	8.20746e-06
VIT_04s0044g00120	225.673	-2.23781	0.0183688
VIT_05s0077g02150	239.33	-2.23508	0.0231549
VIT_03s0017g00940	4730.2	-2.23397	0.00127667
VIT_18s0001g00690	3690.91	-2.2308	0.00190144
VIT_07s0151g01000	6572.33	-2.22798	0.00128779
VIT_03s0063g01150	1571.2	-2.2278	0.0320655
VIT_04s0023g00320	1388.1	-2.22728	0.00122626
VIT_06s0004g00940	2232.83	-2.21731	0.00123493
VIT_05s0020g04820	407.425	-2.21561	0.00551502
VIT_07s0141g00570	41960.7	-2.21538	0.000206904
ENSRNA049469319	1115.56	-2.20642	0.0344846
VIT_00s1995g00010	5343.31	-2.20583	1.21857e-05
VIT_10s0116g01650	4772.93	-2.2051	0.0166632
VIT_01s0127g00740	14917.4	-2.20482	0.00080679
VIT_00s1286g00020	2342.09	-2.19759	0.00150942
VIT_18s0001g11710	59160.5	-2.19711	0.000334952
VIT_19s0015g01720	21245.6	-2.17645	0.000681
VIT_06s0004g08360	3711.8	-2.17264	0.000401606
VIT_17s0000g05700	1144.64	-2.17087	0.000907368
VIT_15s0048g01710	3398.82	-2.16709	0.00179946
VIT_18s0001g08200	642.729	-2.16619	0.0043081
VIT_18s0089g01170	39304.1	-2.15721	0.000133841
VIT_19s0014g02740	156228	-2.15589	0.00012535
VIT_01s0011g01970	1668.13	-2.15524	0.000278546
VIT_19s0014g01940	687.285	-2.15189	0.0014744
VIT_02s0025g02550	585.376	-2.14615	0.0141122
VIT_19s0014g03850	26585.5	-2.14455	0.000967513
VIT_08s0007g02970	983.341	-2.14327	0.0213555
VIT_17s0000g03690	538825	-2.13802	0.00169215
VIT_13s0064g00390	833.459	-2.13786	0.0340607
VIT_00s2576g00010	3265.71	-2.12852	0.0113756
VIT_12s0055g01110	25178.1	-2.12775	0.0257645
VIT_03s0038g03560	6341.33	-2.12608	0.00133223
VIT_17s0000g02530	2602.68	-2.12309	0.00101547
VIT_19s0014g05220	929.633	-2.11988	0.0228934
VIT_05s0102g00310	3403.03	-2.11227	0.00181769
VIT_06s0004g08380	3142.59	-2.11121	0.00149351
VIT_12s0057g01550	269.077	-2.10725	0.0325566
VIT_07s0005g06090	718.976	-2.10341	0.0452435
VIT_13s0101g00460	444.944	-2.10231	0.00391341
VIT_10s0003g00090	9888.39	-2.09942	1.7816e-05
VIT_07s0151g00540	853.269	-2.09836	0.0173724
VIT_07s0191g00050	1375.66	-2.09359	0.00773013
VIT_18s0041g00350	2470.96	-2.08597	0.000752884
VIT_04s0008g01730	11665.6	-2.08575	0.00135308
VIT_02s0025g01470	1614.35	-2.0804	0.00526713
VIT_06s0004g05400	273.747	-2.07847	0.0415053
VIT_10s0003g05690	198.484	-2.07106	0.046778
VIT_10s0003g01010	2231.49	-2.07017	0.000803997
VIT_04s0008g06780	5556.94	-2.06672	0.00209104
VIT_08s0040g00390	10452	-2.06498	0.00683353
VIT_09s0002g05270	386.235	-2.06412	0.0393129
VIT_19s0014g02230	3014.09	-2.06246	0.000917476
VIT_01s0010g03620	72255.3	-2.05915	0.00163644
VIT_02s0025g01330	341.342	-2.05627	0.0184293
VIT_08s0007g03970	6572.22	-2.0524	0.00814861
VIT_06s0004g05230	15665.2	-2.05175	0.00252697
VIT_14s0128g00470	1760.53	-2.05095	0.0304239
VIT_16s0115g00080	502.231	-2.04829	0.00968387
VIT_16s0039g02530	845.338	-2.04357	0.00968387
VIT_04s0008g05590	12744	-2.04344	0.00550788
VIT_16s0098g00290	17913.5	-2.04188	0.0155858
VIT_02s0087g00910	49729.7	-2.04146	0.000991586
VIT_08s0040g00830	629.562	-2.04138	0.00270155
VIT_06s0004g01180	617.833	-2.03947	0.0126955
VIT_00s0207g00210	79013.7	-2.03479	0.0006428
VIT_17s0000g04490	2716.6	-2.03295	0.00141869
VIT_11s0149g00050	3790.45	-2.0304	0.00560952
VIT_18s0089g00400	553.634	-2.03016	0.0304239
VIT_06s0004g06170	2547.52	-2.03003	0.000985061
VIT_08s0007g00840	28399.3	-2.02723	0.00609215
VIT_13s0320g00060	407.484	-2.02527	0.0284495
VIT_13s0019g04360	1485.87	-2.02417	0.0392528
VIT_08s0007g05010	656.463	-2.02392	0.0266975
VIT_01s0244g00170	15175.8	-2.01925	4.68302e-05
VIT_19s0014g01930	1932.81	-2.01597	0.00394786
VIT_13s0064g01470	426.773	-2.0081	0.0134923
VIT_18s0041g00370	5294.96	-2.00718	0.00111855
VIT_16s0022g01420	1250.64	-2.00184	0.0264433
VIT_19s0027g01790	723.246	-1.99871	0.0465045
VIT_16s0100g00290	3397.72	-1.9953	3.07741e-05
VIT_01s0010g01170	1195.92	-1.99265	0.0172859
VIT_15s0046g01780	2531.95	-1.98881	0.00567505
VIT_13s0019g04140	75185.3	-1.98838	0.00780442
VIT_18s0041g00390	6611.74	-1.98463	0.00015798
VIT_01s0026g00730	825.776	-1.98362	0.00121553
VIT_14s0066g01780	1818.12	-1.98331	0.0160932
VIT_15s0046g00290	1568.87	-1.98216	0.00247745
VIT_19s0177g00270	836.345	-1.97497	0.0188077
VIT_04s0023g03010	61451	-1.97488	0.0170609
VIT_09s0002g03450	6380.68	-1.97481	0.0277919
VIT_03s0063g01380	5383.58	-1.97012	0.00105805
VIT_01s0011g03110	622.969	-1.96907	0.0043081
VIT_02s0025g00280	402.781	-1.96705	0.0166614
VIT_09s0002g04330	4019.88	-1.96506	0.0035345
VIT_17s0000g05620	280.258	-1.96501	0.0411078
VIT_05s0020g01910	13255.4	-1.96145	0.000320976
VIT_12s0028g01080	47961.9	-1.95159	0.00205169
VIT_17s0000g09470	6070.8	-1.94842	0.000421077
VIT_02s0012g00090	1117.99	-1.94441	0.00805011
VIT_07s0197g00080	1552.29	-1.94215	0.00296134
VIT_19s0085g01010	1450.81	-1.9366	0.0401888
VIT_01s0137g00210	23320.2	-1.93633	0.00296134
VIT_03s0180g00260	3280.67	-1.93577	0.000521769
VIT_15s0021g01880	3286.11	-1.93187	0.00438715
VIT_18s0001g00820	38917.4	-1.93126	0.00793702
VIT_17s0000g07580	508.974	-1.93019	0.0379025
VIT_18s0001g00190	62839.3	-1.92538	0.0114576
VIT_01s0011g01980	948.903	-1.92246	0.0355421
VIT_12s0057g01260	921.629	-1.92123	0.0494423
VIT_12s0059g00270	4799.66	-1.91808	0.00450182
VIT_19s0015g00140	3953.78	-1.91716	0.00527277
VIT_01s0011g05310	1604.16	-1.91655	0.00705752
VIT_02s0012g01160	1047.43	-1.91381	0.0299675
VIT_16s0039g02550	1251.06	-1.91055	0.0133637
VIT_17s0000g09910	6430.3	-1.91052	0.00683353
VIT_11s0016g01400	12589.6	-1.90865	0.00675365
VIT_01s0010g01870	899.502	-1.90256	0.00296546
VIT_07s0141g00620	8528.59	-1.90136	0.00111043
VIT_18s0001g05960	2204.32	-1.90016	0.00390903
VIT_01s0026g02680	1521.67	-1.89509	0.0147074
VIT_01s0026g01930	1829.82	-1.89424	0.0110495
VIT_03s0017g01370	743.998	-1.89188	0.0339253
VIT_08s0032g00890	1461.81	-1.8914	0.00766969
VIT_03s0063g02020	2237.36	-1.89013	0.0129263
VIT_00s0566g00010	769.638	-1.88817	0.00561495
VIT_05s0020g00930	8926.77	-1.88757	0.00955237
VIT_04s0023g03470	1782.59	-1.8872	0.000630032
VIT_16s0022g00630	829.462	-1.88683	0.0188416
VIT_15s0021g02690	6277.72	-1.88401	0.0070215
VIT_09s0054g01770	4751.13	-1.88319	0.00406986
VIT_09s0002g02120	2161.25	-1.88302	0.0144386
VIT_05s0020g03180	52095.1	-1.8816	0.00778122
VIT_19s0015g01760	24011.1	-1.88122	0.0166614
VIT_04s0008g06210	1973.62	-1.87778	0.00636573
VIT_10s0003g02890	208904	-1.87716	0.0170074
VIT_18s0001g06720	4260.24	-1.87709	0.0032185
VIT_11s0016g03940	1489.06	-1.87444	0.0195895
VIT_03s0063g01460	3117.03	-1.87413	0.00683353
VIT_17s0000g08010	701.289	-1.87074	0.0465045
VIT_04s0023g00410	62235.2	-1.86723	0.00755714
VIT_00s0533g00020	1307.5	-1.86424	0.0150711
VIT_00s0207g00250	552.524	-1.8623	0.0303444
VIT_18s0001g01660	2881.41	-1.86138	0.0206037
VIT_10s0116g01740	21322.8	-1.86078	0.00455918
VIT_19s0085g00380	23179.4	-1.8607	0.00635067
VIT_14s0068g00500	3579.7	-1.85845	0.00127667
VIT_05s0077g00450	6460.67	-1.85364	0.00535786
VIT_10s0003g00010	2148.13	-1.84355	0.0251877
VIT_08s0007g02190	125877	-1.84102	0.0228934
VIT_08s0007g01570	11980.4	-1.83984	0.0116996
VIT_06s0061g00750	3431	-1.83695	0.00519255
VIT_08s0040g01470	2330.08	-1.83234	0.0335543
VIT_05s0020g04600	1634.51	-1.82902	0.0327833
VIT_13s0064g00670	36115.4	-1.82762	0.0110645
VIT_05s0020g03010	1168.2	-1.82379	0.00876926
VIT_18s0122g00960	69144.9	-1.81194	0.00955237
VIT_11s0206g00110	1726.43	-1.81148	0.0177244
VIT_08s0007g07470	1040.34	-1.80936	0.00750629
VIT_18s0001g15310	6275.97	-1.80787	0.0267192
VIT_00s0211g00120	16625.2	-1.80749	0.0258193
VIT_01s0137g00740	905.722	-1.80554	0.00326369
VIT_06s0004g05380	1828.12	-1.80484	0.00496553
VIT_00s0391g00020	3146.39	-1.79976	0.00950883
VIT_18s0001g00760	91551.7	-1.79849	0.0100359
VIT_17s0000g06930	2837.94	-1.79649	0.0293619
VIT_03s0088g01190	18642.9	-1.79607	0.00559581
VIT_10s0003g04040	1142.18	-1.79522	0.00593682
VIT_08s0007g03240	1850.19	-1.7943	0.0043081
VIT_18s0164g00030	15601.3	-1.79369	0.00950262
VIT_01s0026g02460	2044.16	-1.78715	0.0206312
VIT_18s0001g03830	6486.49	-1.78712	0.00371156
VIT_15s0046g01660	7009.81	-1.78041	0.00793702
VIT_14s0068g01020	2218.32	-1.77929	0.0204788
VIT_08s0007g02090	1723.99	-1.77241	0.0154588
VIT_05s0077g00510	3728.97	-1.76411	0.00528989
VIT_12s0035g00270	23305	-1.76294	0.0412752
VIT_14s0030g01650	8204.56	-1.76284	0.00410567
VIT_18s0001g02740	57056.1	-1.76264	0.0117758
VIT_05s0020g03510	1229.35	-1.76229	0.0228934
VIT_04s0044g01490	492.182	-1.76215	0.0228934
VIT_09s0054g00720	765.101	-1.76133	0.0498361
VIT_19s0177g00340	2292.48	-1.76069	0.0120019
VIT_02s0109g00080	40961.6	-1.75991	0.0127334
VIT_18s0001g14090	844.976	-1.75962	0.0241442
VIT_14s0068g02160	2638.86	-1.75803	0.0113533
VIT_10s0116g01540	17949.4	-1.75776	0.0115247
VIT_01s0011g03010	7069.26	-1.75655	0.0206295
VIT_14s0030g02200	1540.95	-1.75597	0.00758535
VIT_07s0031g01560	1900.48	-1.7421	0.0166059
VIT_01s0011g02710	17489.3	-1.74124	0.000568454
VIT_00s0282g00010	1199.01	-1.73944	0.040806
VIT_06s0009g02060	1174.53	-1.73719	0.00510802
VIT_18s0001g12000	7059.97	-1.73705	0.0113418
VIT_06s0004g01220	2898.31	-1.73579	0.0173724
VIT_08s0040g00800	709.102	-1.7338	0.0428012
VIT_15s0046g02110	3872.52	-1.7298	0.00663554
VIT_04s0043g00380	732.056	-1.72485	0.0320655
VIT_00s1240g00010	1659.17	-1.72079	0.0383554
VIT_14s0128g00050	5499.88	-1.71839	0.0199626
VIT_03s0038g00380	800.527	-1.71631	0.0408544
VIT_13s0064g01080	3685.8	-1.71615	0.0172859
VIT_18s0122g00460	987.241	-1.7147	0.0452892
VIT_14s0066g01410	2462.99	-1.71457	0.0244239
VIT_04s0008g04150	1387.43	-1.7132	0.0254488
VIT_08s0007g01040	1633.66	-1.71319	0.00186206
VIT_03s0063g01770	4490.9	-1.71086	0.00247745
VIT_07s0151g00800	1152.78	-1.7096	0.0222435
VIT_18s0001g00170	427.468	-1.70895	0.038345
VIT_18s0001g03850	4067.29	-1.70663	0.00640711
VIT_10s0003g03830	35717.3	-1.70588	0.00598672
VIT_12s0059g01810	3496.14	-1.7057	0.0100723
VIT_15s0021g00830	1979.9	-1.70405	0.00611462
VIT_02s0154g00040	3368.93	-1.70354	0.0133562
VIT_14s0006g03060	1428.45	-1.7024	0.0228934
VIT_05s0020g02480	11037.9	-1.70129	0.0241056
VIT_02s0154g00060	644.246	-1.70086	0.0326347
VIT_04s0008g01950	2470.42	-1.70068	0.0206312
VIT_07s0129g00470	712.887	-1.69997	0.0228265
VIT_15s0048g02560	1049.69	-1.69985	0.0247217
VIT_02s0012g01050	853.285	-1.69888	0.0295947
VIT_15s0024g00660	1578.28	-1.69768	0.0386455
VIT_08s0007g03160	4611.09	-1.69743	0.00590381
VIT_04s0008g04240	938.741	-1.69092	0.0177095
VIT_05s0020g04500	1253.89	-1.68251	0.0110626
VIT_06s0004g03700	3654.73	-1.68225	0.00308329
VIT_00s0323g00080	8424.96	-1.68114	0.00807366
VIT_13s0067g03470	3150.86	-1.67651	0.00457864
VIT_10s0116g00530	114793	-1.67332	0.0320549
VIT_04s0008g01770	924.337	-1.67263	0.039942
VIT_01s0127g00470	113392	-1.67158	0.0107854
VIT_09s0002g03930	675.04	-1.67006	0.0366122
VIT_04s0044g01260	1588.29	-1.66237	0.016558
VIT_00s0698g00010	50136.5	-1.66194	0.0241442
VIT_04s0044g01310	1565.57	-1.66148	0.00766377
VIT_03s0038g02510	21120.6	-1.65668	0.0290508
VIT_17s0000g09230	1613.44	-1.65597	0.0203169
VIT_08s0007g07280	1047.95	-1.65348	0.0162953
VIT_06s0004g02830	3293.44	-1.6534	0.0193748
VIT_01s0244g00030	1324.63	-1.65208	0.0454485
VIT_12s0028g01740	4080.44	-1.65154	0.0184768
VIT_17s0000g05250	4983.68	-1.64923	0.0172859
VIT_08s0007g05060	2058.2	-1.6484	0.0169558
VIT_04s0008g02640	1687.42	-1.64157	0.014831
VIT_00s0338g00030	601.125	-1.63784	0.0304239
VIT_14s0066g02340	1000.52	-1.63656	0.0353758
VIT_06s0080g01100	3496.84	-1.63644	0.0361914
VIT_02s0025g02820	8198.35	-1.62903	0.00622018
VIT_08s0040g01760	31247.1	-1.6271	0.00915962
VIT_05s0020g02130	6106.53	-1.62705	0.00609215
VIT_04s0043g00360	1139.23	-1.62652	0.043671
VIT_02s0154g00100	1079.77	-1.62505	0.0113844
VIT_07s0005g04400	2103.82	-1.62382	0.00720977
VIT_17s0000g03800	3963.74	-1.62328	0.0353963
VIT_18s0001g11370	2820.99	-1.62297	0.0109796
VIT_05s0049g01480	2340.86	-1.61886	0.00950883
VIT_08s0032g01180	2887.77	-1.61683	0.0254381
VIT_17s0000g09190	4276.77	-1.61663	0.0035345
VIT_09s0002g00810	1413.2	-1.61562	0.0109796
VIT_02s0025g01090	6408.02	-1.6147	0.0154505
VIT_00s0616g00020	4161.43	-1.61431	0.016558
VIT_08s0058g01450	4688.09	-1.61207	0.0355421
VIT_08s0058g00450	1030.7	-1.60631	0.0300428
VIT_05s0020g02880	3884.31	-1.60567	0.0161821
VIT_11s0016g01880	1440.87	-1.59994	0.0461081
VIT_15s0046g01470	3229.1	-1.59971	0.0266084
VIT_09s0018g01780	7466.46	-1.59859	0.0434397
VIT_15s0046g02910	2206.94	-1.59794	0.0141671
VIT_07s0141g00200	793.254	-1.59254	0.0284495
VIT_05s0020g01140	2011.66	-1.58783	0.0293811
VIT_06s0061g00440	3276.7	-1.58657	0.0117758
VIT_00s0179g00360	1239.64	-1.58518	0.0355345
VIT_10s0071g01160	6081.83	-1.57983	0.0228934
VIT_18s0001g14610	660.59	-1.57843	0.0241442
VIT_15s0024g00390	8495.23	-1.57808	0.0308128
VIT_03s0088g01290	2041.86	-1.57775	0.0355421
VIT_13s0067g03290	4043.66	-1.57277	0.0499043
VIT_01s0150g00200	1562.08	-1.56972	0.0259353
VIT_05s0020g04070	4720.63	-1.56672	0.0121893
VIT_03s0038g02520	5291.38	-1.56573	0.0470985
VIT_18s0041g00670	1292.77	-1.56389	0.0111643
VIT_04s0023g00740	17534.3	-1.56326	0.0369603
VIT_01s0026g02740	6665.17	-1.55928	0.0173685
VIT_19s0093g00510	14088.3	-1.55699	0.0152473
VIT_06s0009g01930	910.797	-1.55626	0.014831
VIT_01s0127g00420	1240.82	-1.55264	0.0340943
VIT_00s0338g00020	1113.25	-1.55051	0.0482434
VIT_01s0011g02720	30399.6	-1.54162	0.0203169
VIT_00s0838g00020	1442.63	-1.54048	0.0203877
VIT_10s0003g03090	879.453	-1.54021	0.039986
VIT_00s0429g00040	6362.39	-1.53959	0.0460326
VIT_14s0030g01590	2473.65	-1.53343	0.0290057
VIT_06s0004g08080	1134.34	-1.53303	0.0122884
VIT_04s0023g01550	1146.3	-1.53261	0.043671
VIT_02s0025g04190	1784.89	-1.52891	0.0446165
VIT_04s0023g02700	1093.64	-1.52828	0.0231873
VIT_16s0100g00740	780.973	-1.52355	0.0248853
VIT_04s0023g00720	3312.96	-1.51995	0.0264433
VIT_11s0016g03540	1701.23	-1.5184	0.0126277
VIT_19s0027g00460	1663.83	-1.51602	0.0217806
VIT_09s0002g02340	2283.43	-1.51407	0.03696
VIT_18s0001g10550	1572.83	-1.51278	0.0466765
VIT_03s0038g03250	3198.25	-1.50969	0.0264433
VIT_14s0068g01950	4769.23	-1.50892	0.0356668
VIT_02s0012g01090	6938.74	-1.50855	0.022566
VIT_04s0008g01900	1274.04	-1.50827	0.0170074
VIT_12s0028g01110	1477.42	-1.50521	0.0117758
VIT_18s0001g11750	3065.1	-1.50433	0.0357274
VIT_02s0012g01030	1705.26	-1.50423	0.0308128
VIT_17s0000g00900	5491.97	-1.5035	0.0359771
VIT_19s0014g03320	11436.7	-1.50243	0.0214946
VIT_03s0038g01410	1165.73	-1.4994	0.0363961
VIT_18s0001g07970	902.945	-1.49035	0.0338988
VIT_14s0108g01120	762.498	-1.48721	0.0319932
VIT_11s0037g00850	5714.99	-1.48594	0.0308128
VIT_01s0011g02150	3708.13	-1.4823	0.0366122
VIT_04s0044g00110	6973.09	-1.48088	0.023141
VIT_01s0011g03590	4645.15	-1.47371	0.0362769
VIT_07s0129g00330	2620.43	-1.46805	0.0453286
VIT_16s0100g00520	940.7	-1.46379	0.0288397
VIT_18s0001g06940	1916.47	-1.46329	0.0106832
VIT_13s0084g00160	7778.85	-1.46032	0.0495209
VIT_08s0007g02030	4174.8	-1.45965	0.0206295
VIT_18s0001g14980	1444.97	-1.45753	0.0465045
VIT_05s0094g00750	2402.29	-1.45519	0.0304239
VIT_00s0662g00030	936.764	-1.45448	0.0466765
VIT_01s0011g05210	10269.2	-1.45367	0.0109796
VIT_00s0555g00020	1369.78	-1.45329	0.0379663
VIT_04s0008g02000	815.329	-1.45253	0.0447871
VIT_04s0023g03290	1650.43	-1.44634	0.0438386
VIT_17s0000g04020	3622.4	-1.44327	0.0417214
VIT_14s0066g01900	4023.89	-1.44289	0.0255559
VIT_07s0151g00200	1830.88	-1.43333	0.0380814
VIT_12s0028g03790	2408.31	-1.43037	0.0184293
VIT_01s0182g00050	1102.14	-1.42243	0.0343657
VIT_00s0299g00100	2468.15	-1.41908	0.0306644
VIT_16s0050g01260	5559.86	-1.41889	0.0164172
VIT_16s0022g01440	45406.8	-1.41595	0.0320655
VIT_08s0007g00780	2663.64	-1.40788	0.0472768
VIT_12s0059g01870	823.443	-1.40769	0.0454485
VIT_07s0005g02410	3846.33	-1.40673	0.0253562
VIT_05s0049g00470	1367.64	-1.40078	0.0379588
VIT_17s0000g02230	4229.02	-1.39661	0.0473001
VIT_12s0134g00510	988.557	-1.3963	0.0325566
VIT_18s0001g10150	1027.68	-1.39371	0.0358216
VIT_09s0002g03740	1022.65	-1.38514	0.047026
VIT_17s0000g05540	3373.25	-1.38313	0.014831
VIT_05s0051g00860	2313.99	-1.38174	0.0499043
VIT_01s0011g04980	2750.88	-1.37893	0.0173724
VIT_01s0011g03680	840.104	-1.37624	0.0478526
VIT_14s0066g00140	11316.1	-1.37198	0.035777
VIT_03s0038g01780	5920.61	-1.36845	0.0257645
VIT_07s0129g00400	3361	-1.36293	0.0475435
VIT_18s0001g05440	2026.43	-1.36003	0.0273517
VIT_18s0001g07500	2028.26	-1.35151	0.0243433
VIT_00s0759g00010	1480.28	-1.34937	0.0366122
VIT_01s0010g03320	1511.57	-1.34919	0.0465045
VIT_11s0016g04250	2719.28	-1.342	0.0301057
VIT_19s0014g02830	2305.23	-1.34195	0.0217806
VIT_13s0067g02450	2265.93	-1.3414	0.0379025
VIT_17s0000g07510	6443.77	-1.33762	0.0412936
VIT_11s0016g01820	3578.3	-1.33487	0.0493513
VIT_19s0014g04970	1918.81	-1.33399	0.0498302
VIT_02s0025g01740	1416.49	-1.33377	0.0378337
VIT_00s0662g00040	2119.27	-1.33127	0.0261074
VIT_16s0039g01580	6839.67	-1.32626	0.0386455
VIT_16s0100g00300	4088.19	-1.3073	0.0167819
VIT_18s0001g08090	2554.76	-1.29687	0.0240042
VIT_17s0000g02260	1103.02	-1.28714	0.0499043
VIT_08s0105g00570	4019.43	-1.2868	0.0172859
VIT_01s0026g01590	2615.01	-1.27854	0.0308128
VIT_17s0000g09870	4233.63	-1.25543	0.0360857
VIT_01s0011g05960	3103.89	-1.234	0.0452435
VIT_02s0012g01380	4452.94	-1.2304	0.0340943
VIT_00s0532g00030	2700.61	-1.22414	0.0355421
VIT_16s0050g02240	7264.67	-1.20462	0.0498302
VIT_13s0067g02190	3289.82	-1.19901	0.0357945
VIT_18s0001g09510	2417.09	-1.18441	0.0456849
VIT_14s0066g02550	4816.48	-1.15781	0.045174
VIT_00s2086g00010	20971.3	-1.12568	0.0353446
100232982	181.556	-0.864022	0.0393265
100232981	608.863	-1.39842	0.0495482
gene	baseMean	log2FoldChange	FDR
VIT_08s0007g01430	3410.13	1.20201	0.0452867	Up-regulatd DEGs
VIT_18s0001g12520	2741.92	1.25326	0.0287773
VIT_00s1569g00010	2023.07	1.28743	0.0411078
VIT_16s0050g00380	1797.48	1.30328	0.0452435
VIT_14s0083g01160	1339.64	1.30977	0.0430198
VIT_13s0019g04410	1645.78	1.35071	0.0249368
VIT_17s0000g07560	3703.01	1.36806	0.0452543
VIT_12s0035g01220	3239.43	1.36938	0.0129263
VIT_01s0010g02460	1371.33	1.37773	0.0243351
VIT_07s0005g03640	2433.38	1.39005	0.0379025
VIT_08s0040g02830	1332.49	1.4214	0.0414078
VIT_12s0035g00280	2050.07	1.42453	0.0203169
VIT_19s0140g00120	620.972	1.52909	0.0366122
VIT_16s0098g00850	1478.55	1.54833	0.0295938
VIT_12s0034g02230	1947.1	1.55587	0.0412075
VIT_02s0025g02140	10343.7	1.58541	0.0340607
VIT_11s0016g05430	5143.49	1.58739	0.0494639
VIT_19s0090g01490	2678.2	1.59739	0.0170142
VIT_14s0060g01290	6919.92	1.60694	0.0213555
VIT_16s0098g01270	467.548	1.60807	0.0452435
VIT_13s0067g02630	702.333	1.61171	0.0394089
VIT_03s0063g00550	953.692	1.61512	0.0323445
VIT_17s0000g07400	586.848	1.63282	0.0367832
VIT_05s0077g01550	865.294	1.63326	0.015467
VIT_14s0036g00520	1174	1.63391	0.0202008
VIT_07s0031g00670	2332.44	1.63564	0.00889753
VIT_03s0038g04510	1196.9	1.64185	0.0194246
VIT_01s0011g04270	802.455	1.67083	0.0118467
VIT_19s0015g01270	5816.84	1.67229	0.00797369
VIT_07s0031g03090	3596.99	1.69501	0.0243433
VIT_17s0000g03510	526.608	1.7079	0.0353758
VIT_05s0020g03140	5034.16	1.70836	0.00169215
VIT_01s0026g00840	1196.93	1.71233	0.0117758
VIT_18s0122g00780	2491.24	1.72046	0.0256893
VIT_08s0007g00130	2311.85	1.72157	0.0438386
VIT_01s0011g06450	1662.52	1.72201	0.00181769
VIT_01s0010g03750	993.604	1.76068	0.0197084
VIT_09s0002g05560	1295.87	1.76285	0.0091007
VIT_13s0019g04110	362.19	1.76615	0.039942
VIT_08s0040g01580	411.073	1.79099	0.0487665
VIT_00s0540g00020	1221.38	1.794	0.0411078
VIT_08s0007g08490	1998.55	1.80251	0.00882552
VIT_03s0063g00880	534.919	1.80444	0.0449862
VIT_03s0063g00310	1062.32	1.80715	0.0363961
VIT_19s0090g00270	695.117	1.8152	0.00961828
VIT_01s0011g05900	512.175	1.82291	0.0394089
VIT_13s0084g00130	1473.95	1.84106	0.0158946
VIT_12s0028g02530	1032.2	1.85524	0.0351023
VIT_16s0022g00540	550.023	1.85577	0.0366122
VIT_00s0463g00030	320.704	1.85628	0.0391776
VIT_05s0020g02200	867.536	1.85746	0.00664984
VIT_03s0063g00400	1206.13	1.86581	0.00255131
VIT_04s0023g01080	523.113	1.86932	0.0284495
VIT_18s0072g00370	613.243	1.87789	0.0170929
VIT_08s0040g03100	1131.28	1.8782	0.0243433
VIT_07s0031g01710	1853.07	1.88457	0.00351376
VIT_04s0044g00220	2702.43	1.89258	0.0325336
VIT_00s0477g00010	656.957	1.90014	0.0347978
VIT_04s0008g05120	805.596	1.91026	0.0266975
VIT_08s0007g08480	1030.04	1.92737	0.0210302
VIT_03s0088g01180	499.474	1.92826	0.0347952
VIT_00s2607g00010	652.118	1.93273	0.00364503
VIT_15s0048g01960	762.765	1.95627	0.0210302
VIT_14s0066g00610	1633.27	1.96201	0.0411078
VIT_01s0026g01890	1255.22	1.98226	0.00596386
VIT_00s0779g00010	340.365	2.01358	0.0448863
VIT_02s0012g01240	468.197	2.04416	0.0054878
VIT_00s0199g00310	971.113	2.05401	0.0241442
VIT_14s0068g01190	399.356	2.06238	0.0465045
VIT_09s0070g00130	494.81	2.06528	0.0357945
VIT_04s0079g00790	1330.7	2.07451	0.0148701
VIT_16s0050g02720	535.594	2.08707	0.0452435
VIT_02s0025g01430	1585.13	2.10618	0.00758535
VIT_18s0001g00560	768.229	2.10796	0.0340372
VIT_08s0007g08600	229.247	2.10827	0.0419056
VIT_14s0060g00120	3176.52	2.11491	0.0437014
VIT_18s0001g06560	2524.31	2.11942	0.0408576
VIT_01s0011g04210	628.505	2.1206	0.0318782
VIT_04s0008g00310	1287.79	2.12942	0.0355421
VIT_02s0025g04660	1899.42	2.14925	0.00308329
VIT_13s0074g00470	576.003	2.15488	0.00748381
VIT_11s0016g03080	1237.04	2.15543	0.00391341
VIT_19s0015g00050	3168.25	2.15748	0.000401606
VIT_16s0098g00420	411.466	2.16537	0.0295947
VIT_09s0002g02990	2816.05	2.17709	0.00499077
VIT_02s0025g00750	410.003	2.17878	0.0133637
VIT_18s0001g13790	393.268	2.18208	0.00513413
VIT_18s0001g01030	1667.5	2.20273	0.0347952
VIT_01s0011g05920	532.193	2.2105	0.00255131
VIT_04s0008g00300	1063.22	2.21175	0.048757
VIT_16s0098g01580	7801.3	2.2483	0.000859098
VIT_08s0040g02730	298.928	2.27481	0.0231633
VIT_07s0005g01220	2087.71	2.28557	0.0113533
VIT_16s0022g01770	1837.36	2.30202	0.0233717
VIT_14s0083g00880	917.528	2.30713	0.0266083
VIT_04s0008g00140	1308.08	2.31	0.000200818
VIT_07s0031g01040	826.565	2.31202	0.0292461
VIT_17s0000g03390	1181.59	2.31403	0.0219513
VIT_10s0071g00300	282.071	2.31641	0.0308128
VIT_09s0002g08410	348.599	2.32477	0.0257602
VIT_14s0066g01810	857.828	2.33813	0.0433693
VIT_02s0236g00130	797.064	2.35612	0.000613821
VIT_12s0059g01380	4573.54	2.36085	0.000104592
VIT_14s0066g01820	1335.85	2.36574	0.0371647
VIT_14s0030g01490	348.55	2.37918	0.0117758
VIT_04s0008g00370	963.826	2.39176	0.0268056
VIT_04s0008g05750	531.089	2.40241	0.0184293
VIT_04s0044g00720	513.217	2.41104	0.0019465
VIT_00s0353g00060	757.031	2.42415	0.000389261
VIT_08s0040g02090	775.348	2.42854	0.00611462
VIT_02s0025g02790	37104.2	2.43217	0.0290508
VIT_14s0060g01470	2929.62	2.43247	0.0127177
VIT_13s0156g00580	313.565	2.43539	0.0498898
VIT_12s0055g00580	653.116	2.43954	0.00335111
VIT_00s0780g00040	775.586	2.45896	0.016558
VIT_16s0050g02480	1560.29	2.45983	0.000630032
VIT_15s0046g01570	808.304	2.46154	0.00565505
VIT_11s0118g00490	241.456	2.46504	0.043671
VIT_08s0007g01560	1625.69	2.48367	7.94371e-06
VIT_19s0015g00020	1677.88	2.48442	0.000162499
VIT_01s0127g00260	1957.11	2.48621	0.00418918
VIT_16s0039g01310	1028.45	2.48721	0.0273517
VIT_14s0030g01050	181.275	2.50967	0.0257841
VIT_05s0029g00880	186.343	2.51149	0.0355421
VIT_01s0010g01830	174.419	2.52005	0.0391776
VIT_16s0148g00140	259.692	2.52671	0.0379025
VIT_16s0050g01690	1262.41	2.53085	0.0220828
VIT_07s0104g01730	157.718	2.53409	0.0476052
VIT_01s0010g01110	411.196	2.54841	0.0228934
VIT_14s0036g00420	300.92	2.56429	0.0106877
VIT_10s0071g00150	1195.62	2.56744	0.0478025
VIT_09s0002g04560	791.668	2.57194	0.0141671
VIT_17s0000g03370	1089.37	2.58432	0.0265308
VIT_04s0044g00640	1028.9	2.59351	0.00215564
VIT_08s0007g08840	513.034	2.60099	0.00012535
VIT_04s0008g04940	265.524	2.61078	0.00326682
VIT_10s0003g02690	771.258	2.61485	0.0213555
VIT_18s0001g05570	1644.54	2.61941	0.000297238
VIT_19s0014g04040	454.824	2.62494	0.0228934
VIT_16s0050g00370	180.765	2.6771	0.0355421
VIT_14s0066g01830	962.583	2.6862	0.00021922
VIT_01s0011g06460	125.537	2.71338	0.0411078
VIT_06s0004g02950	433.316	2.74258	0.0203526
VIT_14s0081g00190	161.155	2.749	0.0329329
VIT_13s0019g01490	376.377	2.75222	0.012057
VIT_11s0118g00080	2139.35	2.76266	0.0103889
VIT_08s0007g05580	199.619	2.78198	0.012057
VIT_14s0068g01250	260.679	2.78382	0.00248143
VIT_12s0057g00950	657.745	2.78462	0.00856328
VIT_01s0026g01460	2823.28	2.78904	0.00505863
VIT_03s0017g01210	5409.98	2.80679	0.0249368
VIT_19s0140g00230	473.474	2.80973	4.63267e-05
VIT_04s0023g00830	9191.04	2.81047	0.00247745
VIT_19s0090g00840	123.829	2.82082	0.0202459
VIT_10s0116g00960	347.927	2.82096	0.00048259
VIT_16s0022g00960	859.376	2.82891	0.0177244
VIT_18s0089g00630	649.79	2.85979	0.00716288
VIT_04s0008g06800	701.673	2.8737	0.00376735
VIT_09s0096g00090	4607.92	2.88801	8.45249e-07
VIT_18s0001g03710	685.151	2.89518	0.00339115
VIT_06s0004g04860	497.947	2.89705	0.00749489
VIT_16s0050g01890	136.574	2.90402	0.0231633
VIT_06s0004g08150	11259.4	2.91057	0.0379025
VIT_08s0007g08750	392.409	2.91333	6.33447e-05
VIT_18s0001g04280	368.382	2.91408	0.0073843
VIT_16s0050g01250	3132.51	2.93164	7.18845e-05
VIT_04s0008g05410	170.761	2.93746	0.0262814
VIT_00s0361g00040	3373.59	2.94982	0.0308128
VIT_10s0003g04270	393.38	2.96557	0.0241442
VIT_14s0083g00580	2522.8	2.97132	0.00078539
VIT_11s0016g02520	724.792	2.97772	0.00673427
VIT_16s0148g00290	348.887	2.98443	0.00186206
VIT_01s0011g03430	631.654	2.9931	3.66911e-06
VIT_08s0007g00540	324.557	2.99903	0.00609215
VIT_17s0000g07200	8168.71	3.01363	0.043671
VIT_16s0050g01700	413.705	3.02716	0.000806153
VIT_11s0016g03180	636.32	3.03702	0.00716288
VIT_16s0050g02700	598.73	3.04764	0.000432243
VIT_06s0009g00310	1979.95	3.04807	0.0153096
VIT_18s0089g00600	576.129	3.06196	0.000164816
VIT_16s0050g00400	330.417	3.08174	0.000222841
VIT_15s0048g02970	525.638	3.09936	0.0320655
VIT_02s0025g04520	167.458	3.10036	0.0452435
VIT_16s0050g01710	345.854	3.10468	0.01064
VIT_00s1955g00010	88.5303	3.10825	0.0412936
VIT_01s0011g00990	224.822	3.11836	0.0155858
VIT_02s0025g04250	4211.14	3.14884	0.00918625
VIT_16s0013g01730	100.6	3.15145	0.0494651
VIT_18s0001g14500	16966.1	3.15633	2.72761e-05
VIT_05s0049g00610	459.701	3.16026	0.00510802
VIT_16s0098g01900	704.095	3.17135	0.0363961
VIT_16s0148g00330	121.479	3.17818	0.0228934
VIT_14s0081g00030	12010.5	3.18171	0.021084
VIT_10s0042g00450	157.519	3.18808	0.0178653
VIT_10s0003g04870	142.594	3.18908	0.0199626
VIT_04s0008g04810	680.157	3.22965	1.39429e-05
VIT_18s0001g12840	386.926	3.23292	0.00640711
VIT_03s0063g00810	1607.66	3.23296	0.0203526
VIT_16s0148g00110	367.386	3.23638	0.000269076
VIT_16s0039g02290	806.857	3.24995	0.0281889
VIT_16s0050g00270	316.212	3.25631	0.021947
VIT_17s0000g02370	527.413	3.27139	0.00749489
VIT_06s0004g05460	771.058	3.27594	0.0117758
VIT_02s0025g04230	17396.4	3.28366	0.0203212
VIT_13s0019g01360	831.309	3.29082	0.0228934
VIT_08s0007g01090	433.923	3.29198	0.000401606
VIT_14s0066g01710	127.1	3.30075	0.0340131
VIT_12s0059g02510	209.876	3.30949	0.0134354
VIT_01s0010g03430	114.013	3.30963	0.00625213
VIT_16s0039g00490	336.637	3.32702	0.00648739
VIT_01s0011g02790	204.207	3.33106	0.0355421
VIT_18s0072g01090	120.224	3.34232	0.0100723
VIT_00s0283g00030	6442.22	3.34601	3.27585e-05
VIT_00s0258g00090	539.674	3.36079	0.0035345
VIT_03s0038g03860	3021.05	3.38062	0.0284495
VIT_09s0018g00710	156.79	3.39342	0.0231873
VIT_03s0091g01130	220.741	3.39735	0.0014744
VIT_18s0001g03430	1707.44	3.46403	0.0241442
VIT_09s0002g01680	151.668	3.46531	0.0306432
VIT_02s0236g00020	350.552	3.4674	0.00471239
VIT_16s0039g01330	286.865	3.47222	0.00406986
VIT_05s0077g00430	1284.04	3.47773	0.0139557
VIT_16s0050g01230	90.3841	3.48901	0.0253127
VIT_18s0001g00320	169.106	3.49082	0.00822416
VIT_07s0129g00360	532.073	3.49934	0.0228934
VIT_15s0048g00680	455.132	3.51176	0.00642725
VIT_18s0089g00690	147.097	3.51995	0.0257645
VIT_16s0039g02370	246.643	3.53789	0.00041846
VIT_16s0148g00070	578.096	3.53891	7.5751e-05
VIT_12s0134g00560	235.868	3.55327	0.0473644
VIT_07s0005g02070	116.776	3.56029	0.00813794
VIT_17s0000g04540	1163.5	3.60046	0.00535786
VIT_16s0098g00120	245.8	3.6082	0.0109796
VIT_11s0016g01300	855.467	3.61989	0.00318433
VIT_04s0044g00270	555.984	3.64609	0.0470825
VIT_16s0148g00060	1451.8	3.66327	6.61887e-06
VIT_15s0046g02680	175.337	3.66678	0.000311966
VIT_17s0000g05550	2653.62	3.66693	3.54211e-05
VIT_13s0047g00200	76.9201	3.68178	0.0387134
VIT_04s0008g06000	611.324	3.70405	0.0098724
VIT_18s0041g00020	687.323	3.71046	0.00766377
VIT_18s0072g00640	102.259	3.73346	0.00842421
VIT_16s0013g00070	1648.09	3.73968	0.0043081
VIT_06s0004g08270	111.889	3.76862	0.00247745
VIT_11s0016g03170	108.11	3.78942	0.0394864
VIT_00s0301g00090	328.859	3.7933	0.00913743
VIT_18s0166g00250	2137.65	3.80418	0.00513413
VIT_05s0049g01980	203.747	3.8075	0.00331788
VIT_16s0050g00010	265.537	3.82429	0.00011904
VIT_04s0008g00700	1092.2	3.82471	0.0109779
VIT_16s0050g01550	106.732	3.83068	0.0379663
VIT_12s0028g01880	713.231	3.83349	0.00906866
VIT_08s0007g03870	421.327	3.83928	3.60846e-05
VIT_17s0000g07210	824.422	3.8835	0.0113533
VIT_00s0184g00120	75.5944	3.88591	0.0184659
VIT_18s0001g08900	174.48	3.8953	0.00358437
VIT_14s0108g00340	610.573	3.90407	0.000451268
VIT_13s0067g02870	3785.98	3.91162	0.00014895
VIT_13s0019g02530	232.005	3.91274	0.0243433
VIT_10s0003g03170	65.6412	3.91402	0.0446165
VIT_09s0002g05810	1221.81	3.93847	1.66258e-08
VIT_06s0061g00120	4102.11	3.93891	0.00138338
VIT_10s0042g00770	355.426	3.94737	0.000652245
VIT_00s0388g00090	230.839	3.95631	0.0119982
VIT_00s0294g00040	193.429	3.97142	0.00150942
VIT_03s0132g00340	488.187	3.97382	0.00105933
VIT_07s0031g03070	175.377	3.9868	0.0119719
VIT_17s0000g04420	283.095	4.03053	0.00885895
VIT_02s0025g02390	713.358	4.05202	0.00465779
VIT_16s0050g00430	218.225	4.05555	0.0158354
VIT_00s2254g00010	156.107	4.07057	0.00468832
VIT_06s0009g02500	404.378	4.09704	0.0103889
VIT_10s0116g01810	4108.36	4.10472	0.00176391
VIT_08s0007g07670	136.946	4.10608	0.00124318
VIT_08s0007g02810	139.169	4.1317	0.0228504
VIT_18s0001g12800	4553.38	4.15293	0.000128398
VIT_09s0002g02760	396.443	4.19514	0.00011904
VIT_14s0083g00320	431.615	4.19692	0.00551502
VIT_18s0122g01400	401.023	4.25098	0.00567505
VIT_00s0480g00040	757.585	4.25389	0.000506878
VIT_00s1830g00010	592.38	4.27159	0.000166721
VIT_10s0116g00760	3169.13	4.34464	0.000197467
VIT_00s2648g00010	155.622	4.35999	0.00372136
VIT_13s0019g01440	120.81	4.40327	0.00275552
VIT_00s0388g00020	1073.21	4.40643	2.95082e-05
VIT_02s0012g01040	597.507	4.52542	5.07771e-10
VIT_06s0009g03420	60.4211	4.60231	0.0253562
VIT_01s0011g03670	222.707	4.63063	1.74061e-05
VIT_18s0001g08300	139.779	4.64506	0.00225135
VIT_09s0002g09120	86.8564	4.66285	0.0421866
VIT_00s0246g00150	55.4323	4.69475	0.0161821
VIT_11s0052g01200	611.39	4.71241	1.26785e-05
VIT_09s0002g03020	65.4927	4.73115	0.0379025
VIT_10s0116g01820	311.055	4.73603	0.00184625
VIT_16s0050g00140	726.35	4.76757	1.15885e-06
VIT_18s0001g14270	847.526	4.78509	0.00300573
VIT_16s0098g00360	1782.6	4.78567	7.19151e-06
VIT_06s0004g01000	69.2849	4.81855	0.0439022
VIT_05s0049g00840	163.772	4.83301	0.0308128
VIT_15s0021g01260	90.891	4.83791	0.0292461
VIT_06s0004g00990	146.862	4.8467	0.0106877
VIT_19s0027g01230	116.165	4.85653	0.00513413
VIT_12s0059g00770	86.7213	5.0121	0.0262814
VIT_06s0004g05320	973.384	5.08811	7.80798e-17
VIT_05s0049g00780	213.047	5.23636	0.0203526
VIT_19s0014g04060	72.1513	5.31756	0.00609215
VIT_12s0134g00160	468.761	5.32178	0.00376735
VIT_09s0002g04820	79.1544	5.32714	0.0077246
VIT_06s0004g01010	550.385	5.32974	1.69584e-07
VIT_01s0026g00200	230.491	5.37452	2.46673e-05
VIT_08s0007g02470	455.682	5.38682	0.000494117
VIT_07s0005g02080	73.3217	5.40521	0.00762866
VIT_03s0038g02980	66.217	5.4264	0.020152
VIT_18s0001g11680	638.183	5.55231	3.45679e-07
VIT_04s0008g05390	143.587	5.5901	0.0343009
VIT_08s0040g00440	188.525	5.62143	0.0142615
VIT_05s0020g01900	868.788	5.67029	0.000548074
VIT_06s0004g01020	129.669	5.72119	0.000369271
VIT_18s0089g00660	116.285	5.72672	7.94371e-06
VIT_12s0028g01150	1266.74	5.8163	5.9193e-07
VIT_18s0001g05060	123.457	5.81795	0.00453916
VIT_19s0014g04490	56.696	5.8295	0.0118467
VIT_09s0002g07750	156.418	5.87323	0.00144
VIT_03s0038g04570	2234.4	5.88849	7.55919e-11
VIT_14s0083g00080	49.0168	6.04545	0.0454485
VIT_18s0001g01370	95.7302	6.06403	3.92401e-05
VIT_02s0012g01570	425.897	6.17264	9.10297e-06
VIT_04s0023g03370	10972.8	6.25575	0.0320549
VIT_14s0081g00670	76.1473	6.2673	0.00915962
VIT_02s0154g00160	257.983	6.26935	0.00211412
VIT_06s0009g02810	69.7466	6.30918	0.023782
VIT_02s0025g04290	696.628	6.39671	4.16405e-05
VIT_08s0040g01230	98.2441	6.45454	0.000469076
VIT_07s0031g01160	532.746	6.50824	4.54848e-06
VIT_03s0017g02120	125.306	6.67227	0.001553
VIT_12s0057g01020	1401.67	6.71304	0.021098
VIT_08s0007g05160	198.368	6.86916	0.000812084
VIT_09s0002g02970	1706.47	6.96093	8.70202e-08
VIT_19s0085g00400	68.9697	7.07809	0.00217745
VIT_17s0000g01280	36.9958	7.0995	0.0172859
VIT_02s0025g04300	43413.9	7.13164	0.0449401
VIT_05s0049g00520	109.56	7.2044	0.00392097
VIT_04s0008g01800	74.4106	7.20719	0.00669221
VIT_15s0046g00170	1890.42	7.44909	0.00748381
VIT_05s0136g00260	28239.8	7.49013	0.0254488
VIT_18s0001g06160	22.3067	7.77885	0.0453286
VIT_15s0046g02670	22.8041	7.81077	0.039942
VIT_02s0025g04720	17379.6	7.82657	0.00109728
VIT_13s0019g02180	952.993	7.86807	3.3035e-11
VIT_00s0287g00030	25.19	7.95424	0.0292461
VIT_18s0001g03240	30.8069	8.24457	0.0379025
VIT_10s0003g03490	31.2694	8.26607	0.0438386
VIT_17s0000g07770	33.7392	8.37575	0.0330876
VIT_05s0049g00730	90.8725	8.39669	0.000985061
VIT_05s0049g00690	37.5781	8.53122	0.0325271
VIT_05s0049g00740	38.3496	8.56055	0.00918286
VIT_00s2419g00010	426.803	8.81725	0.0345887
VIT_00s0285g00030	48.2352	8.89143	0.00376735
VIT_14s0128g00570	49.0639	8.91601	0.0217806
VIT_01s0127g00910	49.4466	8.92721	0.00623649
VIT_12s0028g03260	54.198	9.05959	0.00609215
VIT_18s0001g07950	55.7737	9.10094	0.00559581
VIT_13s0106g00250	158.498	9.2015	0.000253707
VIT_16s0039g02230	1389.72	9.37098	0.0187725
VIT_02s0033g00410	77.4585	9.5748	0.000162499
VIT_06s0009g02830	91.5817	9.81644	0.00151156
VIT_01s0011g02960	2818.06	10.4811	0.0323716
VIT_05s0094g00330	164.164	10.6585	3.54211e-05
VIT_03s0091g01290	967.849	10.9619	0.00176701
VIT_03s0088g00260	841.117	13.0155	0.0310899
VIT_03s0091g00040	1608.54	13.9508	0.0363961

## Sheet: E-L38 Leaf DEGs (2018)
S Table 4c Differentially expressed genes (DEGs) identified via RNA-Seq in E-L 38 leaf (collected in 2018) in response to GLRaV-3 (FDR <0.05).
gene ID	baseMean	log2FoldChange	FDR
VIT_04s0008g05010	105.612	-23.6579	2.59368e-05	Down-regulated DEGs
VIT_01s0150g00300	10.3823	-6.92729	0.0168163
ENSRNA049470384	8.29457	-6.60316	0.0114419
VIT_01s0026g02330	15.6658	-6.08249	0.0106618
VIT_13s0064g01060	19.1547	-5.22669	0.0380376
VIT_03s0038g01090	17.6248	-5.14608	0.0045089
VIT_16s0022g00840	10.8403	-4.56707	0.0330337
VIT_11s0016g03930	11.7428	-4.51843	0.0396737
VIT_09s0002g05270	564.416	-4.30916	0.00527342
VIT_18s0041g01040	9.57159	-4.2979	0.044006
VIT_18s0001g12530	518.299	-4.243	2.31655e-47
VIT_14s0108g01020	19.1858	-4.03478	0.033088
VIT_14s0060g01090	27.4875	-3.96752	0.0241153
VIT_17s0000g09800	16.7145	-3.72397	0.00975066
VIT_07s0005g03530	40.7396	-3.67582	0.0252812
VIT_06s0009g00580	42.5813	-3.6413	0.0315216
VIT_18s0001g10640	204.66	-3.46704	1.30745e-11
VIT_05s0062g01150	109.755	-3.28093	1.73692e-09
VIT_18s0001g10610	572.224	-3.22271	7.70282e-24
VIT_04s0008g07370	64.6455	-3.20472	0.00498642
VIT_01s0137g00510	37.2028	-3.18347	0.0308901
VIT_15s0021g01880	122.916	-3.12448	7.1988e-06
VIT_01s0010g03960	65.4549	-3.11132	0.00249007
VIT_19s0014g04930	102.245	-3.04344	1.65775e-05
VIT_13s0067g02930	16.1804	-3.01631	0.0465221
VIT_05s0049g00450	123.6	-2.95572	1.92634e-09
VIT_12s0057g00200	34.4966	-2.94102	0.00129785
VIT_02s0109g00310	30.3744	-2.84456	0.0115892
VIT_13s0019g01830	54.1662	-2.6912	0.0336384
VIT_10s0003g03990	80.6252	-2.6693	2.57882e-05
VIT_14s0030g02310	67.31	-2.50968	0.0466291
VIT_07s0005g02510	138.432	-2.50323	0.000806605
VIT_16s0013g00070	63.9581	-2.50104	0.0486173
VIT_09s0002g03340	99.0699	-2.49778	6.95647e-06
VIT_11s0037g00890	383.079	-2.45593	1.39338e-12
VIT_19s0014g05340	46.8188	-2.42747	0.00905512
VIT_09s0002g01170	39.2775	-2.40303	0.00818184
VIT_14s0068g01790	480.194	-2.39766	2.87793e-13
VIT_16s0022g02310	123.907	-2.39464	8.76074e-05
VIT_18s0001g10620	1145.17	-2.37877	2.50502e-20
VIT_18s0001g14440	175.063	-2.37722	5.00713e-08
VIT_01s0026g00940	43.9374	-2.37065	0.00932769
VIT_10s0003g01310	58.9944	-2.35478	0.00669499
VIT_03s0038g02110	147.067	-2.34644	2.61797e-06
VIT_04s0008g01290	1015.75	-2.34392	3.11437e-24
VIT_07s0151g01000	462.064	-2.33527	1.31458e-20
VIT_18s0001g10630	420.568	-2.32777	4.34772e-15
VIT_14s0030g01950	25.6446	-2.32505	0.0335391
VIT_02s0012g01660	77.5361	-2.32213	0.00129737
VIT_16s0050g02540	1226.58	-2.32015	1.15901e-11
VIT_07s0104g00610	293.704	-2.31673	7.3654e-13
VIT_16s0098g01080	45.9877	-2.31115	0.00427741
VIT_18s0001g06690	111.177	-2.30326	1.95672e-05
VIT_11s0016g02860	116.412	-2.30065	2.73782e-07
VIT_17s0000g05020	46.9118	-2.29725	0.0255506
VIT_18s0072g00150	102.151	-2.2223	0.000100368
VIT_19s0015g02730	58.3536	-2.1844	0.0116642
VIT_01s0011g05090	120.414	-2.17817	7.88698e-06
VIT_10s0116g00350	470.631	-2.1726	3.00686e-13
VIT_06s0004g00150	270.866	-2.15856	2.16119e-10
VIT_07s0104g01400	55.4947	-2.15753	0.0183764
VIT_01s0026g02030	37.404	-2.15714	0.0129061
VIT_00s0181g00180	57.1522	-2.15003	0.00123271
VIT_01s0127g00340	922.849	-2.13921	9.15417e-21
VIT_00s0665g00020	29.6281	-2.11888	0.0367729
VIT_02s0087g00630	59.6697	-2.10678	0.00529942
VIT_05s0077g00900	90.9272	-2.10056	0.0175393
VIT_04s0079g00810	101.239	-2.07186	0.000121436
VIT_05s0020g01750	1066.68	-2.05603	1.24372e-13
VIT_09s0002g03070	163.897	-2.05554	0.000453785
VIT_05s0020g02830	681.327	-2.05162	5.11811e-12
VIT_12s0059g00600	93.6086	-2.0368	0.000339835
VIT_17s0000g01110	54.5709	-2.02173	0.0239141
VIT_07s0031g02160	39.5046	-2.00572	0.0149665
VIT_10s0003g02540	155.7	-2.0019	1.89815e-07
VIT_19s0015g02750	66.3185	-1.9895	0.00137187
VIT_07s0151g01070	1025.68	-1.98901	5.76616e-22
VIT_14s0066g01000	129.674	-1.98436	0.000349166
VIT_00s0304g00010	71.3149	-1.97833	0.0399297
VIT_12s0035g02080	61.9449	-1.97661	0.0337824
VIT_17s0000g03740	369.566	-1.97288	2.50881e-10
VIT_17s0000g08680	134.108	-1.95959	0.000143774
VIT_11s0016g03940	290.077	-1.95347	5.98398e-05
VIT_11s0016g02210	396.308	-1.9466	6.22295e-08
VIT_03s0063g01770	2204.84	-1.94508	9.05764e-14
VIT_17s0000g03140	155.097	-1.94483	0.000681167
VIT_11s0037g00010	130.372	-1.88606	0.003006
VIT_08s0007g00750	145.843	-1.88561	0.00268446
VIT_17s0000g09810	86.8791	-1.88158	0.0340892
VIT_10s0003g01580	59.4106	-1.87944	0.0138307
VIT_12s0028g03790	4137.84	-1.87731	2.15548e-29
VIT_15s0048g01710	268.813	-1.87126	9.53012e-09
VIT_13s0067g03180	203.127	-1.86027	1.51336e-07
VIT_12s0028g02520	2838.7	-1.84445	1.98844e-15
VIT_04s0023g00320	1454.46	-1.82371	8.87426e-22
VIT_15s0046g01210	110.63	-1.81503	0.000154177
VIT_01s0026g01050	1813.61	-1.80389	4.9452e-13
VIT_17s0000g05110	1003.84	-1.79449	5.65845e-14
VIT_01s0011g00350	211.457	-1.78014	3.20085e-05
VIT_18s0001g01210	206.409	-1.77948	1.1886e-05
VIT_18s0157g00170	2231.23	-1.77923	3.90399e-07
VIT_05s0077g01310	83.6397	-1.77912	0.00374219
VIT_01s0010g01870	120.588	-1.77828	0.000355028
VIT_15s0048g00550	138.553	-1.76979	5.89101e-05
VIT_02s0025g01090	1557.94	-1.76445	7.04763e-17
VIT_18s0001g13300	277.692	-1.76002	2.34215e-07
VIT_12s0034g02560	364.638	-1.75984	4.42696e-06
VIT_10s0116g00600	311.944	-1.74923	3.03835e-08
VIT_06s0004g05670	547.407	-1.73673	4.39538e-07
VIT_08s0040g00830	382.915	-1.73128	2.23714e-08
VIT_08s0007g03480	54.1955	-1.71494	0.0435459
VIT_18s0001g10550	345.472	-1.70926	1.78778e-06
VIT_13s0064g01270	159.352	-1.70506	0.00301105
VIT_00s0199g00110	72.4369	-1.70453	0.00373184
VIT_08s0007g00710	1276.95	-1.69942	5.6618e-13
VIT_12s0059g02480	283.776	-1.6869	2.20364e-07
VIT_18s0001g01570	367.597	-1.68652	4.41945e-09
VIT_01s0137g00820	432.475	-1.68592	5.69857e-09
VIT_18s0001g07410	74.1819	-1.68424	0.0336273
VIT_13s0019g02050	2992.41	-1.68382	5.92912e-06
VIT_14s0006g03100	120.308	-1.68382	0.0078601
VIT_19s0014g00520	63.1937	-1.67842	0.0411998
VIT_18s0001g14030	110.255	-1.67774	0.00628631
VIT_09s0054g01760	143.348	-1.65656	0.000300075
VIT_01s0026g00360	137.19	-1.64094	0.00119629
VIT_06s0004g05190	152.783	-1.63276	0.00037856
VIT_14s0108g00990	127.954	-1.63226	0.00424825
VIT_13s0073g00050	124.385	-1.62946	0.00039977
VIT_14s0108g00340	190.112	-1.62822	0.000209878
VIT_16s0100g00290	1205.33	-1.62572	6.52895e-13
VIT_13s0019g05380	118.604	-1.6219	0.000466554
VIT_03s0091g00230	8742.45	-1.61681	2.90122e-17
VIT_00s0203g00050	300.012	-1.61669	4.92848e-08
VIT_08s0007g05990	94.5637	-1.6142	0.00277662
VIT_04s0023g03550	460.844	-1.61302	1.72622e-05
VIT_05s0020g04420	97.1449	-1.61157	0.00171743
VIT_17s0000g06350	1653.16	-1.60569	5.99758e-17
VIT_03s0063g02670	99.7502	-1.59692	0.00231715
VIT_02s0012g02030	46.7283	-1.59667	0.043782
VIT_18s0001g03880	1921.86	-1.59137	1.82192e-18
VIT_04s0008g00610	358.818	-1.59118	0.00234398
VIT_18s0001g04870	426.967	-1.58869	0.00251133
VIT_14s0006g01290	265.306	-1.58568	9.84187e-07
VIT_04s0008g00130	75.6743	-1.58412	0.0119268
VIT_03s0063g00180	361.833	-1.58391	8.63756e-06
VIT_06s0004g06430	118.514	-1.58294	0.000597123
VIT_15s0048g01050	87.6736	-1.5805	0.021394
VIT_00s0595g00010	155.343	-1.5771	0.000122606
VIT_05s0077g01920	180.499	-1.57386	0.00222327
VIT_18s0001g05230	6368.1	-1.57096	2.57889e-11
VIT_09s0002g05700	58.7101	-1.56532	0.0380178
VIT_10s0116g00410	284.457	-1.56245	2.32023e-05
VIT_12s0028g01030	70.469	-1.55994	0.0282477
VIT_18s0001g01430	171.193	-1.55607	0.000704115
VIT_06s0080g00920	1922.36	-1.54952	2.88754e-10
VIT_04s0008g06300	63.7905	-1.53922	0.0213007
VIT_11s0016g05290	86.6203	-1.53779	0.0331536
VIT_11s0016g03250	143.881	-1.53184	0.000339769
VIT_16s0050g00020	1790.05	-1.52958	2.25986e-17
VIT_18s0001g12210	65.6525	-1.52773	0.0354205
VIT_01s0011g02520	893.356	-1.52499	2.23261e-12
VIT_11s0016g04670	114.962	-1.52206	0.00422351
VIT_07s0005g02420	619.645	-1.52165	0.000182438
VIT_07s0104g01390	281.445	-1.52156	0.00174189
VIT_11s0016g05450	73.4666	-1.52066	0.0261951
VIT_08s0007g00920	1533.84	-1.52037	7.20707e-14
VIT_01s0011g05060	95.5483	-1.51746	0.00499906
VIT_08s0040g02190	1355.37	-1.51507	5.45281e-16
VIT_18s0122g01480	1978.03	-1.51339	1.47007e-12
VIT_10s0003g02900	649.418	-1.51324	3.77044e-09
VIT_06s0061g01000	847.558	-1.51188	5.41986e-11
VIT_16s0050g00710	1810.91	-1.51146	1.14971e-10
VIT_05s0020g01820	311.652	-1.51023	2.13185e-06
VIT_15s0024g00780	132.373	-1.50852	0.00412675
VIT_13s0064g00390	386.052	-1.50339	1.8723e-07
VIT_13s0064g01290	121.851	-1.48921	0.0114476
VIT_11s0016g02260	563.726	-1.48856	2.5133e-06
VIT_01s0011g03520	1586.2	-1.4833	2.14752e-13
VIT_18s0001g15310	2681.69	-1.47469	3.26552e-13
VIT_08s0007g07470	280.631	-1.47382	4.86095e-06
VIT_14s0068g00280	592.784	-1.47054	2.05744e-08
VIT_14s0066g00160	444.527	-1.46748	3.82258e-08
VIT_03s0017g01370	213.647	-1.46539	5.31988e-05
VIT_06s0004g02060	63.8782	-1.46262	0.0372076
VIT_03s0088g01150	99.8816	-1.46234	0.00911447
VIT_08s0007g02500	94.8591	-1.46183	0.0191284
VIT_10s0003g02890	20916.4	-1.46113	7.81118e-18
VIT_07s0005g01320	91.7126	-1.45405	0.0409579
VIT_02s0012g01270	118.806	-1.45278	0.00346862
VIT_11s0016g05590	515.672	-1.4511	2.16477e-05
VIT_18s0001g12610	110.847	-1.44282	0.00763162
VIT_00s0207g00250	291.639	-1.43966	0.00599913
VIT_12s0059g00470	1150.01	-1.4392	1.34228e-08
VIT_03s0038g03560	475.871	-1.4379	1.0743e-08
VIT_10s0003g01410	7164.59	-1.43184	3.26639e-19
VIT_09s0002g00670	76.2751	-1.42345	0.0487888
VIT_08s0007g01420	234.415	-1.4221	5.89644e-05
VIT_14s0068g00100	435.356	-1.41605	3.13123e-07
VIT_18s0001g05590	176.882	-1.41314	0.00405509
VIT_11s0016g02410	247.92	-1.40959	0.00191794
VIT_18s0001g12660	352.895	-1.40507	3.10583e-05
VIT_08s0007g07800	80.561	-1.40419	0.0199141
VIT_03s0091g01110	79.7484	-1.40312	0.0218183
VIT_01s0026g00670	75.1784	-1.40251	0.0420152
VIT_12s0034g02570	894.414	-1.4022	0.000157274
VIT_04s0043g00380	198.17	-1.40169	0.000799873
VIT_14s0219g00280	693.42	-1.39733	1.08382e-08
VIT_04s0008g01770	472.844	-1.39616	3.5012e-08
VIT_11s0016g01400	2413.87	-1.39544	1.05326e-15
VIT_06s0004g02680	122.844	-1.39244	0.0237649
VIT_16s0022g00470	659.607	-1.39219	7.11307e-10
VIT_17s0000g00110	694.537	-1.38751	1.63598e-06
VIT_07s0031g02550	463.72	-1.37864	1.09237e-05
VIT_00s0525g00050	141.434	-1.37785	0.0489558
VIT_05s0020g04600	1165.07	-1.37764	1.01001e-10
VIT_11s0052g01140	411.595	-1.37179	0.000187484
VIT_04s0043g00370	580.344	-1.37052	0.000700991
VIT_01s0150g00060	1830.16	-1.36803	8.5285e-12
VIT_08s0007g03270	1150.29	-1.36625	1.24231e-09
VIT_11s0016g00120	98.8696	-1.36159	0.0438457
VIT_09s0002g02990	556.029	-1.35895	6.23033e-08
VIT_15s0024g00740	302	-1.35801	0.000525466
VIT_17s0000g05640	1145.26	-1.35654	2.22049e-08
VIT_13s0067g03490	540.404	-1.35177	4.92542e-06
VIT_19s0014g01180	801.579	-1.34939	0.000261263
VIT_03s0063g01340	287.825	-1.34617	0.000123143
VIT_00s0286g00050	155.546	-1.3428	0.00544096
VIT_11s0016g01160	296.151	-1.33964	1.56706e-05
VIT_02s0012g01120	5094.86	-1.3389	1.26335e-12
VIT_01s0244g00170	2374.78	-1.33516	2.56115e-14
VIT_14s0108g01350	2768.06	-1.33395	1.39869e-08
VIT_10s0003g01010	1281.68	-1.32999	3.47159e-12
VIT_06s0009g00970	99.6015	-1.32878	0.0111868
VIT_13s0067g00990	673.65	-1.32615	1.51684e-07
VIT_17s0000g09620	513.869	-1.3208	6.78523e-05
VIT_01s0011g02720	20388.2	-1.32039	6.31222e-09
VIT_16s0050g01870	1425.45	-1.31836	2.5929e-07
VIT_00s0349g00020	623.899	-1.31825	2.85593e-07
VIT_19s0014g00080	353.845	-1.31616	0.00013597
VIT_08s0007g02020	876.268	-1.31396	1.90543e-06
VIT_00s0707g00010	284.298	-1.31187	3.0064e-05
VIT_18s0041g00390	12356.6	-1.30699	6.07838e-05
VIT_05s0077g01280	796.205	-1.30502	3.74724e-07
VIT_09s0002g06920	4977.51	-1.30093	1.66371e-12
VIT_00s2377g00010	1594.72	-1.29947	2.67399e-10
VIT_19s0027g00040	539.582	-1.29767	1.4512e-07
VIT_04s0044g01530	617.655	-1.29741	3.55316e-07
VIT_13s0067g02710	1094.08	-1.29722	1.57762e-09
VIT_00s0904g00010	3556.09	-1.29599	1.31006e-13
VIT_05s0102g00310	970.662	-1.29141	2.04013e-08
VIT_03s0038g01770	366.264	-1.29032	2.71292e-05
VIT_16s0098g00750	407.97	-1.28731	0.000245647
VIT_18s0001g01630	18015.7	-1.28475	2.23594e-06
VIT_08s0040g02950	507.195	-1.2824	0.000253178
VIT_19s0015g01760	3517.02	-1.28053	1.28184e-14
VIT_17s0000g08920	401.381	-1.27736	6.1631e-05
VIT_11s0037g00830	213.042	-1.27047	0.00103092
VIT_17s0000g02850	163.008	-1.26745	0.00494463
VIT_02s0012g01250	2272.32	-1.25897	6.34297e-09
VIT_01s0137g00520	314.209	-1.25467	0.000247807
VIT_06s0061g00970	903.333	-1.2534	2.57994e-08
VIT_14s0030g00430	767.188	-1.25179	4.02603e-06
VIT_00s0125g00280	7478.85	-1.24771	2.32311e-11
VIT_12s0028g00520	1410.39	-1.2458	1.46848e-10
VIT_18s0001g06720	2724.89	-1.24108	1.10219e-11
VIT_19s0014g02240	81.9602	-1.24035	0.0465692
VIT_16s0050g02220	606.693	-1.23809	0.00855318
VIT_12s0034g01180	691.733	-1.23773	2.1993e-05
VIT_03s0097g00510	1790.04	-1.23687	0.000151116
VIT_10s0116g01650	9789.08	-1.23607	7.1988e-06
VIT_05s0020g02480	5287.91	-1.23062	2.3031e-09
VIT_13s0019g02660	548.299	-1.22761	2.4403e-05
VIT_03s0063g00110	982.123	-1.22733	1.27809e-07
VIT_17s0000g05040	395.545	-1.22693	0.00541263
VIT_15s0048g02550	265.768	-1.22691	0.00284816
VIT_14s0081g00010	475.382	-1.22586	0.00875006
VIT_11s0065g01100	251.445	-1.22328	0.000850966
VIT_07s0129g00330	2730.12	-1.21829	1.96085e-12
VIT_00s0179g00360	443.222	-1.21806	0.000414088
VIT_01s0026g00710	748.358	-1.21788	0.000326571
VIT_19s0014g00470	250.626	-1.21698	0.00148959
VIT_09s0018g01680	247.667	-1.21665	0.000709392
VIT_15s0048g02530	218.192	-1.21201	0.0168437
VIT_08s0007g02970	549.439	-1.20934	9.26454e-07
VIT_15s0046g01430	1168.85	-1.20902	1.02979e-05
VIT_18s0122g00680	274.021	-1.20638	0.00881005
VIT_10s0003g04820	118.067	-1.20585	0.0255506
VIT_01s0026g01040	465.558	-1.19992	1.61572e-05
VIT_19s0093g00220	2928.11	-1.19989	2.02382e-05
VIT_01s0182g00130	144.674	-1.19824	0.0329602
VIT_08s0056g00290	3407.97	-1.19729	1.74839e-07
VIT_15s0024g00040	8858.03	-1.19653	2.56001e-14
VIT_07s0005g03370	235.855	-1.19624	0.00426799
VIT_19s0014g01940	113.629	-1.19584	0.0489682
VIT_05s0020g03440	249.632	-1.19042	0.00123893
VIT_00s0992g00020	364.382	-1.18844	5.41277e-05
VIT_19s0015g02940	204.764	-1.18622	0.00200539
VIT_04s0023g00830	1800.51	-1.18566	2.58518e-07
VIT_16s0022g01640	260.498	-1.18417	0.00102982
VIT_08s0040g00540	1108.63	-1.1821	2.12855e-07
VIT_19s0015g02520	1716.56	-1.18072	4.29846e-07
VIT_04s0044g01410	4372.39	-1.17732	1.33142e-11
VIT_08s0007g06200	283.693	-1.1769	0.000266934
VIT_12s0057g00220	2196.8	-1.1738	8.46052e-05
VIT_17s0000g02530	823.043	-1.17377	4.44265e-05
VIT_13s0019g01450	140.143	-1.1695	0.0184336
VIT_13s0074g00660	786.929	-1.16517	0.000491775
VIT_19s0093g00110	845.856	-1.16428	0.00310731
VIT_18s0001g00110	1020.77	-1.16038	0.00114341
VIT_03s0017g01710	128.409	-1.1593	0.0313904
VIT_13s0019g00260	745.87	-1.15814	1.20897e-06
VIT_05s0020g00930	3641.88	-1.15802	1.09122e-06
VIT_02s0025g02640	2541.33	-1.1566	3.59676e-10
VIT_16s0039g02530	791.339	-1.15585	4.65839e-05
VIT_12s0028g01110	1610.57	-1.15556	2.86236e-08
VIT_02s0025g04750	169.517	-1.15139	0.00839273
VIT_14s0060g00260	245.467	-1.14994	0.043782
VIT_17s0000g08100	165.749	-1.14957	0.0163274
VIT_08s0040g03230	1145.15	-1.14839	1.13148e-08
VIT_01s0011g01740	215.565	-1.14833	0.00818184
VIT_18s0089g01170	6906.36	-1.14721	1.77011e-12
VIT_11s0016g04580	181.472	-1.14441	0.0134398
VIT_08s0032g00890	385.366	-1.13727	5.59536e-05
VIT_17s0000g09470	2091.93	-1.1369	1.48203e-10
VIT_00s0211g00080	97.8757	-1.13656	0.0424606
VIT_11s0016g04570	355.124	-1.13624	0.000280502
VIT_09s0002g06820	205.082	-1.13587	0.026134
VIT_00s0299g00100	2404.53	-1.13396	0.000123218
VIT_02s0025g01260	937.216	-1.13197	4.92767e-07
VIT_04s0008g02840	463.248	-1.12688	0.0047067
VIT_01s0137g00550	332.489	-1.12607	0.00196947
VIT_18s0001g11710	12343.5	-1.12467	1.15287e-10
VIT_05s0077g01290	418.376	-1.12071	0.00391044
VIT_13s0067g02560	12648.2	-1.12043	5.78774e-12
VIT_08s0058g00280	393.18	-1.11979	0.0424926
VIT_16s0050g01090	1902.5	-1.11926	7.53895e-09
VIT_08s0056g00140	608.054	-1.11744	2.54394e-05
VIT_01s0010g00920	1220.94	-1.11582	1.91156e-07
VIT_17s0053g00710	374.067	-1.11536	0.000166895
VIT_08s0040g00850	212.838	-1.11388	0.00451891
VIT_02s0025g03940	239.521	-1.11375	0.00406879
VIT_04s0023g00700	1266.92	-1.11316	6.45993e-06
VIT_03s0180g00110	1920.31	-1.11304	9.05739e-10
VIT_17s0000g09550	2324.38	-1.11135	3.55316e-07
VIT_05s0029g00500	1085.42	-1.10613	2.02372e-07
VIT_12s0057g00570	369.445	-1.1049	0.00230066
VIT_15s0046g02110	1854.3	-1.10417	1.00355e-06
VIT_19s0014g03660	3330.27	-1.10354	8.31955e-07
VIT_05s0094g01010	536.035	-1.10309	7.56439e-05
VIT_15s0046g00040	473.503	-1.10132	0.000193812
VIT_16s0050g00780	174.144	-1.1003	0.00875748
VIT_10s0003g04000	653.114	-1.09899	0.000195315
VIT_05s0077g01600	463.355	-1.0965	0.0313362
VIT_19s0090g01750	425.505	-1.09497	4.55154e-05
VIT_08s0007g01590	1362.16	-1.09395	3.32218e-08
VIT_00s0125g00090	320.158	-1.0928	0.00355944
VIT_19s0014g04530	449.925	-1.09276	0.000472526
VIT_11s0016g00130	506.756	-1.09236	0.0023552
VIT_09s0018g00670	174.93	-1.09108	0.0104579
VIT_01s0011g00550	346.235	-1.0887	0.00524408
VIT_04s0008g01730	3995.41	-1.08722	2.59912e-08
VIT_07s0141g00270	1023.54	-1.08685	2.43442e-07
VIT_03s0063g01380	1582.84	-1.08655	8.53274e-05
VIT_12s0035g01280	385.809	-1.08484	0.00388597
VIT_13s0064g00650	1351.27	-1.0846	8.40245e-08
VIT_11s0016g04720	646.376	-1.08326	0.0465692
VIT_13s0019g04140	8480.53	-1.0819	7.02563e-10
VIT_00s0225g00080	445.14	-1.08003	0.0064961
VIT_08s0040g01470	5690.66	-1.07997	5.26102e-09
VIT_03s0063g01460	2155.48	-1.07993	2.15635e-09
VIT_12s0059g01850	2307.53	-1.07953	1.03069e-07
VIT_07s0129g00250	756.963	-1.07792	1.26052e-05
VIT_01s0011g05290	799.924	-1.07736	4.89532e-06
VIT_05s0094g01200	256.527	-1.07638	0.0207157
VIT_11s0037g00570	1230	-1.07604	2.02372e-07
VIT_09s0002g05200	768.623	-1.0758	8.43393e-06
VIT_15s0048g01810	365.978	-1.07389	0.000246865
VIT_02s0025g00180	807.778	-1.07305	0.000604273
VIT_11s0037g00850	5136.18	-1.0702	3.44245e-08
VIT_01s0011g02000	242.926	-1.07014	0.00217431
VIT_06s0004g06170	3407.17	-1.06911	9.29365e-08
VIT_18s0122g00460	699.127	-1.06753	9.50388e-06
VIT_07s0005g02220	402.297	-1.0667	0.00473093
VIT_08s0007g06700	746.572	-1.0653	1.94173e-06
VIT_07s0130g00160	598.851	-1.06491	1.27374e-05
VIT_04s0023g03470	2442.08	-1.06352	6.89744e-08
VIT_07s0005g05100	698.261	-1.06122	7.13183e-06
VIT_01s0026g02640	143.837	-1.05855	0.0499173
VIT_09s0054g01220	3290.8	-1.05823	0.00120146
VIT_12s0059g01810	893.265	-1.05716	6.11956e-06
VIT_02s0154g00050	320.427	-1.05665	0.0020948
VIT_14s0006g00300	183.784	-1.05551	0.00856609
VIT_13s0067g03730	420.288	-1.0536	0.00112819
VIT_02s0033g01340	194.654	-1.05323	0.0337708
VIT_07s0104g00270	297.794	-1.05305	0.00666685
VIT_01s0011g06440	806.207	-1.05278	9.61473e-06
VIT_12s0055g00200	251.519	-1.05276	0.0126843
VIT_11s0016g05570	523.415	-1.05232	0.00392225
VIT_18s0001g00660	616.073	-1.05175	1.71749e-05
VIT_18s0001g05020	946.005	-1.05154	0.000333229
VIT_08s0040g01400	178.475	-1.05105	0.0128174
VIT_09s0002g05080	176.657	-1.0496	0.0119268
VIT_16s0039g01210	219.917	-1.04943	0.0161977
VIT_07s0031g02410	180.966	-1.04797	0.0404446
VIT_02s0012g01030	436.762	-1.04752	0.00148527
VIT_18s0041g00010	1726.75	-1.04718	0.000480911
VIT_01s0011g04980	1386.26	-1.04675	6.95647e-06
VIT_18s0001g08260	949.208	-1.04631	1.42641e-05
VIT_06s0004g05180	106281	-1.0458	3.64429e-10
VIT_06s0004g05110	334.446	-1.04489	0.000487611
VIT_12s0028g02000	495.51	-1.04416	0.0109025
VIT_08s0040g00390	7400.06	-1.04354	2.19275e-09
VIT_18s0089g00400	141.492	-1.04166	0.0446985
VIT_04s0023g02010	794.647	-1.03932	1.245e-05
VIT_09s0002g01900	1516.41	-1.03853	1.0819e-06
VIT_08s0007g05350	1429.37	-1.03758	4.79166e-06
VIT_18s0001g12510	2332.72	-1.03628	9.4753e-08
VIT_08s0007g07620	2468.19	-1.03619	7.21771e-09
VIT_15s0024g00770	118.843	-1.03615	0.0467568
VIT_16s0039g02540	2167.59	-1.03442	7.31978e-07
VIT_00s1682g00020	1195.04	-1.03418	0.00480091
VIT_04s0023g01550	326.203	-1.03304	0.00224773
VIT_12s0057g01260	288.848	-1.03299	0.00151176
VIT_14s0066g00980	216.665	-1.03196	0.00514651
VIT_05s0020g02920	168.085	-1.03169	0.0195534
VIT_12s0028g03100	1559.85	-1.03064	6.11499e-08
VIT_18s0164g00030	3958.05	-1.03054	1.54796e-09
VIT_17s0000g00840	120.506	-1.02986	0.0417837
VIT_00s0187g00090	2057.08	-1.02904	0.0101681
VIT_10s0042g00100	133.906	-1.02819	0.0444063
VIT_07s0005g01210	521.238	-1.02762	0.00180491
VIT_19s0085g01010	652.899	-1.02656	0.000187335
VIT_00s0214g00130	782.964	-1.02583	1.31965e-05
VIT_02s0025g02890	999.815	-1.02583	3.99332e-06
VIT_14s0006g01610	609.125	-1.02475	0.00573448
VIT_04s0044g01310	1032.54	-1.02348	5.59536e-05
VIT_12s0028g01350	248.907	-1.02293	0.027335
VIT_01s0137g00210	6341.76	-1.02247	2.27162e-07
VIT_12s0134g00400	1297.7	-1.02196	2.30151e-05
VIT_16s0013g00320	803.565	-1.02126	0.0191853
VIT_08s0007g02190	17791.6	-1.02077	6.81756e-10
VIT_19s0015g02780	880.459	-1.01956	0.000605951
VIT_00s0388g00050	501.417	-1.018	0.000419853
VIT_11s0052g00410	232.496	-1.01767	0.0409579
VIT_04s0008g01900	538.135	-1.01711	8.70388e-05
VIT_09s0018g00620	2416.39	-1.01641	5.44385e-06
VIT_02s0025g01740	1495.87	-1.01625	0.00107949
VIT_19s0014g03330	404.703	-1.0161	0.00317648
VIT_07s0031g00590	602.832	-1.0153	0.00317648
VIT_12s0028g02370	302.687	-1.01122	0.00267573
VIT_04s0023g01700	2178.38	-1.01086	0.000623559
VIT_02s0087g00490	1071.92	-1.00795	2.06735e-06
VIT_17s0000g03790	1165.94	-1.00665	1.86603e-06
VIT_09s0002g04330	1747.43	-1.0066	2.12529e-07
VIT_03s0038g03410	903.392	-1.00639	0.000158916
VIT_18s0001g08090	1866.51	-1.00612	0.000660305
VIT_14s0030g01890	619.556	-1.006	0.00073366
VIT_08s0007g07810	1300.82	-1.00322	5.30955e-06
VIT_19s0014g01560	227.935	-1.0024	0.00715252
VIT_16s0100g00640	2196.33	-1.00033	1.5696e-07
VIT_01s0137g00790	5192.26	-0.998799	3.90315e-09
VIT_07s0005g04920	6256.81	-0.998297	2.03415e-05
VIT_02s0012g00980	735.027	-0.997005	5.03047e-05
VIT_05s0020g00400	142.192	-0.996493	0.0421075
VIT_04s0008g01320	383.25	-0.996321	0.00117024
VIT_08s0007g06780	424.287	-0.995053	0.000449285
VIT_11s0052g00420	424.003	-0.994938	0.025224
VIT_12s0028g02420	758.327	-0.994401	6.21107e-05
VIT_13s0019g00370	556.492	-0.993687	0.00538953
VIT_02s0025g01470	930.459	-0.992818	1.93094e-05
VIT_04s0008g05490	1256.39	-0.992456	0.000970014
VIT_07s0151g00750	514.645	-0.992412	0.000188748
VIT_17s0000g08200	206.629	-0.991523	0.0212701
VIT_05s0094g00300	296.097	-0.990791	0.00421253
VIT_18s0001g12500	138.116	-0.990449	0.0389725
VIT_11s0065g00130	2910.36	-0.990125	6.11221e-08
VIT_12s0055g01110	2145.71	-0.990049	4.16064e-07
VIT_04s0079g00410	2402.7	-0.98749	4.71086e-06
VIT_14s0006g01620	520.857	-0.986804	0.000884306
VIT_01s0244g00030	868.154	-0.98611	0.000126599
VIT_04s0043g00340	155.602	-0.985528	0.0258054
VIT_18s0001g09740	205.808	-0.984169	0.0276534
VIT_08s0040g02970	466.092	-0.982685	0.023454
VIT_08s0058g00170	255.577	-0.982479	0.0279601
VIT_18s0001g12120	1042.84	-0.981366	0.00314931
VIT_17s0000g03690	202304	-0.980764	6.40986e-09
VIT_15s0046g02870	658.902	-0.980733	3.55777e-05
VIT_06s0061g00750	1741.18	-0.979991	2.86559e-05
VIT_06s0004g03700	6149.62	-0.979847	9.51121e-07
VIT_19s0014g03350	337.432	-0.979462	0.0194647
VIT_04s0008g05160	211.411	-0.978108	0.0498371
VIT_02s0012g01420	1023.24	-0.977254	0.0031753
VIT_18s0001g07970	274.315	-0.976432	0.00336255
VIT_07s0005g02450	2089.96	-0.971596	0.000216796
VIT_12s0028g00320	16931	-0.970924	1.42641e-05
VIT_09s0070g00140	1238.76	-0.970428	3.30008e-06
VIT_15s0021g02690	5215.15	-0.970376	7.99529e-09
VIT_08s0058g00470	4070.51	-0.968712	3.87982e-06
VIT_18s0072g00770	3514.37	-0.968185	6.70403e-07
VIT_13s0019g01840	240.834	-0.966095	0.0141895
VIT_13s0064g01430	689.018	-0.963648	0.000554106
VIT_05s0062g00640	2521.95	-0.963085	5.0645e-06
VIT_06s0061g00360	321.208	-0.962289	0.027952
VIT_19s0177g00280	1961.56	-0.961664	1.56737e-07
VIT_04s0023g02810	452.531	-0.960708	0.00142815
VIT_18s0041g00670	1134.98	-0.960584	1.48778e-05
VIT_05s0062g00850	2623.35	-0.96029	3.48484e-05
VIT_04s0008g06210	1069	-0.959686	1.36555e-05
VIT_01s0026g01710	1088.14	-0.958284	9.59282e-05
VIT_08s0007g03860	275.162	-0.957915	0.0041905
VIT_01s0150g00200	506.734	-0.957502	0.000559846
VIT_06s0080g00250	288.098	-0.956751	0.00394948
VIT_01s0244g00110	447.41	-0.9553	0.00164164
VIT_01s0010g02170	471.001	-0.954156	0.00155077
VIT_10s0003g00760	507.663	-0.953068	0.00115009
VIT_16s0039g00970	277.522	-0.952134	0.0165627
VIT_08s0040g00790	346.916	-0.952049	0.00484692
VIT_07s0151g00340	6782.04	-0.947862	5.41249e-07
VIT_18s0001g00820	7581.9	-0.94778	1.08917e-07
VIT_19s0015g01720	4853.13	-0.946579	0.00180491
VIT_11s0037g01400	186.18	-0.945834	0.0283196
VIT_19s0135g00230	550.163	-0.945168	0.000273644
VIT_18s0001g11750	1776.2	-0.944007	2.04575e-05
VIT_03s0038g03920	2464.72	-0.943472	1.16715e-05
VIT_19s0014g05080	707.418	-0.943024	0.00257338
VIT_18s0041g00370	7608.1	-0.94285	0.00199178
VIT_01s0146g00180	577.456	-0.941648	0.00692598
VIT_18s0041g01220	1136.86	-0.941381	9.71028e-05
VIT_17s0000g09540	312.358	-0.940372	0.0121417
VIT_02s0025g01910	379.473	-0.939761	0.00145147
VIT_01s0026g00080	458.134	-0.937829	0.00211703
VIT_01s0010g03870	172.81	-0.937114	0.0310838
VIT_11s0016g02520	652.01	-0.936506	0.0432701
VIT_01s0011g02330	2149.21	-0.936013	2.71982e-06
VIT_14s0006g02990	197.158	-0.934647	0.0446992
VIT_09s0002g02610	227.402	-0.934413	0.013362
VIT_17s0000g06610	2263.38	-0.932065	3.31063e-07
VIT_17s0000g05610	219.458	-0.930531	0.0244546
VIT_06s0009g01930	586.402	-0.929546	0.00028938
VIT_01s0011g00460	1079.97	-0.927823	1.60292e-05
VIT_04s0044g00530	573.541	-0.926128	0.000198304
VIT_05s0062g01160	461.018	-0.925373	0.00757859
VIT_04s0008g02670	819.07	-0.925126	0.000286177
VIT_16s0022g00660	2321.12	-0.924571	0.0236206
VIT_10s0003g04350	3269.55	-0.924409	1.362e-07
VIT_08s0007g01500	242.848	-0.922452	0.0151996
VIT_07s0141g00570	7797.08	-0.92104	2.92883e-08
VIT_07s0005g00100	897.571	-0.920836	0.00204437
VIT_15s0048g02780	286.082	-0.920483	0.00650789
VIT_11s0016g05270	1038.93	-0.918559	3.08974e-05
VIT_05s0051g00410	203.606	-0.918168	0.0205445
VIT_14s0068g00490	413.379	-0.918013	0.0238243
VIT_10s0003g00470	483.601	-0.91769	0.00936965
VIT_19s0014g02740	224121	-0.91678	0.00191503
VIT_11s0052g01800	9549.48	-0.914661	4.50735e-06
VIT_03s0038g02310	1049.8	-0.91305	0.000582712
VIT_17s0000g04220	1854.26	-0.912144	7.06486e-06
VIT_05s0049g01930	1247.62	-0.911371	1.39187e-05
VIT_11s0016g02420	215.379	-0.910684	0.0204868
VIT_16s0098g01650	6336.58	-0.909308	5.44224e-08
VIT_01s0011g02710	17073.2	-0.908687	8.53505e-07
VIT_08s0058g01450	1337.49	-0.908612	0.000247758
VIT_04s0023g03290	656.649	-0.908194	0.000853386
VIT_18s0001g01660	2172.81	-0.907867	2.00737e-06
VIT_18s0001g10520	972.297	-0.906927	0.000263427
VIT_04s0008g03930	5679.18	-0.903263	0.000311593
VIT_08s0007g00780	3230.13	-0.903139	3.90168e-07
VIT_12s0059g01140	287.385	-0.903034	0.043358
VIT_00s0389g00030	1033.08	-0.902942	0.0007173
VIT_09s0002g00700	1656.09	-0.902771	0.0185057
VIT_07s0005g02120	276.76	-0.900801	0.0393624
VIT_17s0000g07520	927.938	-0.899018	6.80229e-05
VIT_19s0014g04580	287.82	-0.898944	0.00913068
VIT_07s0141g00290	585.207	-0.897624	0.0194016
VIT_13s0067g01940	467.414	-0.89666	0.012618
VIT_18s0122g00900	292.068	-0.896234	0.0105338
VIT_03s0038g04180	321.146	-0.895824	0.00522431
VIT_17s0000g08850	804.997	-0.895133	0.000881208
VIT_05s0020g04670	951.979	-0.893247	0.0185295
VIT_12s0055g00480	332.831	-0.892606	0.0218114
VIT_04s0008g05210	1217.41	-0.891957	3.21434e-05
VIT_17s0000g05820	1219.16	-0.891799	0.000158447
VIT_08s0007g06310	320.198	-0.890457	0.00833365
VIT_08s0007g07280	697.546	-0.887904	0.000227736
VIT_11s0037g00840	3454.59	-0.887819	2.26713e-06
VIT_16s0039g01560	2126.54	-0.887709	3.47377e-06
VIT_07s0031g01370	1084.54	-0.887497	0.0121849
VIT_17s0000g10260	1012.99	-0.887353	7.30508e-05
VIT_12s0028g01080	12352.7	-0.887128	1.08917e-07
VIT_03s0091g01100	1211.71	-0.88658	0.000582712
VIT_08s0007g02030	3985.62	-0.886516	0.0424606
VIT_01s0010g03620	19641.9	-0.886225	4.49456e-07
VIT_14s0060g01030	2303.44	-0.885884	3.76187e-06
VIT_19s0014g00500	297.551	-0.885727	0.00777619
VIT_13s0064g00670	6713.34	-0.88547	1.13788e-06
VIT_09s0002g03360	398.293	-0.884845	0.00405509
VIT_01s0011g00730	283.754	-0.883898	0.0347183
VIT_07s0151g00860	1767.43	-0.883691	7.79863e-05
VIT_11s0016g03830	3043.28	-0.883224	2.96178e-06
VIT_01s0010g01170	454.553	-0.882888	0.00212802
VIT_13s0064g01080	686.155	-0.880673	0.000209023
VIT_06s0004g02830	512.841	-0.87915	0.0196407
VIT_16s0098g00860	2342.57	-0.879005	6.1631e-05
VIT_02s0012g00570	1648.26	-0.878086	0.00828666
VIT_14s0068g02160	1027.39	-0.876828	0.000174804
VIT_05s0094g01020	222.401	-0.876059	0.0439663
VIT_03s0063g00550	2366.49	-0.875895	0.000901338
VIT_06s0061g00710	907.522	-0.875385	0.0130047
VIT_00s0415g00070	674.206	-0.873215	0.000807003
VIT_18s0001g06370	687.216	-0.872444	0.00581112
VIT_19s0014g03470	1915.11	-0.872059	1.70197e-05
VIT_13s0064g00900	244.232	-0.871299	0.0224471
VIT_16s0039g00010	571.77	-0.871228	0.00124422
VIT_16s0022g01340	825.224	-0.87067	0.00043154
VIT_00s0203g00130	508.847	-0.87008	0.00240231
VIT_07s0104g01120	720.664	-0.869694	0.00429576
VIT_19s0014g05220	342.755	-0.869684	0.00483108
VIT_18s0122g00430	331.441	-0.868757	0.020631
VIT_01s0010g00940	1902.8	-0.867611	1.70657e-05
VIT_15s0048g02500	5551.79	-0.866697	3.58524e-05
VIT_12s0057g01000	2220.33	-0.865747	3.77761e-05
VIT_18s0001g03850	1906.51	-0.865507	0.00162944
VIT_18s0089g01420	511.861	-0.863841	0.0013087
VIT_18s0117g00080	868.017	-0.862654	0.00495573
VIT_04s0023g01020	3474.93	-0.861562	0.000203375
VIT_08s0007g04890	1418.81	-0.860194	0.0331761
VIT_03s0017g02300	478.599	-0.859732	0.00445037
VIT_18s0122g00830	2988.37	-0.859226	0.000186629
VIT_02s0025g03100	270.685	-0.858942	0.0231575
VIT_15s0048g02990	1583.42	-0.858286	0.000172116
VIT_17s0000g07640	692.865	-0.857967	0.000886537
VIT_18s0041g02220	928.48	-0.857732	0.00108801
VIT_15s0046g02910	1348.3	-0.856066	0.00017147
VIT_18s0001g08920	972.967	-0.855594	0.000206162
VIT_03s0063g00750	1812.79	-0.855172	7.13183e-06
VIT_14s0060g01720	2625.87	-0.854738	0.00577099
VIT_14s0108g01440	2436.93	-0.854399	1.22407e-05
VIT_09s0002g08680	223.113	-0.854214	0.0380376
VIT_15s0046g03570	22255.2	-0.852697	3.92032e-07
VIT_01s0011g04560	237.876	-0.851972	0.0318603
VIT_04s0008g01950	1448.03	-0.85173	0.000260438
VIT_14s0060g00460	290.606	-0.850691	0.0404786
VIT_09s0002g02680	624.226	-0.850645	0.000774207
VIT_19s0085g01000	2759.14	-0.850627	3.55022e-06
VIT_11s0118g00630	488.726	-0.849046	0.00171311
VIT_10s0092g00240	964.181	-0.847482	0.00199015
VIT_13s0067g01450	241.924	-0.847395	0.0389725
VIT_08s0040g00820	921.307	-0.846304	0.000402326
VIT_10s0003g03090	1334.99	-0.843071	0.000260225
VIT_09s0054g01770	2879.69	-0.842736	2.32023e-05
VIT_13s0019g03290	204.555	-0.840749	0.0405945
VIT_19s0090g01780	1455.83	-0.840507	0.0101916
VIT_06s0004g06990	403.027	-0.840463	0.0123305
VIT_07s0129g00380	2988.16	-0.84039	2.26555e-06
VIT_03s0091g00850	329.408	-0.840287	0.013018
VIT_00s0286g00140	797.858	-0.840137	0.000733531
VIT_10s0405g00050	391.361	-0.839765	0.0150689
VIT_10s0116g00970	1314.92	-0.839565	0.000886216
VIT_05s0094g00820	1986.72	-0.838778	0.000147755
VIT_12s0035g01080	1467.4	-0.838247	0.000921681
VIT_06s0009g03740	24536.8	-0.838198	2.11181e-06
VIT_14s0108g00930	1094.58	-0.837435	0.0197175
VIT_12s0057g01250	429.772	-0.837414	0.00935194
VIT_03s0063g02020	1442.06	-0.836847	0.00121127
VIT_04s0008g02370	558.103	-0.83657	0.00198507
VIT_12s0142g00760	3172.58	-0.83653	0.000124529
VIT_15s0048g01590	263.454	-0.836192	0.0283785
VIT_18s0001g01830	5989.53	-0.835728	2.96178e-06
VIT_13s0074g00700	360.164	-0.835572	0.00872626
VIT_11s0118g00620	802.131	-0.834871	0.00772553
VIT_13s0067g03390	1265.44	-0.83323	7.81318e-05
VIT_17s0000g05250	1740.96	-0.832709	0.000110079
VIT_12s0142g00780	1840.06	-0.831711	0.000313925
VIT_00s0187g00010	731.622	-0.83068	0.0011015
VIT_08s0007g05890	641.257	-0.830665	0.00118404
VIT_01s0011g00830	4886.23	-0.829363	2.82427e-05
VIT_00s0388g00090	667.341	-0.827358	0.00394861
VIT_14s0060g00820	10560	-0.825918	2.32231e-05
VIT_19s0093g00310	1075.52	-0.824749	0.000584385
VIT_06s0004g03210	451.142	-0.824119	0.0137892
VIT_13s0067g03290	1984.29	-0.823651	2.95532e-05
VIT_07s0031g01150	743.71	-0.821846	0.00279783
VIT_05s0020g01880	581.583	-0.821687	0.0103241
VIT_05s0049g01480	2258.06	-0.820833	0.00255816
VIT_19s0027g00200	46433.1	-0.818682	8.95477e-06
VIT_19s0015g00110	1435.23	-0.818568	0.000451446
VIT_11s0052g00040	878.663	-0.81825	0.0011565
VIT_16s0115g00080	323.743	-0.817333	0.0406189
VIT_02s0109g00080	21910.6	-0.817023	3.82112e-06
VIT_05s0049g00220	1118.11	-0.816104	0.000169478
VIT_02s0025g00720	559.835	-0.816076	0.00554203
VIT_14s0066g01210	1702.43	-0.815261	0.000327005
VIT_01s0011g04860	2116.72	-0.813459	0.00492196
VIT_13s0019g04130	1857.8	-0.81183	2.7796e-05
VIT_19s0014g04590	826.799	-0.811287	0.00214049
VIT_15s0048g02560	812.074	-0.809619	0.00164164
VIT_18s0001g14450	6923.57	-0.808838	5.94089e-06
VIT_16s0098g01750	340.765	-0.808559	0.013255
VIT_04s0023g00410	21782.9	-0.806263	2.24891e-05
VIT_19s0090g01770	411.221	-0.805904	0.00976955
VIT_16s0039g01410	5795.46	-0.804124	2.15733e-05
VIT_01s0026g01930	905.819	-0.802007	0.00108473
VIT_09s0018g01780	5136.58	-0.801599	8.28583e-06
VIT_05s0049g00100	406.464	-0.801062	0.0145817
VIT_05s0094g01620	1046.83	-0.800609	0.00236531
VIT_13s0067g00660	408.96	-0.800541	0.0335079
VIT_08s0040g00160	317.019	-0.799166	0.039889
VIT_14s0081g00060	4982.75	-0.798519	2.11634e-05
VIT_12s0028g01940	2887.06	-0.797733	0.0165651
VIT_04s0044g01560	2096.58	-0.797247	0.00028938
VIT_19s0015g02910	5128.45	-0.795554	6.03513e-06
VIT_16s0039g00660	4162.19	-0.795393	2.20036e-05
VIT_07s0031g03050	3351.74	-0.792216	0.000313293
VIT_06s0004g01470	1010.63	-0.79203	0.000310494
VIT_08s0056g01690	1006.64	-0.790899	0.0014584
VIT_06s0004g08360	2222.84	-0.790596	0.000304483
VIT_19s0085g00390	351.952	-0.78934	0.0166639
VIT_15s0048g02740	3140.4	-0.789201	4.42528e-05
VIT_11s0065g00850	955.408	-0.788678	0.000611991
VIT_05s0077g00590	548.211	-0.788074	0.0098326
VIT_05s0049g01130	989.553	-0.787376	0.00234003
VIT_11s0016g04560	526.634	-0.787022	0.00561728
VIT_01s0011g01080	636.117	-0.786322	0.015633
VIT_11s0016g00730	514.478	-0.785265	0.0202351
VIT_01s0010g02280	2996.43	-0.784961	0.000567561
VIT_01s0011g00850	2188.5	-0.784523	0.0021062
VIT_02s0025g04710	6469.12	-0.784463	0.000197078
VIT_15s0046g02190	336.469	-0.784354	0.0283968
VIT_17s0000g09670	584.437	-0.784269	0.00884595
VIT_01s0010g03630	1008.86	-0.783673	0.00513497
VIT_08s0056g00580	421.163	-0.783654	0.0321091
VIT_04s0008g03370	335.692	-0.783236	0.0194716
VIT_19s0014g04970	1980.91	-0.783224	0.000145343
VIT_06s0004g01300	602.246	-0.78288	0.00627315
VIT_00s0317g00140	3087.47	-0.782164	1.25816e-05
VIT_02s0025g01450	403.031	-0.780453	0.0104414
VIT_04s0043g01010	2802.12	-0.779818	0.000586095
VIT_01s0011g01790	359.813	-0.77824	0.0253765
VIT_08s0058g00450	6308.83	-0.777205	0.00676003
VIT_06s0004g05650	2601.61	-0.775883	0.000162281
VIT_19s0014g00790	3697.89	-0.775529	0.00761772
VIT_02s0025g04190	454.876	-0.774544	0.0124486
VIT_18s0001g14500	8024.32	-0.774354	0.00383124
VIT_00s0264g00130	550.633	-0.773081	0.00680204
VIT_14s0108g01420	3828.39	-0.772544	1.42641e-05
VIT_05s0049g01650	358.886	-0.771833	0.0366197
VIT_16s0098g00940	867.696	-0.770678	0.00285592
VIT_17s0000g03820	1352.29	-0.77017	0.0162703
VIT_10s0092g00090	290.788	-0.7698	0.0309219
VIT_06s0004g05230	4860.86	-0.768791	7.80886e-06
VIT_13s0084g00070	2473.33	-0.768352	0.000126569
VIT_06s0004g07010	1345.26	-0.767035	0.000660305
VIT_12s0034g01210	732.724	-0.766887	0.00292149
VIT_02s0025g00830	566.766	-0.765261	0.00364407
VIT_11s0206g00120	2732.37	-0.764608	9.8807e-05
VIT_08s0007g00810	339.697	-0.764512	0.0290257
VIT_04s0008g01260	1128.1	-0.763598	0.00868833
VIT_10s0003g04300	274.55	-0.763434	0.0393245
VIT_10s0003g03830	22916.7	-0.75967	4.99629e-06
VIT_08s0007g02490	3629.81	-0.756065	0.00216429
VIT_15s0048g01090	610.35	-0.754967	0.0475138
VIT_07s0031g03010	371.265	-0.754918	0.028646
VIT_07s0141g00920	740.115	-0.754877	0.00180491
VIT_07s0031g01530	3105.02	-0.754081	7.01618e-05
VIT_11s0118g00570	1320.1	-0.753318	0.00772553
VIT_15s0024g00660	678.104	-0.75271	0.0300096
VIT_03s0038g02510	14388.7	-0.752322	9.12073e-06
VIT_08s0040g03280	2453.34	-0.751582	0.00870363
VIT_11s0149g00040	1357.2	-0.751071	0.000755538
VIT_16s0039g01670	643.58	-0.749695	0.0114419
VIT_18s0001g12490	1876.04	-0.74921	0.00391044
VIT_07s0104g00510	4474	-0.749117	0.000267435
VIT_00s0211g00120	10243.8	-0.748902	4.32991e-05
VIT_15s0048g02980	744.229	-0.748283	0.014837
VIT_04s0023g01690	1510.8	-0.748217	0.00433485
VIT_03s0088g01190	7889.36	-0.746706	4.65839e-05
VIT_08s0040g01560	2871.48	-0.746136	0.000553905
VIT_05s0077g01300	1672.73	-0.745878	0.00983045
VIT_19s0014g00160	4009.93	-0.745783	0.00174498
VIT_07s0129g00470	2185.37	-0.745325	0.000480285
VIT_11s0037g00520	3063.88	-0.745111	0.00026966
VIT_06s0061g00770	1396.34	-0.744122	0.00242108
VIT_05s0020g01930	441.046	-0.743759	0.0279216
VIT_09s0018g01270	632.697	-0.743357	0.01207
VIT_12s0035g00270	25244.7	-0.741697	5.89845e-06
VIT_08s0032g01180	880.966	-0.740804	0.00220302
VIT_14s0060g00810	328.593	-0.739498	0.0280484
VIT_15s0048g02080	1132.93	-0.73878	0.00513497
VIT_17s0000g05320	937.844	-0.738501	0.0012986
VIT_08s0032g01110	662.904	-0.738216	0.0265808
VIT_00s0662g00010	1491.78	-0.737148	0.00103087
VIT_03s0038g00690	781.149	-0.736078	0.00351316
VIT_01s0011g03010	5943.91	-0.736005	9.02515e-05
VIT_19s0027g00380	633.519	-0.734733	0.0160533
VIT_06s0004g08380	1608.95	-0.733103	0.00665115
VIT_01s0011g03590	2695.13	-0.732926	0.000626747
VIT_08s0007g06060	11414.4	-0.732889	0.0481105
VIT_08s0007g08540	20406.9	-0.732597	0.00487478
VIT_01s0011g03120	1432.51	-0.73204	0.00103665
VIT_09s0002g01450	546.136	-0.731846	0.0199141
VIT_00s0226g00170	4728.4	-0.731515	0.00337071
VIT_18s0001g15360	1168.37	-0.731175	0.00150409
VIT_04s0044g00320	2675.46	-0.730782	0.000982763
VIT_19s0090g01210	1091.18	-0.730771	0.00581154
VIT_17s0000g04400	9642.98	-0.730376	0.0165036
VIT_07s0141g00620	3687.62	-0.730086	8.7441e-05
VIT_08s0007g07120	9486.16	-0.729294	0.00311651
VIT_11s0016g04690	1697.26	-0.729158	0.00117344
VIT_04s0008g05590	4966.52	-0.729114	0.000105499
VIT_13s0019g03940	660.049	-0.72822	0.0130096
VIT_09s0054g00720	495.735	-0.727165	0.0189093
VIT_19s0014g03320	19111.1	-0.72656	2.82427e-05
VIT_08s0007g04460	405.774	-0.726519	0.0191667
VIT_01s0010g02390	1422.09	-0.726434	0.0267827
VIT_14s0066g01100	1869.67	-0.72629	0.000613111
VIT_15s0046g01780	746.148	-0.726282	0.00714443
VIT_00s0333g00020	623.986	-0.725123	0.0322934
VIT_04s0023g01360	503.115	-0.725039	0.0120943
VIT_14s0060g01950	919.423	-0.72436	0.0335638
VIT_10s0003g04490	582.589	-0.723799	0.0106
VIT_01s0026g02350	1180.6	-0.723691	0.0015445
VIT_09s0002g04320	10083.2	-0.722535	5.79584e-05
VIT_00s0324g00110	534.013	-0.721963	0.0234178
VIT_08s0056g01290	1018.66	-0.721232	0.0294653
VIT_07s0031g02780	621.796	-0.720432	0.00826271
VIT_04s0044g00020	8883.35	-0.719882	0.00316578
VIT_05s0049g00390	1697.86	-0.719263	0.000326747
VIT_00s0265g00010	796.099	-0.718613	0.00614888
VIT_15s0046g01660	2921.27	-0.718231	0.000214098
VIT_18s0001g08170	548.642	-0.717433	0.0276514
VIT_18s0001g00690	2306.83	-0.717321	0.00127833
VIT_04s0008g03210	492.004	-0.716981	0.0111663
VIT_07s0005g03680	502.599	-0.715107	0.0207731
VIT_17s0000g02440	806.338	-0.713808	0.00443799
VIT_08s0007g03970	2086.92	-0.713336	0.00227689
VIT_08s0007g01570	15732.5	-0.711414	0.000163652
VIT_05s0062g01010	1035.2	-0.711219	0.0200994
VIT_01s0150g00130	3766.54	-0.711073	0.00158819
VIT_14s0068g02070	5372.1	-0.709791	0.00109666
VIT_01s0026g00540	578.031	-0.709288	0.017081
VIT_02s0025g01340	1263.18	-0.708867	0.00154638
VIT_17s0000g04130	359.541	-0.707771	0.0425122
VIT_00s1286g00020	3849.26	-0.707571	8.3781e-05
VIT_10s0003g05590	961.944	-0.707167	0.00193832
VIT_13s0074g00590	1009.07	-0.706773	0.00315725
VIT_15s0046g00290	1475.25	-0.706408	0.0045089
VIT_19s0090g01000	79293	-0.706261	6.10227e-05
VIT_05s0020g02880	3110.55	-0.706167	0.000699899
VIT_05s0020g00820	875.483	-0.705778	0.0153208
VIT_01s0026g01130	743.639	-0.705727	0.0201166
VIT_00s0388g00020	1888.62	-0.704518	0.00119868
VIT_04s0008g03190	382.847	-0.704233	0.0479123
VIT_12s0035g00910	665.269	-0.703858	0.0237523
VIT_04s0023g00870	838.883	-0.702905	0.00585529
VIT_17s0000g09910	2680.93	-0.702639	0.00108801
VIT_09s0018g00290	1783.78	-0.702433	0.00242893
VIT_18s0001g00610	729.471	-0.701974	0.00485593
VIT_05s0020g04680	1247.02	-0.700122	0.049246
VIT_00s0179g00320	560.559	-0.700012	0.0449332
VIT_05s0020g03180	12964.2	-0.6975	0.000380457
VIT_12s0028g01790	478.154	-0.697492	0.0362899
VIT_19s0085g00380	10789.1	-0.697421	0.000535617
VIT_12s0134g00510	674.856	-0.697276	0.0269475
VIT_03s0038g02130	1295.63	-0.695832	0.0100226
VIT_18s0001g12960	3230.99	-0.69383	0.000573056
VIT_18s0001g01770	453.338	-0.693382	0.0337722
VIT_16s0098g01540	1021.59	-0.693122	0.00307098
VIT_17s0000g07510	6133.32	-0.692524	0.0123315
VIT_07s0141g00260	947.282	-0.69224	0.0102741
VIT_19s0015g00140	1655.11	-0.691837	0.0202821
VIT_19s0015g02500	5058.26	-0.691501	0.00139047
VIT_03s0038g04260	1370.11	-0.691292	0.0102078
VIT_05s0020g04860	3409.74	-0.690876	0.000223989
VIT_18s0001g11470	12517.2	-0.690792	0.000577857
VIT_02s0025g02000	1450.47	-0.689136	0.00151977
VIT_01s0010g03890	681.809	-0.687528	0.0471057
VIT_13s0158g00380	567.002	-0.687083	0.0134921
VIT_18s0001g10590	1349.47	-0.686429	0.00449483
VIT_18s0001g00030	3357.84	-0.686147	0.00291634
VIT_06s0004g06540	3874.71	-0.686065	0.00429536
VIT_03s0017g00680	1049.72	-0.685219	0.00923357
VIT_14s0068g01950	2784.44	-0.684593	0.00224258
VIT_04s0069g00930	460.621	-0.683783	0.0206392
VIT_02s0087g00090	342.285	-0.682315	0.0475295
VIT_03s0017g00940	1799.1	-0.682158	0.0184194
VIT_19s0014g02230	1395.96	-0.680571	0.00909025
VIT_18s0001g12100	9264.13	-0.679414	0.000388913
VIT_17s0053g00380	1503.73	-0.679069	0.0306147
VIT_15s0021g02070	967.548	-0.678925	0.0189392
VIT_18s0001g12430	1235.96	-0.678559	0.00169933
VIT_18s0001g03910	11730	-0.678438	0.00429576
VIT_05s0049g01500	1605.28	-0.678258	0.00527179
VIT_11s0016g00650	1476.46	-0.678212	0.00418091
VIT_03s0063g01100	474.256	-0.677252	0.0227816
VIT_03s0038g02320	9741.23	-0.675218	0.00235558
VIT_17s0000g05650	1479.31	-0.674786	0.00208585
VIT_00s0532g00050	940.524	-0.674738	0.00604872
VIT_04s0023g03510	15571.3	-0.673143	0.000523152
VIT_16s0050g00010	927.597	-0.671909	0.0111663
VIT_03s0038g01320	1525.92	-0.671304	0.00120664
VIT_06s0004g00260	4099.58	-0.670804	0.000639613
VIT_07s0151g01110	1305.51	-0.670768	0.00521299
VIT_04s0044g01450	1322.89	-0.669579	0.013739
VIT_01s0150g00320	842.733	-0.669534	0.00526408
VIT_11s0149g00060	1898.82	-0.666328	0.0013796
VIT_16s0100g00410	720.497	-0.665933	0.00863802
VIT_06s0080g00980	1007.24	-0.664259	0.00433485
VIT_16s0098g01780	3007.62	-0.664116	0.00321316
VIT_09s0002g04160	1986.91	-0.6634	0.013888
VIT_18s0001g14090	548.226	-0.663039	0.0215214
VIT_16s0098g01180	874.28	-0.66193	0.01056
VIT_18s0001g05710	621.085	-0.661855	0.0186806
VIT_00s1830g00010	1638.43	-0.661482	0.00295947
VIT_14s0066g01600	455.683	-0.661012	0.0281001
VIT_12s0059g02250	1197.51	-0.660835	0.010715
VIT_07s0031g00650	2027.12	-0.660645	0.00140154
VIT_19s0014g00750	5131.37	-0.659689	0.0037729
VIT_14s0066g01780	1235.46	-0.657077	0.00655524
VIT_07s0129g00310	978.994	-0.65601	0.0073065
VIT_06s0009g03260	1400.4	-0.655529	0.00522463
VIT_18s0001g11040	630.113	-0.655263	0.0217958
VIT_08s0040g03240	1796.62	-0.65489	0.0092043
VIT_04s0008g02640	581.158	-0.654668	0.0292376
VIT_18s0001g13770	4005.25	-0.654447	0.028154
VIT_18s0001g14100	519.859	-0.653196	0.02608
VIT_01s0011g00840	611.354	-0.652616	0.0492154
VIT_12s0142g00070	2338.71	-0.65252	0.00108473
VIT_17s0000g09370	9909.68	-0.651637	0.00569646
VIT_10s0116g00390	779.791	-0.651404	0.0125328
VIT_07s0129g00400	1245.19	-0.651108	0.00646789
VIT_15s0021g01300	881.16	-0.649976	0.027335
VIT_06s0061g00010	1027.57	-0.648909	0.0100404
VIT_19s0093g00510	14831.4	-0.648425	0.000184022
VIT_08s0007g02800	2528.53	-0.647917	0.00189475
VIT_06s0004g01420	3111.08	-0.647395	0.000976413
VIT_04s0023g00720	1486.51	-0.646116	0.0252977
VIT_17s0000g09190	1262.95	-0.644904	0.0119247
VIT_17s0000g00900	2374.23	-0.641656	0.00145147
VIT_07s0141g00200	547.266	-0.639807	0.040522
VIT_11s0016g05050	1081.46	-0.63806	0.017952
VIT_12s0059g02280	2890.04	-0.636009	0.00121127
VIT_00s0684g00030	1359.63	-0.633555	0.00953119
VIT_11s0016g02350	1170.49	-0.632488	0.0160533
VIT_14s0006g03060	1002.68	-0.631369	0.0396106
VIT_14s0171g00310	2810.85	-0.631196	0.01056
VIT_05s0020g00880	1170.32	-0.630208	0.0206962
VIT_14s0128g00470	1274.05	-0.629627	0.0323048
VIT_16s0050g01780	1819.36	-0.629486	0.0244546
VIT_16s0098g01280	1834.52	-0.62936	0.00236531
VIT_03s0132g00150	717.271	-0.628559	0.036349
VIT_11s0016g04250	2396.74	-0.628538	0.00257338
VIT_08s0040g00300	2549.28	-0.62829	0.00365414
VIT_12s0028g03900	692.459	-0.628211	0.0255991
VIT_06s0004g00190	685.095	-0.626844	0.0439593
VIT_17s0000g03610	2832.58	-0.626552	0.00298719
VIT_15s0046g01270	2027.55	-0.625378	0.00303269
VIT_00s0207g00070	1925.31	-0.624837	0.0300099
VIT_06s0061g01480	22274.9	-0.624779	0.0101768
VIT_05s0094g01080	621.007	-0.624726	0.0290257
VIT_02s0025g01710	8882.02	-0.62452	0.0149665
VIT_06s0004g04360	629.872	-0.624165	0.0236856
VIT_06s0004g08290	550.924	-0.62339	0.0321091
VIT_08s0007g03370	1549.45	-0.622108	0.0426488
VIT_00s0366g00020	3296.75	-0.621758	0.00232289
VIT_05s0049g02140	494.73	-0.621758	0.0457949
VIT_19s0014g00400	2216.7	-0.621737	0.0165651
VIT_17s0000g04030	1654.31	-0.620591	0.00733297
VIT_18s0001g02700	3829.14	-0.620002	0.00229409
VIT_06s0004g04510	4692.7	-0.619405	0.0150096
VIT_02s0241g00040	592.907	-0.619248	0.0268531
VIT_01s0026g02580	1195.3	-0.618885	0.00905381
VIT_12s0057g01320	1350.87	-0.618309	0.0123604
VIT_00s0477g00030	3450.13	-0.618082	0.00232039
VIT_17s0000g08070	15555.4	-0.616132	0.000300075
VIT_07s0005g02610	6140.12	-0.614795	0.0012344
VIT_05s0020g04070	7903.58	-0.614327	0.000554164
VIT_15s0021g00320	1167.32	-0.614102	0.00891876
VIT_04s0008g01300	52485.2	-0.613809	0.0138106
VIT_06s0004g06920	3819.87	-0.613137	0.00828968
VIT_08s0007g07480	1455	-0.612975	0.0409579
VIT_17s0000g02550	1574.34	-0.61262	0.0407557
VIT_17s0000g09680	3477.57	-0.612376	0.00257338
VIT_19s0014g01710	5386.16	-0.61194	0.00389342
VIT_02s0025g01520	2038.74	-0.610547	0.00439789
VIT_09s0002g05990	672.926	-0.610186	0.0267827
VIT_18s0122g01320	34050.9	-0.609934	0.00137121
VIT_07s0104g01470	1298.82	-0.604943	0.0137195
VIT_04s0008g00600	1880.78	-0.604738	0.00400166
VIT_05s0020g01910	15760.5	-0.603897	0.00143967
VIT_00s0323g00080	10906.5	-0.603515	0.0185295
VIT_18s0001g12620	647.077	-0.603475	0.0472159
VIT_07s0005g03540	1020.25	-0.602989	0.0105949
VIT_06s0004g01220	660.489	-0.602924	0.0251717
VIT_00s0207g00210	26764.9	-0.602529	0.00110436
VIT_14s0108g00750	807.512	-0.602072	0.0442487
VIT_04s0008g06630	3210.01	-0.599678	0.0497944
VIT_05s0077g02080	522.537	-0.59951	0.0430701
VIT_03s0038g00670	33325.9	-0.598715	0.00195823
VIT_08s0007g05980	626.529	-0.598404	0.0416513
VIT_18s0072g00120	2377.67	-0.597982	0.0123305
VIT_13s0067g02090	4212.47	-0.597554	0.0318384
VIT_11s0103g00120	1263.31	-0.597254	0.0347183
VIT_16s0022g01840	2290.61	-0.596812	0.00317183
VIT_14s0006g01600	607.543	-0.594817	0.0434069
VIT_08s0007g00530	11917.8	-0.594635	0.00211417
VIT_00s0616g00020	1888.15	-0.594241	0.00563582
VIT_02s0012g01180	1196.41	-0.594113	0.0195449
VIT_04s0023g01710	54685.8	-0.592816	0.000436013
VIT_04s0023g03010	39819.4	-0.592503	0.00736118
VIT_12s0057g00940	1701.63	-0.590272	0.00752148
VIT_13s0084g00310	5479.89	-0.588569	0.0121488
VIT_08s0007g02230	1018.39	-0.588161	0.0337515
VIT_13s0067g02450	1529.23	-0.587846	0.0264683
VIT_04s0008g01450	541.572	-0.58527	0.0478487
VIT_16s0100g00360	1532.66	-0.584769	0.0140445
VIT_04s0069g01000	1220.04	-0.584598	0.018476
VIT_14s0066g01410	1440.41	-0.582593	0.0212438
VIT_10s0071g01160	6491.86	-0.582457	0.00735453
VIT_06s0061g00810	2948.65	-0.582117	0.0193059
VIT_07s0129g00530	5852.53	-0.581563	0.0463201
VIT_14s0066g02360	2308.77	-0.578394	0.00896
VIT_17s0000g09490	5452.06	-0.577579	0.00929063
VIT_00s0207g00270	3532.59	-0.577012	0.0191667
VIT_05s0062g00830	3382.86	-0.575748	0.0106135
VIT_08s0040g03310	2969.02	-0.57358	0.00456425
VIT_00s1682g00010	2091.41	-0.572939	0.0103241
VIT_13s0019g04090	1852.07	-0.571876	0.0179217
VIT_05s0077g02020	4626.87	-0.570946	0.0380376
VIT_05s0094g01590	1869.06	-0.569705	0.00954665
VIT_18s0089g01390	1926.75	-0.568418	0.0273041
VIT_10s0523g00030	2151.87	-0.568194	0.0116716
VIT_01s0011g06560	2599.71	-0.56656	0.00415061
VIT_17s0000g07730	954.193	-0.565654	0.0441212
VIT_12s0057g00780	1357.45	-0.565606	0.0373491
VIT_10s0003g00300	16298.5	-0.565101	0.00627315
VIT_16s0050g02240	4166.42	-0.564099	0.00493778
VIT_09s0002g00210	1846.94	-0.563688	0.00772553
VIT_01s0011g03130	1167.76	-0.563401	0.0199141
VIT_04s0008g06690	1847.75	-0.563004	0.0247245
VIT_18s0001g11370	1676.61	-0.561909	0.021892
VIT_14s0030g02200	2273.57	-0.56006	0.0187239
VIT_16s0098g00950	780.033	-0.558894	0.0391009
VIT_07s0005g04600	1831.64	-0.558314	0.0410435
VIT_15s0021g02210	1101.24	-0.55614	0.0273041
VIT_10s0042g01240	1752.31	-0.55594	0.0162669
VIT_15s0107g00310	1778.5	-0.555925	0.00870363
VIT_08s0007g05070	1943.99	-0.553882	0.0248192
VIT_14s0081g00480	1355.39	-0.553684	0.045455
VIT_07s0129g00620	13453.9	-0.5525	0.0342221
VIT_03s0038g03250	1742.54	-0.552388	0.0376737
VIT_07s0104g01320	1407.29	-0.551829	0.0480058
VIT_15s0048g02540	9828.65	-0.551701	0.00540418
VIT_10s0003g02880	4603.58	-0.5505	0.0299599
VIT_06s0004g00880	1158.39	-0.549841	0.0363989
VIT_16s0039g00900	2327.45	-0.549757	0.0166683
VIT_02s0241g00090	1341.21	-0.549716	0.0409579
VIT_04s0008g05460	835.886	-0.549199	0.0453498
VIT_05s0094g00750	2437.93	-0.546644	0.0142609
VIT_05s0020g02600	2274.71	-0.545763	0.0114419
VIT_08s0007g02090	1663.45	-0.54546	0.0188418
VIT_07s0185g00130	945.508	-0.544767	0.0477739
VIT_13s0019g00350	1454.81	-0.544154	0.0304253
VIT_07s0031g00200	2930.93	-0.544145	0.0199877
VIT_09s0002g00790	1182.61	-0.543703	0.0389659
VIT_12s0057g00020	11949.1	-0.542003	0.0132888
VIT_18s0157g00190	3168.41	-0.540284	0.0126616
VIT_15s0048g02410	13289.6	-0.539619	0.00703855
VIT_01s0026g01340	14292.4	-0.539404	0.00480091
VIT_19s0177g00340	929.547	-0.539106	0.0392628
VIT_06s0004g06140	1262.28	-0.536991	0.0245876
VIT_13s0067g00390	1725.74	-0.536921	0.0268531
VIT_00s0282g00020	853.152	-0.536843	0.0485235
VIT_12s0034g01330	997.453	-0.533866	0.0347936
VIT_18s0001g05780	8306.58	-0.533595	0.019814
VIT_08s0007g05040	955.803	-0.531884	0.0381913
VIT_19s0015g00980	2142.61	-0.531252	0.0331761
VIT_18s0089g01210	1816.86	-0.530632	0.0253053
VIT_19s0090g01290	2032.02	-0.52769	0.0320507
VIT_18s0001g10100	1285.78	-0.526231	0.045008
VIT_07s0129g00370	3492.74	-0.524649	0.0499173
VIT_14s0066g01110	4339.03	-0.524254	0.0152132
VIT_19s0015g00130	1964.65	-0.523532	0.0185295
VIT_14s0066g00410	6903.92	-0.520888	0.0243226
VIT_05s0020g01830	7418.44	-0.519988	0.0336614
VIT_06s0004g07390	2012.11	-0.516408	0.0378573
VIT_07s0005g02410	3726.57	-0.515699	0.0185295
VIT_01s0026g01000	1832.2	-0.514324	0.0267827
VIT_05s0102g00750	7464.26	-0.512633	0.0253709
VIT_00s0186g00020	2125	-0.512557	0.0307592
VIT_05s0077g02290	2142.32	-0.511415	0.032412
VIT_15s0046g01010	2349.77	-0.51118	0.0458685
VIT_00s0253g00150	4711.47	-0.509566	0.026335
VIT_15s0046g01400	4682.05	-0.506269	0.0321443
VIT_00s1674g00010	2893.27	-0.498883	0.0486923
VIT_04s0008g07340	4630.22	-0.497749	0.0150539
VIT_07s0104g00630	1307.61	-0.496579	0.0476975
VIT_02s0154g00040	1594.83	-0.494258	0.0404048
VIT_06s0004g08230	10576	-0.490984	0.0354238
VIT_07s0191g00180	13299.5	-0.488032	0.0169796
VIT_03s0088g00290	6567.5	-0.487495	0.0167549
VIT_07s0005g00230	1526.91	-0.486791	0.0465692
VIT_14s0083g00070	5454.18	-0.485912	0.0346456
VIT_17s0000g07840	2107.23	-0.485576	0.0327955
VIT_13s0019g05070	14262.1	-0.483036	0.0200913
VIT_00s0291g00060	4080.23	-0.479905	0.0490164
VIT_13s0019g03350	20570.9	-0.477107	0.0141989
VIT_00s0324g00040	2966.05	-0.47598	0.0238971
VIT_07s0104g00480	1735.41	-0.474225	0.0448948
VIT_01s0026g01510	2856.66	-0.473266	0.0285078
VIT_08s0007g08960	3171.71	-0.47238	0.0319623
VIT_12s0057g00630	14068	-0.470952	0.0306736
VIT_17s0000g01910	36395.4	-0.470417	0.0168987
VIT_05s0020g02240	2650.23	-0.465701	0.0498371
VIT_14s0006g00910	4020.03	-0.459546	0.0465221
VIT_05s0020g04430	5271.88	-0.457272	0.0474292
VIT_17s0000g06450	17650.2	-0.453899	0.0313849
VIT_03s0038g00450	4593.3	-0.447406	0.042219
VIT_02s0025g00200	12846.4	-0.429384	0.0320208
gene	baseMean	log2FoldChange	padj
VIT_17s0000g02860	3840.12	0.431994	0.0466291	Up-regulated DEGs
VIT_13s0019g01430	44817.1	0.440065	0.0441212
VIT_05s0094g00530	7361.69	0.4425	0.0465692
VIT_05s0077g01100	6863.2	0.443994	0.0410435
VIT_07s0129g00180	2546.24	0.445069	0.0409117
VIT_19s0014g03510	2159.29	0.454134	0.0410623
VIT_08s0007g03960	14324.1	0.454978	0.0294908
VIT_00s0179g00210	3991.48	0.455506	0.0475655
VIT_13s0156g00210	9009.23	0.45559	0.0201924
VIT_08s0007g05880	5316.81	0.456394	0.0205696
VIT_14s0060g00410	1915.98	0.456553	0.0486582
VIT_01s0010g00950	2311.25	0.457732	0.0460628
VIT_01s0026g00240	2548.35	0.458639	0.0321152
VIT_03s0091g01040	3601.44	0.458929	0.0467568
VIT_12s0028g01090	2325.66	0.461802	0.0471198
VIT_19s0014g01850	2355.38	0.478096	0.0476975
VIT_06s0004g03540	3082.38	0.48096	0.0469486
VIT_14s0171g00490	6117.98	0.481799	0.0497944
VIT_05s0049g00940	19989.6	0.482479	0.0167968
VIT_05s0020g04210	4490.3	0.482717	0.0195163
VIT_08s0007g04170	12654	0.483517	0.0169835
VIT_05s0020g03280	3013.81	0.485965	0.0447694
VIT_08s0056g01570	5730.16	0.487397	0.0327487
VIT_05s0020g00670	8523.52	0.487531	0.0381913
VIT_11s0016g04780	3768.07	0.489008	0.0315323
VIT_00s0304g00030	1548.08	0.490044	0.0476359
VIT_12s0035g01890	1794.31	0.492391	0.0472159
VIT_08s0040g00870	5832.47	0.492525	0.0290257
VIT_07s0031g01740	2744.27	0.497748	0.0496001
VIT_00s0264g00030	5487.31	0.499032	0.0117003
VIT_07s0005g00260	26663.9	0.502421	0.0181684
VIT_04s0008g01060	1616.11	0.50243	0.0499442
VIT_18s0122g00510	2934.48	0.507743	0.0134921
VIT_11s0052g01840	2334.66	0.508684	0.0231293
VIT_06s0080g01230	8863.01	0.508765	0.0244546
VIT_13s0019g01660	1221.08	0.509897	0.0388792
VIT_18s0076g00380	2711.94	0.513811	0.0233492
VIT_01s0010g02900	5900.49	0.516279	0.0258054
VIT_19s0015g00670	3253.47	0.517498	0.0142609
VIT_03s0063g00360	2098.71	0.5201	0.0433689
VIT_09s0070g00490	2556.54	0.523628	0.034702
VIT_11s0037g00040	1755.21	0.525447	0.0188868
VIT_04s0023g03830	2085.74	0.527635	0.0251444
VIT_06s0004g02380	2505.52	0.528008	0.0353543
VIT_14s0108g00040	5591.38	0.528449	0.0288995
VIT_14s0030g01680	1732.95	0.528518	0.0238097
VIT_03s0088g00810	10660.6	0.531011	0.0111654
VIT_04s0043g00760	4966.94	0.532149	0.00853529
VIT_12s0057g00880	3558.53	0.532357	0.0279601
VIT_06s0009g00850	1422.18	0.534885	0.0474651
VIT_05s0020g03090	2750.68	0.537159	0.0260188
VIT_02s0087g00100	1257.77	0.538063	0.0324186
VIT_14s0066g01340	981.321	0.538505	0.0300536
VIT_14s0030g01220	2142.71	0.538673	0.0199459
VIT_17s0000g03340	1562.74	0.542489	0.0332745
VIT_07s0005g03490	3600.37	0.549928	0.0235438
VIT_03s0038g04100	5494.25	0.551097	0.016314
VIT_01s0011g02480	3745.19	0.554759	0.0395899
VIT_18s0001g15270	2298.09	0.556568	0.00811628
VIT_05s0020g00410	3860.42	0.557023	0.00619639
VIT_02s0012g01320	1541.8	0.557911	0.0118055
VIT_11s0016g03630	5194.58	0.560813	0.00952482
VIT_07s0031g00460	2835.92	0.560861	0.0296278
VIT_15s0021g02090	9729.65	0.562704	0.0163773
VIT_08s0007g08410	2040.56	0.566759	0.0425122
VIT_01s0150g00190	4056.5	0.568391	0.00416495
VIT_13s0067g00960	1435.06	0.572002	0.0179506
VIT_06s0004g04620	1963.68	0.574896	0.0186806
VIT_18s0001g00290	3593.85	0.577118	0.0153654
VIT_08s0056g00160	1366.31	0.580091	0.0159118
VIT_18s0001g02970	2170.71	0.581032	0.0238097
VIT_14s0036g00570	2372.07	0.581301	0.0126866
VIT_18s0086g00210	2720.63	0.581796	0.00965546
VIT_15s0021g01160	12928.1	0.582333	0.0105218
VIT_01s0010g01130	4462.81	0.582718	0.00734183
VIT_02s0234g00100	1082.61	0.583491	0.0359682
VIT_14s0060g00110	2398.67	0.585174	0.00653648
VIT_14s0171g00120	1542.42	0.586217	0.0444063
VIT_09s0018g01660	1047.29	0.586632	0.013038
VIT_14s0108g00060	961.165	0.587641	0.0161731
VIT_08s0007g07150	1038.78	0.588382	0.0368688
VIT_07s0031g00090	665.755	0.590216	0.029327
VIT_14s0006g01790	988.171	0.590299	0.0420878
VIT_11s0016g03560	2409.19	0.593589	0.0113795
VIT_01s0011g05880	1059.72	0.593677	0.0165036
VIT_08s0040g00320	2724.57	0.594703	0.0495116
VIT_16s0098g00290	4313.87	0.595239	0.00182534
VIT_08s0105g00270	1839.35	0.595947	0.00760249
VIT_19s0014g03300	3787.61	0.600118	0.0175527
VIT_02s0025g03600	10881.7	0.600223	0.0156701
VIT_08s0040g01590	1904.53	0.601523	0.026421
VIT_07s0005g04890	4067.31	0.60212	0.00434223
VIT_00s2607g00010	753.011	0.602253	0.027335
VIT_04s0008g00470	1948.42	0.603087	0.0127129
VIT_09s0002g07020	2697.93	0.604513	0.00424239
VIT_12s0028g03800	512.003	0.605416	0.0435104
VIT_07s0031g00060	590.032	0.605729	0.0409579
VIT_13s0064g00050	1978.72	0.607076	0.00320964
VIT_18s0001g09490	1451.25	0.607966	0.0438457
VIT_03s0038g00760	8357.31	0.609132	0.00150967
VIT_07s0031g00670	5755.63	0.610327	0.00352449
VIT_07s0005g04340	3298.49	0.612404	0.0122609
VIT_18s0001g05690	754.068	0.613234	0.0410135
VIT_08s0007g01700	727.773	0.613724	0.0213797
VIT_00s0194g00180	2477.98	0.615215	0.0245156
VIT_13s0064g01220	5539.03	0.618041	0.0256612
VIT_08s0040g00990	2202.89	0.619851	0.00784928
VIT_06s0004g04250	4003.3	0.620586	0.0226381
VIT_08s0056g01240	1870.69	0.622371	0.0245831
VIT_14s0030g01600	1385.46	0.622881	0.0124
VIT_11s0037g00810	4406.35	0.623025	0.027335
VIT_13s0067g01490	1120.62	0.623537	0.00775139
VIT_08s0056g00200	10315.7	0.625162	0.00145147
VIT_13s0019g05240	9402.21	0.625564	0.0039131
VIT_16s0013g00620	5009.48	0.627062	0.0413975
VIT_16s0039g00390	958.651	0.628564	0.0128942
VIT_11s0016g04700	1995.56	0.628678	0.0316284
VIT_07s0141g00580	2182.11	0.628809	0.0458685
VIT_03s0091g00470	921.652	0.628996	0.0150987
VIT_02s0025g05080	1132.68	0.63482	0.0136159
VIT_06s0004g03920	982.475	0.640978	0.0149423
VIT_18s0122g00850	2236.75	0.64109	0.00142701
VIT_19s0090g01490	2006.66	0.641559	0.0379345
VIT_14s0066g01720	8024.35	0.642425	0.0159401
VIT_18s0001g00060	3514.78	0.643182	0.018964
VIT_01s0026g01640	3358.3	0.643847	0.0387995
VIT_08s0007g08730	3812.23	0.644056	0.00167211
VIT_13s0019g04190	5143.64	0.644807	0.021867
VIT_11s0118g00200	7238.55	0.646448	0.0165036
VIT_11s0206g00070	809.275	0.649402	0.0107091
VIT_18s0001g10250	1218.94	0.651689	0.0242243
VIT_09s0070g00240	2295.26	0.651828	0.00187137
VIT_06s0004g05070	2106.64	0.651957	0.0308757
VIT_19s0014g04940	2448.17	0.652305	0.00114869
VIT_18s0001g07240	14809.7	0.653313	0.0138398
VIT_08s0007g08210	5560.54	0.653566	0.00137121
VIT_10s0003g03980	468.657	0.654062	0.0435459
VIT_11s0037g00150	777.944	0.654306	0.0409117
VIT_13s0019g01710	899.02	0.655353	0.01417
VIT_07s0005g00490	8469.05	0.655773	0.00251133
VIT_14s0066g01580	2754.81	0.656241	0.0206567
VIT_05s0094g01420	800.231	0.657962	0.0368527
VIT_06s0061g01210	3100.05	0.658461	0.0421326
VIT_00s0220g00130	648.81	0.658696	0.0239172
VIT_12s0059g00960	1396.5	0.659751	0.0285108
VIT_19s0177g00310	525.719	0.660356	0.0349446
VIT_14s0083g00340	628.555	0.660463	0.0283542
VIT_06s0004g03100	3405.37	0.660942	0.000985112
VIT_09s0002g03620	3820.65	0.661432	0.0264683
VIT_01s0026g00280	1059.76	0.662166	0.0142609
VIT_14s0036g01450	1956.78	0.662951	0.0424769
VIT_07s0005g00660	29308.3	0.663157	0.0238097
VIT_04s0023g01380	1930.87	0.665292	0.00119758
VIT_00s0415g00030	2275.17	0.667518	0.000566074
VIT_04s0023g01650	5528.06	0.668615	0.0174016
VIT_12s0028g01050	765.865	0.668828	0.0398772
VIT_12s0059g00250	1027.58	0.67239	0.00485593
VIT_09s0054g01610	988.914	0.672985	0.0264932
VIT_02s0154g00400	1545.61	0.674068	0.00250657
VIT_06s0004g02980	5038.83	0.676008	0.0283949
VIT_08s0007g03770	4419.37	0.676223	0.00270706
VIT_15s0046g01680	1958.24	0.67755	0.0126329
VIT_07s0031g03090	3403.28	0.680395	0.00120664
VIT_01s0026g01730	1449.74	0.680757	0.0196983
VIT_02s0025g03480	502.279	0.681144	0.0427526
VIT_07s0031g01830	478.297	0.681184	0.044006
VIT_13s0019g01490	1129.27	0.681689	0.00779701
VIT_08s0007g01290	904.618	0.68197	0.03972
VIT_13s0156g00180	2730.31	0.6864	0.0006663
VIT_14s0108g01590	1323.87	0.687029	0.00131365
VIT_04s0069g01010	605.945	0.687903	0.0281001
VIT_14s0068g01260	2246.68	0.689044	0.012412
VIT_12s0034g00030	1397.1	0.689534	0.00444351
VIT_02s0025g03530	10256	0.692671	0.0201094
VIT_06s0004g04150	587.573	0.69275	0.0148614
VIT_15s0024g00070	1436.51	0.693611	0.0174952
VIT_07s0141g00590	310.638	0.694138	0.0484469
VIT_05s0094g01320	4008.1	0.694498	0.0035309
VIT_01s0026g00990	2823.12	0.695973	0.00234283
VIT_08s0032g00460	2057.52	0.698468	0.0442487
VIT_01s0011g00690	1875.8	0.699989	0.0272306
VIT_12s0142g00430	1279.55	0.700311	0.0135527
VIT_17s0000g03510	713.406	0.700686	0.0113795
VIT_00s0259g00110	3469.31	0.701187	0.00929262
VIT_02s0012g01630	1229.54	0.701723	0.0347183
VIT_01s0011g04210	4061.4	0.701801	0.0193449
VIT_14s0030g01340	2140.82	0.702403	0.0359682
VIT_07s0005g04420	814.727	0.702531	0.0368724
VIT_02s0025g02250	626.476	0.703759	0.0280435
VIT_05s0077g00410	2594.29	0.705152	0.0377445
VIT_07s0005g06290	1370.82	0.708583	0.0014341
VIT_13s0019g03990	1760.89	0.708985	0.0163903
VIT_02s0025g02770	899.197	0.709091	0.00668082
VIT_08s0056g00190	8729.95	0.71027	0.000505812
VIT_11s0016g00600	592.505	0.716164	0.0458685
VIT_05s0020g05020	503.598	0.716426	0.0297589
VIT_01s0150g00610	2689.09	0.716743	0.00261463
VIT_00s0265g00070	1744.86	0.717151	0.00671795
VIT_06s0009g00680	874.602	0.717199	0.0266205
VIT_06s0004g01400	721.568	0.717481	0.00578998
VIT_18s0001g15010	4226.87	0.718251	0.0259958
VIT_11s0016g04650	742.73	0.718299	0.0182181
VIT_08s0058g01400	836.577	0.718572	0.00863802
VIT_19s0015g01160	1866.11	0.720204	0.000311252
VIT_00s0540g00020	1999.75	0.721624	0.000722325
VIT_05s0029g01000	376.894	0.722255	0.0248452
VIT_18s0001g10270	291.914	0.723606	0.0427526
VIT_08s0007g08220	477.752	0.724629	0.0241153
VIT_08s0040g01940	2074.72	0.725136	0.00455904
VIT_00s0916g00010	1247.33	0.72517	0.000660305
VIT_13s0019g01980	2733.47	0.726818	0.0426488
VIT_03s0017g01690	3462.12	0.727086	0.000275223
VIT_01s0011g03400	2821.04	0.727234	0.0376824
VIT_00s0527g00020	693.486	0.727943	0.0226419
VIT_01s0137g00770	648.793	0.728337	0.0272558
VIT_04s0008g04480	3020.81	0.729485	0.00107932
VIT_04s0023g02920	833.734	0.729793	0.0247445
VIT_04s0023g02110	1571.46	0.730003	0.00416984
VIT_01s0010g01850	489.202	0.730045	0.0117477
VIT_17s0000g01970	2705.63	0.731671	0.000995097
VIT_08s0217g00100	2633.19	0.731898	0.034304
VIT_01s0011g04310	2677.78	0.731945	0.0286442
VIT_19s0085g00370	6193.49	0.73228	0.00233499
VIT_14s0066g01700	547.651	0.732283	0.0242762
VIT_16s0039g00720	360.333	0.734385	0.0299095
VIT_15s0046g03720	481.678	0.734856	0.0150283
VIT_00s0415g00040	6287.27	0.736071	0.0125368
VIT_00s0203g00200	1039.53	0.740619	0.0288315
VIT_15s0021g01330	8630.08	0.744918	0.000730087
VIT_15s0021g00220	2050.53	0.746236	0.00171298
VIT_06s0004g02010	2585.53	0.747489	0.000391441
VIT_10s0003g00880	724.377	0.74897	0.0400443
VIT_18s0072g00710	678.581	0.749246	0.0317273
VIT_13s0067g03140	295.315	0.749684	0.0352162
VIT_19s0015g00190	371.733	0.750908	0.0339177
VIT_15s0024g00400	703.219	0.753239	0.0446513
VIT_17s0000g08370	286.281	0.753874	0.0380194
VIT_15s0046g02500	901.535	0.758156	0.00352449
VIT_08s0040g02800	1501.93	0.759324	0.0153256
VIT_15s0024g00800	757.36	0.760305	0.0260175
VIT_10s0003g00250	865.766	0.760943	0.030133
VIT_18s0072g00890	563.136	0.761093	0.0409117
VIT_09s0070g00160	3837.27	0.761582	0.00123611
VIT_13s0019g00420	412.591	0.767567	0.0354505
VIT_11s0016g05190	5905.91	0.767848	0.00149763
VIT_13s0019g04470	828.93	0.767891	0.00102852
VIT_00s0181g00250	725.371	0.768424	0.00686085
VIT_12s0028g00610	709.366	0.768797	0.0162703
VIT_08s0007g01560	983.543	0.76932	0.027151
VIT_16s0013g01120	2773.8	0.769588	0.00687308
VIT_17s0000g07070	2888.58	0.770979	0.00536474
VIT_01s0011g05650	12424.8	0.771576	0.0238141
VIT_05s0062g01270	706.918	0.772102	0.00815564
VIT_09s0002g01150	12930.7	0.772376	0.0220843
VIT_18s0001g11630	1590.51	0.773212	0.000337729
VIT_01s0127g00600	1182.55	0.773438	0.000403674
VIT_04s0023g01430	3500.33	0.773441	6.28103e-05
VIT_07s0031g01330	1118.66	0.774168	0.000466832
VIT_05s0077g01830	1731.06	0.774442	0.000519191
VIT_06s0061g01040	860.154	0.774746	0.0168536
VIT_18s0001g09550	1589.06	0.778931	0.000486109
VIT_16s0022g02440	6073.86	0.780597	0.0410435
VIT_13s0084g00670	842.027	0.780735	0.00250447
VIT_18s0122g00920	471.249	0.781803	0.0442487
VIT_02s0012g00270	796.819	0.781942	0.00299793
VIT_01s0011g06270	549.468	0.78264	0.0179338
VIT_07s0130g00040	546.78	0.784746	0.0324426
VIT_14s0060g00480	3625.13	0.785175	2.21777e-05
VIT_08s0007g07670	1160.28	0.787061	0.0181454
VIT_11s0016g03660	3338.5	0.78723	1.12818e-05
VIT_04s0008g05750	1569.9	0.788252	0.0210729
VIT_07s0031g02390	2504.14	0.789056	8.39409e-05
VIT_13s0019g00960	364.599	0.790474	0.0286164
VIT_07s0005g03310	2323.02	0.793138	0.00041789
VIT_10s0116g00360	2330.19	0.793782	0.00160133
VIT_18s0001g07960	1187.27	0.794847	0.000481234
VIT_17s0000g00920	1306.63	0.796032	0.000746063
VIT_01s0010g03930	1581.04	0.796746	0.0181684
VIT_16s0039g01310	864.491	0.796835	0.00961596
VIT_18s0122g00410	603.175	0.798782	0.0231154
VIT_06s0004g04410	730.049	0.799401	0.00200628
VIT_04s0023g00280	614.586	0.80122	0.00409062
VIT_08s0032g00910	325.969	0.802506	0.0337253
VIT_18s0001g06390	740.218	0.805979	0.00120111
VIT_19s0014g00900	285.512	0.80632	0.0310019
VIT_06s0004g05890	4421.42	0.806364	0.00067422
VIT_14s0083g00460	1642.47	0.807229	0.00321047
VIT_09s0002g05600	31504	0.807312	0.00107421
VIT_14s0066g02040	858.762	0.807468	0.000419853
VIT_07s0129g00990	1096.21	0.8088	0.0194016
VIT_06s0004g07240	766.848	0.809719	0.0064961
VIT_02s0087g00170	562.554	0.810914	0.00407998
VIT_01s0127g00360	714.201	0.812455	0.0189332
VIT_18s0001g06560	1163.54	0.812546	0.00936965
VIT_19s0015g01050	296.707	0.812895	0.0217476
VIT_08s0007g03570	344.999	0.815829	0.0200864
VIT_18s0001g01270	1573	0.818672	0.0354864
VIT_07s0031g00660	2458.81	0.819246	4.38702e-05
VIT_08s0007g07600	277.666	0.819264	0.019814
VIT_06s0004g04060	739.617	0.821105	0.0136105
VIT_17s0000g09610	1900.57	0.824631	0.00130695
VIT_02s0025g03420	986.191	0.825216	0.00257449
VIT_14s0066g00850	1095.01	0.826345	0.0367516
VIT_09s0002g01000	1130.89	0.826597	0.0175393
VIT_12s0057g00560	485.13	0.82866	0.00650909
VIT_08s0032g00700	225.41	0.829867	0.0322997
VIT_12s0035g02270	1103.86	0.830572	0.0134385
VIT_09s0018g01940	1911.57	0.83062	0.00104863
VIT_01s0011g00160	2570.12	0.830655	0.003298
VIT_06s0004g02140	1066.99	0.831373	0.00444469
VIT_18s0001g09420	9884.78	0.833544	0.000706069
VIT_00s0353g00060	1313.16	0.835088	0.000722667
VIT_14s0171g00410	1139.22	0.836461	0.00934494
VIT_01s0010g01000	1122.92	0.837002	0.0136187
VIT_13s0074g00580	1971.91	0.837311	0.000200311
VIT_06s0061g00860	1436.96	0.837759	7.45102e-05
VIT_12s0035g02180	4498.95	0.838015	9.46702e-05
VIT_18s0001g11060	2308.64	0.838207	7.42205e-05
VIT_13s0067g01100	301.998	0.838254	0.0407284
VIT_14s0108g01330	2950.21	0.840799	0.00333926
VIT_09s0002g06810	1196.72	0.840979	0.000740128
VIT_06s0004g04580	1664.66	0.842147	1.77749e-05
VIT_14s0108g01450	775.871	0.843446	0.000823725
VIT_05s0077g01470	1030.35	0.84607	0.00854505
VIT_01s0011g06080	742.387	0.846339	0.0176626
VIT_13s0067g00220	776.203	0.847438	0.0447724
VIT_00s0229g00060	6370.81	0.847576	0.00224258
VIT_02s0025g00710	3253.03	0.847583	0.0269746
VIT_05s0062g01190	1094.13	0.8483	0.00271116
VIT_18s0089g00600	1274.93	0.84848	8.39371e-05
VIT_12s0059g00880	1039.86	0.849229	0.00501717
VIT_00s0179g00260	685.725	0.849297	0.00257338
VIT_07s0005g02230	2026.49	0.849551	0.000109564
VIT_19s0014g04220	397.025	0.849647	0.00573448
VIT_15s0046g00150	304.077	0.850232	0.0433689
VIT_01s0011g04320	292.586	0.850426	0.0300148
VIT_05s0020g03160	1597.78	0.851903	0.000448683
VIT_09s0002g00470	11616.7	0.853407	0.000194935
VIT_13s0139g00010	659.125	0.853454	0.000802375
VIT_00s0194g00100	1502.12	0.854059	0.000554059
VIT_18s0001g00360	16798.1	0.855993	0.00013597
VIT_06s0004g03550	12145.3	0.856253	4.04161e-06
VIT_01s0011g06150	944.304	0.857092	0.0151337
VIT_18s0075g00520	519.002	0.857187	0.00187137
VIT_01s0010g02750	578.949	0.85952	0.017393
VIT_17s0000g06400	687.41	0.859568	0.0108945
VIT_19s0090g00190	961.691	0.86	0.00013439
VIT_05s0077g01150	1412.75	0.86091	0.00579899
VIT_08s0056g01070	832.786	0.861302	0.0274455
VIT_18s0001g08030	1344.56	0.862903	0.029327
VIT_02s0025g04330	20973.5	0.863199	0.0165024
VIT_06s0061g01160	1220.91	0.86326	3.58524e-05
VIT_07s0031g00350	765.731	0.863799	0.00161277
VIT_19s0015g01300	5331.75	0.864021	0.00100378
VIT_14s0083g00880	1042.99	0.864377	0.000317948
VIT_06s0004g04660	47020.2	0.865969	0.000227102
VIT_04s0044g00710	4892.46	0.867997	3.8265e-05
VIT_08s0007g01450	6358.95	0.86852	6.67205e-05
VIT_18s0122g00230	1367.47	0.869377	0.000391304
VIT_02s0025g04340	1287.54	0.869584	0.0268531
VIT_04s0008g06320	1476.2	0.873186	0.00067422
VIT_12s0134g00450	1967.4	0.874296	2.56601e-05
VIT_13s0019g02040	387.091	0.875012	0.00723994
VIT_01s0026g02080	1399.84	0.876923	0.000869088
VIT_18s0001g03220	5305.52	0.877203	0.00740427
VIT_14s0066g02440	1470.65	0.877338	0.000198214
VIT_10s0003g00040	852.154	0.877823	0.0159401
VIT_12s0028g00930	5073.53	0.878144	3.57978e-05
VIT_05s0020g01490	1968.77	0.878301	0.0232317
VIT_17s0000g04370	480.114	0.878437	0.0377665
VIT_01s0011g05370	7784.76	0.884604	0.000890532
VIT_08s0007g05790	4407.8	0.890737	0.000247758
VIT_00s0324g00070	527.18	0.891815	0.00452198
VIT_03s0017g01490	586.038	0.892424	0.00251239
VIT_08s0040g03300	1437.03	0.894218	0.0135873
VIT_03s0088g00410	457.459	0.894274	0.00768824
VIT_05s0094g00360	2104.19	0.895146	0.00384014
VIT_06s0004g05730	1477.32	0.895275	0.000137808
VIT_12s0028g01420	217.66	0.895673	0.0426423
VIT_08s0040g02730	517.913	0.90056	0.008209
VIT_09s0002g00340	2066.82	0.901779	0.000276018
VIT_00s0357g00020	176.654	0.902655	0.044887
VIT_13s0067g03660	4396.46	0.902738	0.000483245
VIT_00s0187g00340	2608.66	0.903183	2.1087e-05
VIT_10s0003g01790	530.445	0.907421	0.000701541
VIT_09s0002g03170	2822.78	0.910044	0.00253042
VIT_16s0013g00890	1498.83	0.911489	7.91008e-05
VIT_18s0001g01640	5383.25	0.912567	0.000712593
VIT_02s0025g01580	3489.34	0.912603	0.000135375
VIT_17s0000g05410	808.458	0.91311	0.00104157
VIT_06s0004g05810	383.829	0.913419	0.0471198
VIT_06s0004g06390	1365.9	0.913963	3.7276e-05
VIT_08s0007g05720	1871.69	0.915384	7.6829e-06
VIT_01s0011g05900	503.535	0.915999	0.00905597
VIT_05s0077g00950	7998.07	0.916155	0.0125933
VIT_00s0265g00060	290.474	0.916395	0.0301753
VIT_11s0037g00990	504.837	0.916631	0.00426799
VIT_18s0001g01030	1071.56	0.917499	0.00199274
VIT_05s0020g03690	671.108	0.918211	0.00420348
VIT_16s0100g00470	671.246	0.918289	0.000275565
VIT_06s0004g02100	237.022	0.918824	0.0179896
VIT_01s0026g00220	21756.5	0.92062	0.000480911
VIT_05s0094g00340	8067.19	0.925433	0.00818184
VIT_18s0001g11130	2803.39	0.92615	0.00989609
VIT_11s0118g00350	1173.72	0.92899	7.29123e-05
VIT_11s0016g01220	8056.83	0.930436	0.000863107
VIT_18s0001g13790	4566.42	0.93159	0.00510065
VIT_01s0026g01480	645.342	0.93188	0.000214222
VIT_01s0127g00520	629.006	0.933115	0.00135363
VIT_01s0010g01730	657.069	0.933177	0.00365683
VIT_05s0020g03140	15803.9	0.936345	2.48056e-05
VIT_02s0025g04610	2191.94	0.939692	1.86603e-06
VIT_00s0555g00020	1934.41	0.940532	0.00374716
VIT_05s0094g01530	1820.67	0.940607	0.000167667
VIT_02s0033g01400	264.722	0.941359	0.0205592
VIT_04s0210g00170	250.744	0.941755	0.0321091
VIT_06s0004g01990	401.953	0.943708	0.00185571
VIT_04s0044g01280	349.68	0.946442	0.00166961
VIT_17s0000g00800	1336.5	0.948126	0.00109666
VIT_06s0004g03020	293.063	0.949214	0.0298116
VIT_07s0129g01050	2659.59	0.949247	0.000886537
VIT_07s0031g00980	635.157	0.950309	0.0146451
VIT_01s0026g00980	549.22	0.950507	0.0073065
VIT_02s0012g02190	854.769	0.950526	0.00195817
VIT_16s0039g02040	2621.06	0.952513	0.00392858
VIT_07s0005g01710	322.144	0.954314	0.0134921
VIT_11s0016g00860	708.775	0.957494	0.0014403
VIT_09s0002g02320	6079.94	0.957884	0.00233499
VIT_18s0001g08270	9998.52	0.958563	0.000124037
VIT_04s0008g02030	335.323	0.960145	0.00191503
VIT_08s0007g08750	2089.76	0.96053	3.71946e-05
VIT_11s0016g05210	1499.64	0.960769	0.000171641
VIT_04s0008g02750	543.608	0.961232	0.00042263
VIT_06s0004g01270	536.85	0.962453	0.014729
VIT_05s0049g00120	631.088	0.963	0.000936997
VIT_13s0158g00340	200.828	0.963999	0.0155109
VIT_18s0001g03200	268.459	0.965999	0.042553
VIT_15s0048g02010	2021.06	0.966174	2.29615e-05
VIT_01s0011g05660	210.509	0.967771	0.0269475
VIT_19s0014g04790	4445.35	0.97034	0.00538909
VIT_18s0117g00340	218.792	0.971671	0.0133765
VIT_18s0001g03430	1037.47	0.974255	0.00352449
VIT_17s0000g03370	1051.55	0.976017	0.0140574
VIT_06s0004g02400	335.388	0.980834	0.0273041
VIT_18s0001g09450	155.137	0.981104	0.0420295
VIT_04s0008g01380	1415.34	0.983555	0.000139012
VIT_08s0007g00200	536.208	0.988257	0.0299723
VIT_09s0002g05250	14851.4	0.988592	0.00257338
VIT_04s0023g00050	145.637	0.98906	0.0421326
VIT_05s0020g02500	1475.81	0.9909	0.00757205
VIT_04s0008g05840	991.208	0.991156	2.7796e-05
VIT_08s0056g00180	5554.62	0.991415	1.73814e-07
VIT_00s1916g00010	325.113	0.991778	0.0202351
VIT_16s0050g01250	1735.26	0.991957	0.00374716
VIT_03s0063g01780	1498.07	0.992886	4.42528e-05
VIT_12s0059g01240	9832.4	0.99519	6.9646e-05
VIT_10s0523g00020	849.501	1.00015	0.000274937
VIT_01s0026g01030	323.248	1.0019	0.00369439
VIT_08s0040g01710	3295.19	1.00199	0.00472395
VIT_08s0056g01600	10259.7	1.00267	0.00010562
VIT_18s0001g08600	390.062	1.00389	0.00699821
VIT_01s0026g02710	1523.47	1.00407	1.14171e-05
VIT_02s0025g04870	379.554	1.0076	0.00312458
VIT_18s0001g10450	2482.87	1.0092	5.79774e-05
VIT_01s0011g03620	1088.5	1.01012	0.00484447
VIT_06s0061g01610	252.128	1.01251	0.00317648
VIT_02s0025g00780	295.48	1.01355	0.0466717
VIT_14s0030g00410	893.5	1.01408	0.0023552
VIT_14s0066g01150	1324.13	1.01856	0.00949855
VIT_10s0003g00350	213.414	1.02134	0.0411114
VIT_10s0003g02160	467.384	1.02206	0.000184323
VIT_06s0061g00120	2960.39	1.0223	7.30388e-08
VIT_06s0004g06580	316.296	1.02318	0.00828968
VIT_07s0005g04050	162.892	1.02609	0.049246
VIT_13s0156g00590	541.054	1.02638	0.00103119
VIT_00s0313g00030	2679.13	1.03068	1.36496e-05
VIT_01s0011g00990	316.188	1.03414	0.00870656
VIT_00s0125g00190	1193.63	1.03645	0.000125491
VIT_05s0049g01980	4280.66	1.03838	1.29467e-05
VIT_07s0031g02200	4039.99	1.0415	1.53946e-06
VIT_13s0064g00890	2106.96	1.04162	0.00285592
VIT_07s0031g03060	1371.96	1.04234	0.000735616
VIT_18s0089g00630	302.763	1.04301	0.0135313
VIT_15s0048g02240	2148.81	1.04362	1.46868e-05
VIT_11s0016g03170	125.527	1.04552	0.0354238
VIT_14s0128g00390	780.793	1.04746	0.00177975
VIT_01s0011g02940	142.057	1.04796	0.0266388
VIT_19s0014g01570	3316.27	1.05011	9.50806e-06
VIT_01s0026g00900	328.117	1.05155	0.018373
VIT_14s0171g00400	37525.3	1.0544	0.000170448
VIT_17s0000g07210	273.677	1.05501	0.00692598
VIT_11s0016g05430	7328.1	1.0606	5.94247e-10
VIT_11s0016g03080	3694.95	1.06139	0.000858078
VIT_18s0001g04150	264.38	1.06671	0.00318697
VIT_11s0016g03720	2787.38	1.06707	1.16781e-06
VIT_18s0001g11120	885.771	1.06721	1.08717e-06
VIT_09s0002g03250	216.562	1.06904	0.00337278
VIT_02s0025g02920	1176.77	1.07258	0.00975066
VIT_11s0052g01220	137.921	1.07344	0.02559
VIT_08s0007g05550	1593.97	1.07407	1.14761e-07
VIT_05s0077g00630	3001.06	1.07427	0.0014341
VIT_04s0043g00220	1148	1.07437	2.46487e-05
VIT_19s0014g03400	383.874	1.07494	0.00270255
VIT_08s0058g01130	166.599	1.07696	0.00978257
VIT_08s0040g00970	211.569	1.07742	0.00355576
VIT_01s0011g01160	269.898	1.07795	0.00279575
VIT_06s0004g04490	1184.97	1.07874	0.00969039
VIT_13s0064g01510	1654.06	1.0792	0.00133988
VIT_09s0002g02430	5303.1	1.08198	7.13183e-06
VIT_05s0029g00330	4728.08	1.08293	0.000680135
VIT_16s0050g00140	927.994	1.08407	2.04041e-06
VIT_09s0002g00130	3014.9	1.08422	4.42696e-06
VIT_19s0177g00300	1596.96	1.08631	0.000660305
VIT_10s0003g04670	271.473	1.09217	0.0153479
VIT_16s0022g02080	167.713	1.09371	0.0149665
VIT_07s0005g02950	285.125	1.09406	0.00360458
VIT_07s0104g00850	309.449	1.09422	0.0347183
VIT_00s0469g00010	247.645	1.09569	0.0455221
VIT_12s0057g01200	7541.12	1.09687	4.12924e-08
VIT_11s0016g01190	1843.91	1.09944	2.18236e-08
VIT_00s2579g00010	268.511	1.10158	0.00200628
VIT_06s0061g01300	1279.52	1.10505	0.00242184
VIT_09s0002g04780	133.204	1.10513	0.0259089
VIT_09s0002g05400	354.399	1.10677	0.0012986
VIT_08s0058g00790	245.515	1.1088	0.0109115
VIT_00s0347g00060	517.538	1.11507	2.27984e-05
VIT_18s0001g05530	854.034	1.11544	0.0071688
VIT_05s0020g04570	348.095	1.11606	0.009093
VIT_14s0068g01250	610.391	1.11667	0.00233499
VIT_04s0023g02480	594.061	1.11959	0.0417633
VIT_10s0003g02150	261.61	1.11994	0.00154822
VIT_04s0023g01080	1206.29	1.12036	7.55591e-05
VIT_08s0058g00900	185.17	1.12057	0.00640905
VIT_01s0127g00680	2232.87	1.12378	0.00119498
VIT_02s0025g05060	144.566	1.12433	0.0245156
VIT_13s0019g02200	3793.17	1.1284	1.72622e-05
VIT_09s0002g05490	868.106	1.12863	2.91418e-05
VIT_04s0008g02920	1201.38	1.13153	0.00173896
VIT_18s0001g07870	136.213	1.13232	0.0402806
VIT_18s0122g01340	1139.69	1.13747	1.37336e-06
VIT_11s0016g05530	2148.72	1.14074	6.91859e-09
VIT_10s0116g00980	698.94	1.14132	8.67101e-05
VIT_15s0048g02070	316.804	1.14299	0.0486197
VIT_04s0069g00790	224.9	1.14476	0.0392628
VIT_13s0019g02360	3947.16	1.14788	3.74724e-07
VIT_12s0028g01770	98.3595	1.14847	0.0489558
VIT_07s0005g03780	284.118	1.1517	0.0443477
VIT_05s0049g02090	123.544	1.15574	0.0388792
VIT_04s0008g01210	854.235	1.1591	0.0043872
VIT_16s0039g00490	556.966	1.16052	2.24783e-05
VIT_01s0011g01780	2984.3	1.16171	2.13986e-05
VIT_14s0006g02240	4234	1.16974	1.15973e-05
VIT_08s0007g01650	225.953	1.17018	0.0127516
VIT_18s0001g14520	601.788	1.17575	0.00137187
VIT_07s0005g02660	7667.01	1.17662	0.000177388
VIT_11s0016g00710	1884.41	1.17886	3.45543e-05
VIT_14s0030g01660	949.509	1.17932	1.08917e-07
VIT_06s0004g01020	1643.63	1.18211	0.00486843
VIT_04s0008g03660	800.406	1.18422	0.000185101
VIT_18s0086g00180	119.037	1.18445	0.0357542
VIT_18s0001g09990	54701	1.1853	2.3969e-05
VIT_07s0104g00410	248.011	1.18852	0.00192049
VIT_18s0001g00560	1297.5	1.19101	1.79775e-06
VIT_17s0000g07450	1152.08	1.19559	0.010715
VIT_08s0040g01370	8240.3	1.19565	0.000582712
VIT_18s0001g08250	2259.15	1.19735	2.95973e-05
VIT_15s0046g01570	138.194	1.19737	0.0286684
VIT_02s0025g05130	709.04	1.19885	0.000154786
VIT_01s0011g05920	669.681	1.19933	8.53274e-05
VIT_01s0011g04060	153.544	1.1994	0.0231293
VIT_04s0008g04160	228.271	1.20081	0.0202804
VIT_14s0068g01190	394.031	1.20295	0.0016803
VIT_00s0463g00030	300.717	1.2062	0.00139418
VIT_09s0002g00890	1485.24	1.20685	1.33132e-05
VIT_13s0067g03820	8011.19	1.20841	2.92549e-06
VIT_07s0104g00350	94.1837	1.21277	0.0312993
VIT_12s0028g00980	125.676	1.21584	0.042395
VIT_12s0059g01080	247.906	1.21829	0.000463499
VIT_04s0008g05300	983.571	1.22052	0.00162656
VIT_14s0108g00270	871.431	1.22298	0.000339849
VIT_11s0016g05770	7164.28	1.22584	0.000302276
VIT_11s0016g03180	769.877	1.22707	1.70459e-06
VIT_18s0001g06950	1119.88	1.23111	1.40923e-05
VIT_07s0104g01730	400.051	1.23411	0.00165799
VIT_06s0080g00680	158.111	1.23597	0.019996
VIT_14s0030g00960	201.262	1.23758	0.00253042
VIT_01s0011g04350	3248.47	1.2427	2.3586e-09
VIT_06s0004g03910	207.912	1.2451	0.0115892
VIT_09s0002g00960	165.391	1.24674	0.00210128
VIT_17s0000g05070	636.419	1.25194	0.000691635
VIT_00s2563g00010	1473.59	1.25577	2.39617e-06
VIT_02s0025g02790	27775.3	1.25786	1.30052e-09
VIT_00s0301g00020	733.5	1.2582	0.000259712
VIT_11s0016g01710	208.716	1.25911	0.00444936
VIT_13s0064g00440	120.155	1.2612	0.0150985
VIT_00s2648g00010	665.983	1.26134	0.00019807
VIT_14s0030g01050	168.242	1.26208	0.00276866
VIT_05s0029g00390	344.537	1.26882	0.00184202
VIT_14s0060g00120	2476.71	1.26887	1.7663e-06
VIT_12s0035g00380	1746.21	1.26905	2.67721e-06
VIT_01s0010g01830	95.127	1.2715	0.0369136
VIT_18s0001g07320	2467.61	1.27348	1.90543e-06
VIT_13s0064g00130	89.7583	1.27356	0.0297398
VIT_02s0025g04230	651.224	1.2743	0.00433485
VIT_13s0019g02430	336.807	1.27577	0.000275565
VIT_09s0002g03690	198.645	1.27773	0.0395273
VIT_00s2188g00010	404.13	1.27804	0.0108932
VIT_06s0061g00100	3174.8	1.27846	4.09182e-11
VIT_08s0040g00010	582.44	1.27871	0.00109666
VIT_15s0048g02230	1025.48	1.27997	0.000318231
VIT_05s0049g01020	519.605	1.28416	0.00156739
VIT_05s0020g03680	223.388	1.28593	0.00833365
VIT_02s0025g05110	149.032	1.28635	0.0159068
VIT_13s0019g01890	141.085	1.28641	0.00539932
VIT_09s0002g04280	4405.09	1.28858	0.00015495
VIT_04s0008g03430	529.492	1.28875	2.26713e-06
VIT_14s0060g00440	143.392	1.29833	0.00740427
VIT_18s0072g00260	177.164	1.30686	0.0105063
VIT_12s0057g00520	655.388	1.3097	4.9781e-08
VIT_15s0048g00340	328.739	1.31038	2.72509e-05
VIT_05s0020g03710	1031.25	1.31172	4.34516e-05
VIT_00s0347g00050	79.4407	1.31198	0.0457834
VIT_07s0129g01010	242.829	1.31219	0.0498052
VIT_00s0347g00080	320.686	1.31352	0.000710946
VIT_03s0038g04620	474.97	1.31403	0.00013597
VIT_08s0007g04570	265.991	1.31524	0.0101994
VIT_01s0011g05250	508.897	1.31564	0.00010283
VIT_10s0003g02450	366.77	1.31627	1.76423e-05
VIT_01s0011g00820	180.757	1.3211	0.000706744
VIT_02s0025g01030	70.4603	1.32628	0.0414928
VIT_04s0008g01880	252.081	1.32676	0.0128174
VIT_13s0074g00110	193.448	1.3275	0.000750835
VIT_11s0016g02850	7040.43	1.32844	2.90832e-11
VIT_01s0026g02510	327.202	1.32921	0.0106921
VIT_11s0016g05330	2393.68	1.33334	0.000582712
VIT_00s0620g00010	88.8814	1.33524	0.0472159
VIT_00s0301g00100	122.818	1.3409	0.0231154
VIT_14s0083g01160	3044.95	1.34932	1.08613e-07
VIT_18s0089g00410	1499.2	1.35176	0.000358512
VIT_05s0051g00670	95.2743	1.35353	0.044006
VIT_00s0477g00010	82.2665	1.3609	0.04557
VIT_07s0151g00800	1575.5	1.36466	0.000117947
VIT_07s0191g00070	77.5997	1.36901	0.0405315
VIT_15s0048g01150	349.933	1.37672	0.000258336
VIT_10s0003g00140	503.568	1.37839	5.10708e-08
VIT_18s0001g10180	2450.99	1.3789	1.60288e-05
VIT_16s0098g00890	2007.56	1.38086	3.58934e-07
VIT_00s0347g00070	241.408	1.38107	7.87352e-05
VIT_03s0038g03530	4359.38	1.38186	1.64674e-08
VIT_01s0011g06410	122.599	1.38305	0.00707566
VIT_07s0005g02700	509.006	1.38453	0.000769644
VIT_18s0001g14690	355.484	1.38658	2.52152e-05
VIT_18s0001g00990	323.016	1.38961	0.000491775
VIT_12s0028g02540	265.127	1.38967	0.000415748
VIT_19s0014g03090	385.281	1.39067	2.32576e-06
VIT_19s0014g03290	2275.46	1.3961	5.79584e-05
VIT_18s0001g13250	5697.07	1.39752	1.98195e-06
VIT_13s0019g05370	782.828	1.39989	1.23508e-08
VIT_18s0001g11950	645.566	1.40448	1.23583e-06
VIT_18s0001g15000	1200.62	1.40798	4.35213e-07
VIT_14s0066g00610	5707.21	1.41496	3.08886e-11
VIT_08s0040g01950	197.757	1.41706	0.000923692
VIT_06s0004g07790	469.295	1.41929	0.000583296
VIT_01s0026g00820	1004.24	1.42328	2.70211e-07
VIT_06s0009g01770	103.04	1.42948	0.00969039
VIT_18s0001g06910	612.684	1.43097	9.59574e-07
VIT_17s0000g06220	497.348	1.43135	1.64674e-08
VIT_10s0003g02840	1186.36	1.43139	2.70193e-07
VIT_05s0049g00040	512.51	1.43228	0.00500595
VIT_18s0001g07290	164.101	1.43366	0.020311
VIT_16s0022g01770	1266.98	1.43503	1.86603e-06
VIT_04s0044g00220	2035.66	1.43506	1.01001e-10
VIT_13s0019g04390	598.844	1.43872	0.000907362
VIT_13s0067g01150	131.486	1.44211	0.0011015
VIT_11s0052g01090	3452.64	1.44327	0.000155073
VIT_13s0067g02870	3928.54	1.44933	2.40688e-09
VIT_09s0002g06010	419.408	1.45277	6.28416e-08
VIT_03s0038g01480	449.714	1.45708	3.50141e-05
VIT_02s0025g03000	691.231	1.45954	9.67473e-08
VIT_04s0008g05120	509.117	1.46213	3.61808e-09
VIT_14s0030g02110	57.3477	1.46279	0.0430733
VIT_04s0023g01790	121.555	1.46383	0.00604041
VIT_19s0085g00440	83.7558	1.46871	0.0114026
VIT_01s0011g05440	88.1932	1.4726	0.0347183
VIT_10s0003g01430	9259.88	1.47345	2.35729e-05
VIT_01s0026g00740	178.136	1.4741	0.000107926
VIT_05s0077g00560	102.5	1.47499	0.0168727
VIT_14s0081g00190	148.077	1.47686	0.0145614
VIT_00s0583g00030	110.326	1.47741	0.00967154
VIT_07s0255g00090	91.0802	1.47801	0.012618
VIT_02s0025g01430	1220.64	1.48053	2.71423e-08
VIT_08s0058g00910	178.397	1.48073	0.000702295
VIT_02s0012g00760	2916.04	1.48347	1.33968e-05
VIT_18s0001g10230	254.002	1.48652	0.000743198
VIT_08s0007g01680	189.409	1.4886	0.000126054
VIT_03s0063g00810	965.4	1.48924	2.53562e-08
VIT_11s0016g03140	284.805	1.49016	2.07137e-06
VIT_04s0008g07110	61.3143	1.49362	0.042219
VIT_01s0010g00060	302.393	1.49501	5.09276e-05
VIT_14s0066g02270	63.5544	1.50218	0.0478064
VIT_04s0008g02510	1415.63	1.50693	2.87793e-13
VIT_19s0090g01120	94.8956	1.51082	0.022614
VIT_01s0011g03440	794.324	1.51101	2.22752e-09
VIT_00s0125g00180	1129.31	1.51163	1.36001e-07
VIT_05s0051g00660	99.0864	1.51274	0.00638007
VIT_18s0001g06060	1407.31	1.51328	3.26379e-12
VIT_08s0007g08310	21735.8	1.51563	9.56387e-09
VIT_18s0001g13970	171.205	1.51645	0.0109115
VIT_01s0127g00260	5699.45	1.51753	6.83948e-07
VIT_01s0011g01940	1005.49	1.52237	1.92484e-07
VIT_17s0000g05470	467.679	1.52514	1.30342e-06
VIT_16s0022g01830	279.451	1.52714	2.74353e-06
VIT_13s0019g03020	421.13	1.52774	2.67181e-05
VIT_01s0127g00540	453.947	1.53168	1.22865e-07
VIT_04s0044g01300	105.653	1.53795	0.00185624
VIT_05s0062g01120	8132.73	1.54101	2.95151e-07
VIT_02s0025g04730	3698.5	1.54655	1.11051e-05
VIT_06s0004g08150	12450.6	1.5472	2.95151e-07
VIT_16s0050g01580	1534.4	1.54751	4.28941e-05
VIT_12s0055g00290	100.732	1.54967	0.0140474
VIT_06s0004g01640	96.742	1.54984	0.00464251
VIT_14s0060g02320	585.467	1.55076	0.000886537
VIT_12s0057g00250	119.153	1.55087	0.0274714
VIT_12s0028g01820	886.67	1.55213	5.93342e-07
VIT_08s0040g00960	58.2107	1.55687	0.0433589
VIT_10s0003g04270	275.366	1.55752	4.44621e-06
VIT_07s0104g00180	165.581	1.56531	0.000104578
VIT_14s0030g00520	71.005	1.56539	0.0435498
VIT_18s0076g00340	84.9626	1.57015	0.0105539
VIT_10s0003g01160	1423.62	1.57255	3.3982e-11
VIT_10s0003g02070	67.3101	1.5736	0.0478064
VIT_04s0044g00040	157.092	1.57585	0.00322105
VIT_02s0025g01560	59.8129	1.57665	0.0316906
VIT_14s0030g00650	181.98	1.57732	0.0113795
VIT_08s0007g05490	1236.01	1.57944	1.67195e-06
VIT_00s2512g00010	301.826	1.58511	7.97095e-06
VIT_08s0032g00930	567.141	1.58679	4.35503e-05
VIT_18s0001g09090	60.2177	1.59025	0.0246992
VIT_06s0004g02850	263.292	1.5994	4.03514e-07
VIT_05s0077g01700	502.166	1.60618	6.38505e-08
VIT_00s0391g00010	134.243	1.60773	0.000710946
VIT_13s0084g00100	66.1508	1.60884	0.0114393
VIT_00s0231g00070	362.742	1.61173	8.07141e-09
VIT_03s0088g00620	320.844	1.61238	0.00222985
VIT_04s0008g00180	834.304	1.6156	1.12384e-13
VIT_06s0009g03190	443.585	1.62478	8.047e-07
VIT_01s0011g03430	291.031	1.62507	6.96637e-06
VIT_00s1764g00020	80.7989	1.62591	0.0162787
VIT_01s0026g02170	181.782	1.62694	0.0143563
VIT_08s0007g04180	87.0403	1.63936	0.00744612
VIT_18s0001g01960	177.732	1.64053	1.77749e-05
VIT_17s0000g07200	2250.35	1.6491	8.88181e-08
VIT_03s0088g01180	881.967	1.67553	1.46868e-05
VIT_10s0071g00810	657.416	1.6759	5.70152e-05
VIT_15s0046g02030	51.7945	1.67752	0.0245047
VIT_12s0055g00340	695.17	1.68446	1.83343e-05
VIT_18s0001g09340	691.012	1.69791	5.3509e-06
VIT_02s0012g01960	335.918	1.69809	1.5031e-06
VIT_06s0004g02720	675.328	1.70174	5.97423e-14
VIT_13s0019g04460	3506.44	1.70507	1.20213e-10
VIT_10s0071g00300	660.426	1.70932	1.03371e-09
VIT_00s0391g00070	6362.58	1.70993	0.0343285
VIT_18s0001g05570	182.777	1.71019	5.83169e-05
VIT_18s0001g13670	244.22	1.71256	0.000566074
VIT_16s0100g00960	295.722	1.71601	0.000227102
VIT_19s0085g00600	964.523	1.71668	1.73692e-09
VIT_19s0014g03790	327.28	1.71802	0.000109577
VIT_06s0080g00090	101.415	1.72035	0.00492462
VIT_17s0000g08290	381.279	1.72276	8.7011e-11
VIT_05s0020g03050	156.785	1.72374	0.000411353
VIT_13s0158g00190	78.6393	1.72974	0.00253042
VIT_13s0084g00090	1871.64	1.73056	1.07206e-05
VIT_19s0085g01110	70.3534	1.73086	0.0375611
VIT_02s0025g04520	186.269	1.73447	0.000115996
VIT_00s2349g00010	2423.54	1.7365	5.44264e-18
VIT_00s0407g00020	391.206	1.7373	1.00358e-09
VIT_04s0044g00270	1931.38	1.74032	2.03919e-11
VIT_02s0025g00650	50.0374	1.74044	0.0229635
VIT_06s0004g01410	47.8577	1.7461	0.0298705
VIT_15s0024g01270	64.1412	1.7524	0.0299723
VIT_07s0005g01240	555.376	1.75345	0.000284306
VIT_05s0049g00610	82.215	1.75953	0.00444469
VIT_06s0061g01290	90.4854	1.76159	0.00477546
VIT_08s0040g02680	80.2474	1.76845	0.00161277
VIT_18s0001g06120	396.611	1.7696	1.81836e-05
VIT_10s0003g04080	169.228	1.77326	0.0253041
VIT_14s0060g02390	165.884	1.77424	0.000114394
VIT_14s0108g01560	912.801	1.77671	5.94247e-10
VIT_17s0000g04540	1869.46	1.77768	1.95996e-12
VIT_16s0050g00400	45.2063	1.77825	0.0376824
VIT_07s0104g00640	137.8	1.78199	9.11041e-05
VIT_08s0040g00380	128.426	1.78344	0.000466126
VIT_00s1361g00010	86.7549	1.78425	0.00169727
VIT_00s0762g00030	117.584	1.78496	0.0246199
VIT_12s0059g02510	1123.04	1.78607	7.06527e-08
VIT_14s0006g02760	967.814	1.79118	1.20733e-05
VIT_16s0100g00840	1487.05	1.80084	1.22407e-05
VIT_00s0264g00050	92.5747	1.80402	0.000627239
VIT_01s0026g02140	64.9299	1.80647	0.00701186
VIT_16s0100g01000	2480.89	1.80695	3.24985e-06
VIT_16s0050g00410	201.788	1.81098	1.18606e-06
VIT_14s0108g00190	423.054	1.8136	3.81965e-05
VIT_18s0041g02010	318.155	1.81543	0.00257494
VIT_01s0010g02860	63.0558	1.81673	0.00573448
VIT_04s0008g07260	520.802	1.81963	7.07448e-13
VIT_10s0003g01170	1305.5	1.82162	1.35643e-16
VIT_02s0234g00130	987.751	1.82621	6.02395e-11
VIT_01s0127g00560	1081.95	1.82967	1.99337e-10
VIT_13s0067g02380	611.752	1.83017	0.000256377
VIT_19s0027g01700	89.0898	1.83482	0.00264508
VIT_00s1251g00010	37.8757	1.83512	0.0409316
VIT_06s0004g01010	1790.38	1.83562	0.0328599
VIT_05s0094g00200	61.4611	1.83653	0.0390319
VIT_14s0068g01540	46.7521	1.84602	0.015638
VIT_11s0052g00970	350.633	1.8496	6.99025e-05
VIT_02s0154g00520	145.796	1.8566	0.000298554
VIT_12s0059g00280	256.682	1.85987	9.72111e-09
VIT_14s0068g00920	5820.28	1.86274	5.94247e-10
VIT_13s0019g03910	368.396	1.86453	4.13255e-07
VIT_05s0077g00500	52.2808	1.86484	0.0113795
VIT_06s0061g00530	42.3253	1.86525	0.0249246
VIT_02s0087g00710	1001.19	1.86566	4.53184e-13
VIT_18s0001g06090	336.627	1.87411	5.21636e-08
VIT_06s0004g00590	604.969	1.88116	1.10617e-05
VIT_12s0059g01380	4267.81	1.89024	2.50502e-20
VIT_16s0100g00800	1645.08	1.89086	0.0275121
VIT_19s0027g01690	89.5251	1.89213	0.000361573
VIT_00s2847g00010	117.797	1.89739	3.55777e-05
VIT_18s0122g01400	69.8169	1.89926	0.00272844
VIT_06s0004g00130	61.1002	1.90405	0.0122289
VIT_16s0050g02310	132.494	1.90768	7.34886e-05
VIT_16s0039g02750	327.33	1.90876	7.76795e-09
VIT_16s0100g00930	942.025	1.91187	4.47723e-06
VIT_12s0055g00380	451.728	1.91426	1.85147e-10
VIT_19s0090g01650	85.9041	1.91869	0.00308339
VIT_13s0073g00550	44.8272	1.91876	0.0143304
VIT_13s0019g02990	365.73	1.92023	1.80544e-06
VIT_08s0007g01090	2345.74	1.92567	1.39983e-11
VIT_16s0100g00750	1600.75	1.93444	0.0231185
VIT_08s0007g00540	5075.66	1.9399	7.28255e-12
VIT_16s0100g00920	1380.8	1.95322	2.65474e-06
VIT_13s0019g02910	108.634	1.95923	0.000313925
VIT_16s0100g00850	1274.23	1.97584	2.07239e-06
VIT_08s0007g02810	61.1075	1.97963	0.0169388
VIT_12s0028g03620	86.5275	1.98598	0.000881208
VIT_14s0066g02350	61.3663	1.98722	0.013038
VIT_14s0083g00290	52.9964	1.98831	0.0467568
VIT_18s0001g06250	8118.97	1.99163	6.97333e-13
VIT_19s0090g01070	152.224	1.99683	1.76562e-06
VIT_16s0039g02720	37.5529	2.00262	0.028154
VIT_08s0007g00330	583.531	2.00298	2.9343e-05
VIT_12s0035g01000	85.9447	2.00403	0.000145803
VIT_06s0004g02950	319.945	2.0065	2.28068e-11
VIT_00s0357g00130	49.9179	2.00709	0.0251717
VIT_14s0068g01490	1734.07	2.01177	1.92634e-09
VIT_06s0009g02500	222.493	2.01259	3.03904e-09
VIT_11s0016g04190	516.14	2.01557	4.16341e-06
VIT_07s0005g03340	434.501	2.01703	7.92917e-05
VIT_10s0003g01900	312.679	2.02394	8.02653e-05
VIT_06s0004g07250	92.5059	2.02433	0.00143182
VIT_15s0021g01260	303.795	2.02589	5.67315e-05
VIT_09s0002g06400	217.497	2.03055	1.86447e-06
VIT_05s0029g00140	332.975	2.03247	1.59978e-07
VIT_04s0023g01110	91.3347	2.03623	0.0296278
VIT_12s0028g00400	128.588	2.03796	2.94893e-06
VIT_13s0019g02180	3302.12	2.04376	3.82258e-08
VIT_16s0100g00780	6565.96	2.04407	0.0214453
VIT_15s0045g00380	200.564	2.04498	5.41277e-05
VIT_11s0016g00470	5194.62	2.04907	8.85702e-34
VIT_11s0016g04920	65.248	2.05775	0.0253709
VIT_02s0236g00130	928.62	2.05852	8.163e-11
VIT_09s0002g04580	574.701	2.07135	1.05649e-08
VIT_05s0049g00730	29.283	2.07337	0.0407601
VIT_06s0004g03420	124.476	2.07693	1.78778e-06
VIT_08s0007g05580	1013.12	2.07793	2.28068e-11
VIT_16s0100g00950	1919.25	2.0817	5.31952e-08
VIT_08s0040g01290	120.559	2.08279	1.14171e-05
VIT_07s0031g00450	161.743	2.08632	8.2191e-08
VIT_07s0005g03230	97.3082	2.08638	0.00528254
[truncated: 404 more rows]

## Sheet: E-L31 Berry DEGs
S Table 4d Differentially expressed genes (DEGs) identified via RNA-Seq in E-L 31 berry in response to GLRaV-3 (FDR <0.05).
gene ID	baseMean	log2FoldChange	FDR
VIT_08s0007g06060	156.161	-2.47012	3.12017e-20	Down-regulated DEGs
VIT_03s0063g01380	194.68	-1.37004	0.000580071
VIT_01s0011g05810	432.78	-1.3548	0.000210984
VIT_06s0004g05120	218.439	-1.29665	8.27572e-05
VIT_06s0004g03050	839.819	-1.14151	0.00578592
VIT_02s0033g00260	493.924	-1.10901	0.0342722
VIT_14s0060g01490	1305.77	-1.00267	4.45887e-08
VIT_06s0004g06390	867.275	-0.973356	4.25304e-07
VIT_15s0048g00860	93.0886	-0.924258	0.032501
VIT_09s0002g08660	350.307	-0.863757	0.0218646
VIT_05s0062g01190	468.986	-0.855703	0.0117459
VIT_17s0000g05690	137.166	-0.845642	0.0435602
VIT_10s0116g00530	1052.94	-0.841203	0.000919494
VIT_14s0068g00740	585.63	-0.836319	0.0473642
VIT_10s0003g01100	196.431	-0.77204	0.024853
VIT_14s0108g00090	684.583	-0.767763	6.33447e-05
VIT_13s0067g00860	377.86	-0.756084	0.0450994
VIT_11s0016g05360	228.097	-0.756047	0.0284831
VIT_12s0057g01330	610.794	-0.754637	0.0213371
VIT_17s0000g09790	517.156	-0.738135	0.00865309
VIT_01s0146g00420	156.611	-0.73607	0.0340768
VIT_06s0009g01080	4875.37	-0.723226	0.031283
VIT_14s0006g02570	991.494	-0.721595	0.00133486
VIT_09s0002g00320	352.104	-0.71998	0.00531177
VIT_12s0057g00420	536.901	-0.719692	0.0372191
VIT_18s0001g11610	279.875	-0.70616	0.0270728
VIT_08s0058g00660	811.4	-0.701976	0.0270728
VIT_06s0004g08150	17959.8	-0.694226	0.00304702
VIT_11s0016g00540	559.901	-0.685525	0.00551225
VIT_10s0003g04540	752.123	-0.683084	0.00283246
VIT_07s0005g00090	1305.86	-0.681988	0.00865309
VIT_14s0060g01830	1128.91	-0.644046	0.0128428
VIT_16s0098g01250	2703.09	-0.612097	0.00751944
VIT_06s0004g06570	2137.66	-0.608833	1.01488e-05
VIT_07s0104g01620	1683.74	-0.601665	0.00721738
VIT_07s0129g00930	786.014	-0.594913	0.00680954
VIT_02s0025g00550	1463.42	-0.59197	0.00115828
VIT_08s0056g01480	555.515	-0.548186	0.02607
VIT_05s0020g04570	563.61	-0.541446	0.0310068
VIT_03s0038g02050	5589.58	-0.539264	0.00567597
VIT_03s0038g00360	541.018	-0.539129	0.0382396
VIT_08s0056g01150	3715.43	-0.536006	0.0089662
VIT_16s0022g00870	2786.5	-0.534849	0.0089662
VIT_06s0004g05960	691.31	-0.531914	0.0266736
VIT_16s0039g00320	819.005	-0.531117	0.024853
VIT_00s2840g00010	2455.62	-0.526784	0.0437103
VIT_00s0391g00070	9925.19	-0.518977	0.0150224
VIT_19s0014g04690	2625.17	-0.517148	0.0399446
VIT_12s0028g00590	3727.47	-0.503197	0.0128665
VIT_08s0007g02920	1084.58	-0.500317	0.0130633
VIT_18s0001g05570	1665.48	-0.490811	0.00277291
VIT_05s0049g00090	991.115	-0.48652	0.0476046
VIT_04s0023g03040	10555.2	-0.48524	0.0123155
VIT_15s0046g00170	1978.07	-0.459669	0.0447296
VIT_07s0031g00980	1927.87	-0.450454	0.0493878
VIT_01s0010g01130	6580.23	-0.445933	0.0213371
VIT_00s2576g00010	5357.96	-0.4455	0.0428611
VIT_00s1995g00010	14348.4	-0.42602	0.0128557
VIT_04s0044g01940	1458.89	-0.37478	0.0407527
gene ID	baseMean	log2FoldChange	FDR
VIT_15s0021g00940	1807.2	0.341554	0.0352464	Up-regulated DEGs
VIT_05s0077g01240	4913.26	0.352217	0.0372191
VIT_16s0098g01900	3292	0.353857	0.0418438
VIT_11s0016g00830	1609.73	0.355324	0.0266736
VIT_08s0007g03160	1414.91	0.378724	0.024853
VIT_12s0057g01020	6399.17	0.387749	0.00191844
VIT_01s0011g02740	4818.17	0.387905	0.0213371
VIT_10s0003g00300	3414.25	0.389104	0.0150224
VIT_03s0038g04250	10633	0.396898	0.0183376
VIT_17s0000g02470	4797.21	0.400956	0.029337
VIT_16s0050g02480	7549.83	0.402901	0.0386384
VIT_09s0018g01780	1354.31	0.405568	0.0114996
VIT_04s0008g06780	661.327	0.409124	0.0457457
VIT_12s0028g02180	15203.4	0.409253	0.00789118
VIT_03s0063g00010	1316.23	0.409513	0.0354725
VIT_06s0061g00620	1575.73	0.415625	0.0191883
VIT_18s0001g05780	5840.2	0.417637	0.0348815
VIT_19s0090g01190	684.467	0.427482	0.0428611
VIT_05s0094g00820	1336	0.427762	0.023552
VIT_05s0020g04430	1364.27	0.428492	0.0418438
VIT_19s0027g00130	2657.79	0.430734	0.00283246
VIT_09s0002g02440	1171.53	0.437985	0.0183376
VIT_07s0104g00420	2011.67	0.438424	0.0208621
VIT_12s0059g02250	579.599	0.441267	0.0438156
VIT_18s0072g00380	42821.6	0.441367	0.024482
VIT_17s0000g05070	9489.57	0.44239	0.0150224
VIT_04s0023g00410	5756.65	0.445006	0.0267896
VIT_15s0024g00040	8164.85	0.448963	0.0432781
VIT_00s0904g00010	3973.12	0.453729	0.00459542
VIT_06s0004g05230	1620.17	0.455207	0.0109115
VIT_16s0039g01820	541.526	0.458076	0.0397737
VIT_06s0004g03690	1819.23	0.458253	0.0148161
VIT_12s0057g00020	1363.98	0.459644	0.00275557
VIT_01s0010g01200	4688	0.461708	0.00346781
VIT_11s0016g02110	1197.67	0.462108	0.0493878
VIT_06s0004g08170	2328.8	0.462338	0.00421474
VIT_05s0077g02260	1065.97	0.464126	0.0208621
VIT_03s0063g02620	1124.11	0.464232	0.0372191
VIT_13s0067g00110	2031.04	0.464386	0.00704302
VIT_05s0020g04510	24069.5	0.465747	0.000723881
VIT_07s0031g01640	1311.13	0.466297	0.0311066
VIT_02s0109g00080	2473.4	0.467613	0.00927499
VIT_07s0104g00410	1685.4	0.468964	0.0400888
VIT_05s0029g00480	1115	0.472822	0.00763494
VIT_00s0225g00130	2541.01	0.474295	0.0124136
VIT_08s0007g02000	967.321	0.476152	0.0138367
VIT_10s0042g01150	497.602	0.477153	0.0499037
VIT_08s0007g08050	1691.74	0.478803	0.0372191
VIT_01s0150g00320	1891.94	0.483231	0.0190586
VIT_07s0005g02410	1367.96	0.483735	0.00117683
VIT_01s0137g00210	3049.61	0.485207	0.00765559
VIT_00s0207g00210	7796.81	0.487967	0.00865309
VIT_03s0038g04450	2755.03	0.497395	0.00454938
VIT_19s0014g03850	1793.24	0.500334	0.0125906
VIT_05s0020g02480	1828.36	0.500747	0.00235882
VIT_18s0001g08110	1720.28	0.503744	0.000589313
VIT_04s0008g05120	1606.55	0.504106	0.00534137
VIT_05s0020g04220	5764.96	0.509598	0.00454938
VIT_04s0008g03950	15214.1	0.511807	0.00454938
VIT_13s0019g05250	1108.13	0.511865	0.024482
VIT_18s0117g00070	522.554	0.515733	0.0356689
VIT_01s0011g04720	1193.74	0.516821	0.0068758
VIT_16s0100g00290	14097.3	0.518539	0.0177159
VIT_08s0007g05350	1827.97	0.519555	0.024482
VIT_02s0087g00630	1381.18	0.51985	0.0109115
VIT_13s0067g02910	886.109	0.520222	0.0372191
VIT_03s0063g00860	3607.27	0.521507	0.0348815
VIT_18s0001g11370	693.871	0.525061	0.0399165
VIT_10s0003g02900	13903.5	0.525235	0.000740937
VIT_17s0000g00710	773.201	0.525553	0.0213371
VIT_11s0065g00170	1896.64	0.528471	0.0153462
VIT_16s0098g00720	1614.38	0.529879	0.0269095
VIT_05s0102g00310	823.461	0.530375	0.0473277
VIT_11s0052g01700	3629.18	0.532738	0.00028621
VIT_04s0008g01110	1473.16	0.534627	0.00097646
VIT_07s0005g04400	495.631	0.536245	0.0218646
VIT_08s0040g03220	1083.04	0.538774	0.0203899
VIT_01s0010g03710	1465.77	0.540741	0.034322
VIT_16s0039g01420	830.422	0.543781	0.0478874
VIT_01s0026g01950	5582.42	0.549982	0.0150224
VIT_04s0023g03030	1238.17	0.551925	0.00752473
VIT_01s0011g00590	3373.05	0.554446	0.000243853
VIT_17s0000g03280	2722.54	0.557427	0.0213371
VIT_13s0067g01300	438.663	0.557917	0.0294952
VIT_08s0040g00390	5252.29	0.559713	0.00292814
VIT_05s0020g00440	4599.46	0.56061	9.5954e-06
VIT_13s0019g00900	550.737	0.560881	0.0285277
VIT_17s0000g03690	17808.3	0.561154	0.00114562
VIT_00s0878g00020	428.047	0.563098	0.0206948
VIT_11s0016g00130	376.837	0.563326	0.0337997
VIT_10s0003g04040	419.27	0.565072	0.0439009
VIT_08s0007g07400	3020.98	0.567639	0.0339909
VIT_10s0003g04350	2068.4	0.56836	0.0454729
VIT_11s0016g00280	1498.95	0.569739	0.00459542
VIT_16s0050g02620	549.941	0.573178	0.0224186
VIT_04s0008g01730	1772.63	0.573758	0.0418438
VIT_16s0022g00670	19067.8	0.575054	0.000698058
VIT_00s0615g00030	2766.8	0.576238	0.0281595
VIT_10s0003g03930	992.55	0.580245	0.00641556
VIT_05s0020g00740	904.024	0.581045	0.0220467
VIT_01s0026g01780	1502.72	0.581111	2.64257e-05
VIT_05s0062g01120	571.313	0.585145	0.0417346
VIT_09s0002g02430	2567.07	0.586871	5.00127e-06
VIT_12s0134g00560	1146.74	0.589059	0.00927499
VIT_03s0038g04210	474.579	0.592117	0.0284831
VIT_08s0032g01110	970.257	0.594283	0.0127899
VIT_19s0090g01870	711.559	0.594943	0.0288206
VIT_11s0052g01120	604.293	0.596862	0.0348815
VIT_06s0004g03020	2101.3	0.598155	0.00985068
VIT_14s0108g01440	909.789	0.601575	0.00235882
VIT_07s0031g01420	3054.04	0.603367	0.000461563
VIT_01s0011g00600	4095.76	0.603551	0.0124136
VIT_01s0150g00130	530.387	0.608536	0.00630158
VIT_18s0001g10040	328.281	0.608661	0.0348815
VIT_04s0023g02690	4679.71	0.609319	0.0109115
VIT_19s0090g00530	368.811	0.611929	0.0457166
VIT_07s0104g00510	876.61	0.612891	0.000871053
VIT_14s0060g00820	1073.06	0.612899	8.93745e-05
VIT_12s0055g01110	3536.06	0.614898	0.0089662
VIT_11s0016g00560	563.683	0.615465	0.029337
VIT_05s0020g04860	1368.17	0.620019	0.0179801
VIT_15s0045g01490	622.069	0.620585	0.0284831
VIT_12s0035g00270	6886.25	0.622258	0.00531177
VIT_08s0007g03990	1324.45	0.624859	0.0148921
VIT_07s0005g02220	2012.3	0.625286	0.000100081
VIT_14s0030g01790	1831.94	0.626326	0.00117684
VIT_06s0004g05020	2333.25	0.628795	0.0266736
VIT_14s0030g01340	326.692	0.630033	0.0475666
VIT_02s0012g00570	2775.32	0.630469	0.0401756
VIT_06s0004g05330	1053.76	0.63742	0.037042
VIT_18s0001g10500	791.581	0.63887	0.00240234
VIT_08s0007g00410	978.27	0.642011	0.0159053
VIT_06s0061g00240	569.25	0.644184	0.000580071
VIT_14s0083g00580	7381.01	0.644217	0.0266736
VIT_01s0011g06560	1142.34	0.645037	0.00784301
VIT_14s0068g00680	5166.87	0.651256	1.67229e-05
VIT_08s0040g01890	1866.01	0.656854	0.00865309
VIT_01s0011g02150	517.014	0.657277	0.00531177
VIT_11s0016g04810	504.153	0.659955	0.0123155
VIT_17s0000g09910	237.794	0.666605	0.029222
VIT_14s0108g01020	11995.9	0.667605	0.000278588
VIT_13s0019g00010	672.964	0.671342	8.93745e-05
VIT_13s0019g03350	2017.44	0.677051	0.00323499
VIT_14s0066g01790	196.489	0.677902	0.0435602
VIT_19s0015g02500	1141	0.67986	0.0045527
VIT_05s0029g01420	435.351	0.681068	0.0213371
VIT_04s0044g01410	4329.39	0.682304	0.000698058
VIT_12s0035g00340	1487.38	0.684294	0.0422731
VIT_00s0199g00310	273.345	0.68431	0.024627
VIT_18s0001g10550	440.329	0.68477	0.0224186
VIT_17s0000g04130	362.861	0.684962	0.0475666
VIT_01s0011g04080	2044.12	0.689272	0.000769187
VIT_18s0001g06720	419.703	0.691969	0.000562446
VIT_00s1206g00010	509.002	0.694545	0.00673973
VIT_15s0046g02420	10671.4	0.69603	0.0348985
VIT_03s0038g03250	263.822	0.698995	0.0265478
VIT_19s0015g02910	277.786	0.699365	0.0353071
VIT_06s0080g00810	484.772	0.699723	0.000834196
VIT_18s0001g02740	3807.98	0.701569	0.00458193
VIT_04s0008g02670	453.428	0.703294	0.0398627
VIT_18s0001g03610	712.911	0.703447	0.0128428
VIT_14s0083g01100	591.829	0.7036	0.00213421
VIT_14s0083g00640	772.867	0.703697	0.00751944
VIT_17s0000g04490	1215.21	0.716521	0.000189104
VIT_03s0038g01510	4036.07	0.721602	0.0124136
VIT_12s0134g00650	489.137	0.721749	0.0398627
VIT_05s0020g01690	239.807	0.730337	0.0165607
VIT_04s0023g03010	2148.04	0.730823	0.00616396
VIT_16s0039g02540	450.485	0.733687	0.0423322
VIT_13s0019g04660	696.097	0.735904	1.25423e-05
VIT_19s0014g00450	712.23	0.739307	0.00526942
VIT_15s0046g00660	464.509	0.744055	0.0213371
VIT_10s0003g04240	310.449	0.755656	0.0127899
VIT_11s0016g00330	404.709	0.761027	0.000698058
VIT_03s0091g00450	973.718	0.766467	0.00159658
VIT_14s0060g01190	824.177	0.767599	0.00927499
VIT_11s0149g00040	211.546	0.770244	0.0103135
VIT_12s0028g03100	383.934	0.774174	0.00459542
VIT_06s0004g07390	324.573	0.774911	0.0117459
VIT_15s0046g00590	745.363	0.784353	0.00013855
VIT_18s0001g14950	830.756	0.787983	1.30479e-05
VIT_04s0008g02860	526.826	0.791161	0.0071501
VIT_13s0019g02140	287.954	0.791992	0.0372191
VIT_07s0104g01250	1943.63	0.793474	0.0396083
VIT_01s0010g01000	1135.78	0.795404	0.000367186
VIT_01s0010g00980	860.688	0.797897	0.0019922
VIT_12s0028g03570	477.83	0.798964	0.00459542
VIT_04s0023g02290	812.138	0.801778	0.0157999
VIT_01s0010g00990	3061.31	0.809061	3.27635e-09
VIT_05s0102g00600	433.434	0.810219	4.37734e-05
VIT_13s0064g01660	474.834	0.814261	3.40734e-05
VIT_13s0067g03260	363.318	0.815703	0.0173378
VIT_06s0004g01550	438.104	0.821427	0.00129585
VIT_11s0016g05520	177.345	0.824501	0.0382396
VIT_06s0004g06830	327.568	0.82929	0.00615377
VIT_19s0014g00160	3433.29	0.830806	0.024482
VIT_14s0030g02310	415.078	0.833139	0.0127357
VIT_01s0011g05200	1099.49	0.833703	9.24706e-10
VIT_15s0048g02420	751.538	0.837766	0.02156
VIT_13s0019g02280	570.929	0.840985	1.67229e-05
VIT_01s0011g02550	153.348	0.84242	0.0220085
VIT_06s0004g06950	196.472	0.842786	0.0156028
VIT_12s0028g00320	4776.33	0.843803	0.029337
VIT_07s0151g00340	3430.07	0.848102	0.00097646
VIT_09s0002g05700	365.13	0.84878	0.00601913
VIT_03s0088g00620	660.206	0.851577	6.33447e-05
VIT_11s0052g01250	2023.73	0.858684	0.00981487
VIT_18s0001g02700	774.298	0.858958	0.00155085
VIT_07s0005g01830	242.268	0.864743	0.00454938
VIT_01s0127g00560	6260.98	0.867014	0.0103135
VIT_14s0006g01620	281.221	0.87309	0.000919494
VIT_16s0098g00600	669.123	0.873283	5.99922e-05
VIT_00s0533g00020	317.487	0.874663	0.0420682
VIT_05s0049g01760	533.786	0.877334	0.0267896
VIT_18s0001g06690	704.665	0.878976	0.0117459
VIT_02s0025g04170	488.74	0.885603	0.0444286
VIT_09s0018g01670	477.485	0.88835	0.00490868
VIT_02s0012g01120	382.815	0.890402	0.0135117
VIT_06s0004g00610	743.221	0.893007	2.72456e-06
VIT_01s0127g00540	1936.74	0.917518	0.0213371
VIT_08s0007g04950	193.844	0.921287	0.0183376
VIT_05s0062g00240	271.935	0.922227	0.000834196
VIT_14s0108g00980	365.149	0.924657	0.00137002
VIT_06s0004g05180	7298.84	0.925417	1.67229e-05
VIT_05s0062g00630	163.942	0.929811	0.0201528
VIT_14s0083g00980	115.527	0.939041	0.0266736
VIT_12s0059g02180	157.257	0.942887	0.0263538
VIT_11s0016g01220	491.526	0.94566	0.000164772
VIT_15s0107g00550	796.665	0.946255	0.00240234
VIT_08s0007g08540	7956.81	0.948702	0.00111854
VIT_08s0007g00750	231.438	0.953661	0.0229641
VIT_02s0025g02970	258.567	0.957374	0.0284831
VIT_03s0063g02250	1340.41	0.961301	0.0213371
VIT_09s0002g01000	372.026	0.962876	0.00377133
VIT_09s0002g03460	483.767	0.965584	8.11261e-08
VIT_15s0048g02410	4811.54	0.966058	0.000105668
VIT_01s0010g00020	258.278	0.966431	8.47627e-05
VIT_12s0057g01070	110.32	0.969544	0.0213371
VIT_04s0008g04000	158.836	0.976542	0.0399446
VIT_08s0040g01040	573.076	0.978729	3.67769e-07
VIT_00s0181g00180	624.023	0.978761	2.58407e-05
VIT_01s0026g00350	1831.04	0.981054	0.000240352
VIT_12s0059g00760	2099.57	0.988186	0.00865309
VIT_05s0102g00620	486.219	1.01482	0.000365192
VIT_02s0012g02540	160.486	1.02589	0.0203899
VIT_08s0007g01570	1255.32	1.04143	8.76918e-06
VIT_02s0025g04180	147.78	1.04913	0.0156028
VIT_13s0019g02530	518.261	1.05871	0.03684
VIT_02s0012g01380	811.808	1.0596	0.0228284
VIT_11s0052g01600	174.952	1.06696	0.017116
VIT_06s0004g00260	536.124	1.07751	0.000132275
VIT_05s0049g00300	96.6577	1.08916	0.0413872
VIT_05s0020g03970	569.735	1.10967	0.00581347
VIT_11s0037g00940	301.637	1.11471	0.00261557
VIT_03s0038g00670	3049.89	1.1272	0.000300258
VIT_18s0089g01020	124.397	1.14281	0.000919494
VIT_03s0063g01910	108.198	1.16081	0.0068535
VIT_11s0016g04160	233.07	1.18257	0.000483636
VIT_09s0002g08510	177.774	1.19464	0.0134555
VIT_07s0005g02420	214.835	1.19506	0.041936
VIT_19s0093g00510	467.675	1.19629	1.82524e-06
VIT_15s0046g00310	103.239	1.21043	0.0213751
VIT_11s0037g00950	1280.37	1.21048	0.000189104
VIT_10s0003g04470	380.387	1.23126	2.88425e-06
VIT_15s0048g01050	111.531	1.25761	0.00458144
VIT_13s0084g00310	1323.82	1.28901	3.7616e-05
VIT_04s0079g00410	306.323	1.44327	0.000919494
VIT_02s0025g02640	253.191	1.55468	0.00115077
VIT_10s0116g01650	1451.34	1.74358	5.39066e-11
VIT_01s0026g02710	120.976	2.1866	0.00106405
VIT_19s0090g01340	473.058	2.60869	0.000769187
VIT_06s0004g06210	52.0018	1.44518	0.027595
VIT_19s0014g00450	712.325	0.738553	0.00597632
VIT_15s0048g00510	41.3308	2.31682	0.0495799

## Sheet: E-L35 Berry DEGs
S Table 4e Differentially expressed genes (DEGs) identified via RNA-Seq in E-L 35 berry in response to GLRaV-3 (FDR <0.05).
gene ID	baseMean	log2FoldChange	FDR
VIT_11s0016g00660	45.1565	-5.75983	0.00153573	Down-regulated DEGs
VIT_08s0105g00190	18.4664	-4.3805	0.0390203
VIT_04s0008g05510	64.4484	-4.12616	0.00310893
VIT_03s0063g00460	57.2952	-3.9591	0.005744
VIT_16s0013g00950	32.6348	-3.93926	0.0248822
VIT_18s0001g03510	14.517	S Table 4e Differentially expressed genes (DEGs) identified via RNA-Seq in E-L 35 berry in response to GLRaV-3 (FDR B4:C4<0.05).	0.012276
VIT_15s0048g02070	22.7515	-3.35619	0.0228102
VIT_11s0016g04050	44.7951	-3.34732	0.00487026
VIT_16s0013g01110	51.4311	-3.269	0.0202802
VIT_07s0005g01320	81.191	-3.25592	0.0173557
VIT_19s0014g04650	79.6171	-3.20771	0.0197311
VIT_14s0108g01000	64.1728	-3.19237	0.00619938
VIT_00s0187g00020	16.4987	-3.18811	0.0287233
VIT_18s0001g06020	24.6048	-3.16882	0.0340797
VIT_04s0008g06150	66.6352	-3.1454	0.005744
VIT_08s0007g08520	81.4749	-2.84848	0.0220618
VIT_10s0003g03800	61.8099	-2.77651	0.00136377
VIT_13s0019g02100	19.2895	-2.72913	0.044591
VIT_16s0098g01000	175.303	-2.68619	0.00324269
VIT_16s0013g00990	51.8113	-2.64345	0.0448931
VIT_07s0005g01140	68.3509	-2.59741	0.0337779
VIT_16s0050g00050	46.3223	-2.51804	0.0349746
VIT_17s0000g02050	81.1135	-2.47652	0.0094248
VIT_11s0052g01260	89.9938	-2.46704	0.0331851
VIT_14s0006g01210	86.4698	-2.34592	0.00135702
VIT_07s0141g00690	54.5508	-2.33778	0.00904412
VIT_01s0011g03070	40.4255	-2.32637	0.0453749
VIT_01s0146g00420	1582.96	-2.31897	0.00192949
VIT_04s0023g03590	73.3903	-2.29051	0.00548506
VIT_01s0146g00480	72.0666	-2.28601	0.00754924
VIT_16s0013g01080	140.099	-2.28302	0.00830948
VIT_14s0066g02350	136.341	-2.24608	0.0334552
VIT_18s0001g07320	227.529	-2.21954	0.0157159
VIT_12s0057g00060	540.132	-2.20014	0.00627111
VIT_03s0063g01410	90.0123	-2.18038	0.0134328
VIT_12s0057g00140	27.0808	-2.16949	0.0419564
VIT_08s0007g08020	639.394	-2.15529	0.0114236
VIT_12s0028g03270	863.968	-2.14407	0.0110259
VIT_19s0014g05430	171.151	-2.1367	0.0114037
VIT_18s0001g09900	1460.84	-2.09325	0.00994267
VIT_11s0052g00900	27.957	-2.0423	0.044591
VIT_19s0085g00610	1217.04	-2.03791	0.00280738
VIT_18s0122g00180	268.44	-2.01951	0.0085905
VIT_18s0001g14280	88.0614	-2.01265	0.0271563
VIT_13s0084g00670	95.8951	-1.99399	0.00280738
VIT_12s0028g03010	159.022	-1.95447	0.0390203
VIT_16s0100g00950	45.0149	-1.94995	0.0342296
VIT_08s0058g00790	39.8541	-1.94822	0.00984622
VIT_08s0007g00580	52.6986	-1.94326	0.0485029
VIT_14s0060g02390	196.087	-1.94111	0.00622587
VIT_01s0011g04650	172.601	-1.93131	0.0327106
VIT_14s0060g01520	125.722	-1.92896	0.00023445
VIT_08s0007g08040	293.555	-1.925	0.0489784
VIT_03s0063g00140	808.304	-1.91426	5.4424e-05
VIT_12s0057g00120	445.407	-1.88946	0.0271563
VIT_01s0010g03530	37.7396	-1.88129	0.0311535
VIT_00s0301g00080	304.708	-1.88029	0.0124835
VIT_10s0003g00390	241.755	-1.85568	0.0241784
VIT_19s0014g02240	631.459	-1.85319	0.0134941
VIT_11s0052g00380	1361.85	-1.84678	0.0125234
VIT_00s0404g00050	163.742	-1.82923	0.020922
VIT_08s0007g07330	734.277	-1.81806	0.0112661
VIT_05s0029g00370	2095.84	-1.81351	0.0220618
VIT_17s0000g02950	227.454	-1.79359	1.47302e-05
VIT_17s0053g00970	31.7396	-1.79199	0.0377744
VIT_03s0091g00690	340.222	-1.75618	0.0352946
VIT_18s0089g01030	260.989	-1.75587	0.00337373
VIT_19s0015g02730	627.566	-1.74711	0.0390203
VIT_11s0016g02760	928.172	-1.74686	0.0119278
VIT_12s0057g00110	120.695	-1.7309	0.0304648
VIT_05s0077g00540	245.13	-1.72474	0.021348
VIT_17s0000g01210	313.319	-1.67017	0.00330578
VIT_12s0028g03640	432.255	-1.66018	0.0314423
VIT_11s0103g00520	53.3314	-1.65908	0.0354345
VIT_07s0031g00760	156.553	-1.65759	0.0201472
VIT_18s0001g15130	85.5772	-1.65194	0.00525974
VIT_04s0044g00210	2797.99	-1.6469	0.0134941
VIT_08s0040g01820	3055.84	-1.63895	0.00383996
VIT_18s0001g15120	90.0231	-1.62482	0.0331851
VIT_10s0003g03790	96.7866	-1.62299	0.0497071
VIT_14s0006g01580	2623.36	-1.62296	0.0167594
VIT_02s0033g01380	130.737	-1.62269	0.0162087
VIT_13s0019g02930	3885.82	-1.6093	0.0458859
VIT_05s0077g01330	209.826	-1.60602	0.0430427
VIT_14s0066g02610	123.836	-1.60295	0.0485029
VIT_01s0011g05670	388.57	-1.60235	0.0331606
VIT_10s0003g00140	385.045	-1.58919	0.0121391
VIT_06s0004g04180	1296.24	-1.54923	0.0308644
VIT_14s0006g02590	280.052	-1.54878	0.0363244
VIT_18s0001g15330	712.858	-1.54683	0.0145036
VIT_17s0000g06210	70.3873	-1.54332	0.00980164
VIT_00s0181g00080	590.669	-1.51913	0.0154167
VIT_07s0005g02070	462.694	-1.5187	0.038647
VIT_13s0019g01440	136.4	-1.51793	0.0228102
VIT_18s0001g02690	340.412	-1.51766	0.0377744
VIT_18s0001g14260	169.116	-1.51644	0.00383996
VIT_18s0072g00820	49.4955	-1.51011	0.0448006
VIT_01s0146g00410	1366.53	-1.50857	0.00310893
VIT_06s0009g01410	282.077	-1.50632	0.018219
VIT_05s0020g02280	988.822	-1.4992	0.00166682
VIT_02s0025g02490	606.382	-1.48877	0.0377744
VIT_08s0040g00540	806.794	-1.48293	0.0065452
VIT_03s0038g00730	180.113	-1.47391	0.0346502
VIT_07s0005g00980	238.073	-1.46114	0.0249378
VIT_13s0019g03650	1166.6	-1.45918	0.013835
VIT_12s0057g00100	1389.79	-1.44917	0.0386548
VIT_09s0002g01310	121.612	-1.44471	0.0119253
VIT_16s0013g00440	232.862	-1.43655	0.0369959
VIT_17s0000g08380	271.708	-1.43368	0.0136934
VIT_07s0031g01260	346.357	-1.42649	0.0419564
VIT_12s0057g00070	641.399	-1.41538	0.0368821
VIT_19s0014g01870	2301.95	-1.40515	0.00221092
VIT_04s0023g02700	3056.92	-1.39369	0.0180119
VIT_14s0060g02300	883.292	-1.38093	0.00686607
VIT_07s0031g01380	437.936	-1.38069	0.0123128
VIT_11s0037g00950	1289.63	-1.37473	0.0176208
VIT_04s0008g00700	3128.35	-1.36771	0.00830948
VIT_00s0203g00050	2147.54	-1.36748	0.0124843
VIT_19s0090g01470	875.306	-1.36524	0.0186867
VIT_07s0031g00190	1700.16	-1.36339	0.0114037
VIT_18s0001g09230	831.073	-1.35716	0.0448006
VIT_12s0057g00190	379.419	-1.34505	0.0375784
VIT_09s0002g06400	246.721	-1.34475	0.0462954
VIT_19s0014g03730	621.345	-1.3395	0.00655904
VIT_09s0002g02970	199.083	-1.3327	0.0384273
VIT_02s0025g01560	186.04	-1.32809	0.0265323
VIT_09s0018g01410	193.404	-1.32267	0.031338
VIT_03s0132g00460	117.064	-1.31848	0.00485354
VIT_17s0000g08670	3118.59	-1.30632	0.00280738
VIT_14s0083g01140	1781.35	-1.28937	0.0136934
VIT_10s0003g00980	602.002	-1.2869	0.0349024
VIT_02s0234g00130	380.285	-1.2849	0.0265603
VIT_06s0061g00800	203.266	-1.2848	0.00694377
VIT_00s0780g00020	485.911	-1.25805	0.0248822
VIT_17s0000g03780	180.91	-1.25707	0.0288622
VIT_00s0941g00020	133.366	-1.25464	0.0343347
VIT_19s0014g03720	370.481	-1.25451	0.00741116
VIT_10s0003g00170	308.453	-1.253	0.0492128
VIT_09s0054g01750	131.231	-1.25088	0.0271563
VIT_06s0080g00790	312.993	-1.24759	0.00980164
VIT_13s0019g05370	354.415	-1.24326	0.0278791
VIT_13s0019g05190	590.231	-1.24265	0.0108075
VIT_05s0020g02180	215.9	-1.24226	0.0228919
VIT_01s0127g00130	394.923	-1.22101	0.0148192
VIT_03s0017g01410	304.535	-1.20272	0.0457578
VIT_17s0000g05360	191.111	-1.19586	0.00931562
VIT_12s0028g03900	1996.01	-1.18897	0.0485029
VIT_19s0015g01370	1109.22	-1.18795	0.0372369
VIT_02s0025g05080	850.609	-1.18375	0.0159551
VIT_11s0016g01480	242.91	-1.18347	0.0352946
VIT_14s0030g01230	34857.5	-1.1782	0.0271001
VIT_01s0011g05470	436.718	-1.17653	0.0344816
VIT_13s0064g01220	2957.98	-1.16596	0.0339801
VIT_18s0001g15660	182.782	-1.15337	0.044928
VIT_12s0057g00180	1678.26	-1.14878	0.0334552
VIT_00s0301g00020	366.14	-1.14678	0.019011
VIT_00s0455g00010	140.863	-1.14226	0.0357873
VIT_13s0074g00230	391.279	-1.14164	0.0125674
VIT_01s0011g06000	339.193	-1.13908	0.031338
VIT_01s0011g06450	115.77	-1.11966	0.0363244
VIT_08s0040g03300	926.912	-1.11536	0.0102624
VIT_19s0014g02730	4543.5	-1.10587	0.0357294
VIT_01s0011g03440	676.82	-1.09059	0.0444201
VIT_02s0154g00300	1755.85	-1.08733	5.4424e-05
VIT_05s0077g01850	154.838	-1.08513	0.0307857
VIT_08s0040g01030	131.111	-1.07631	0.0282413
VIT_08s0040g02840	357.891	-1.05785	0.0275351
VIT_06s0004g04270	228.732	-1.05248	0.0234103
VIT_16s0098g00280	359.435	-1.05218	0.0322675
VIT_18s0001g09080	328.368	-1.03869	0.0460147
VIT_07s0130g00140	400.426	-1.03746	0.0255325
VIT_14s0060g00340	226.298	-1.0367	0.0371698
VIT_06s0009g03590	380.315	-1.03482	0.0380074
VIT_05s0077g00810	1076.15	-1.03383	0.0340797
VIT_19s0014g05020	2190.99	-1.033	0.0218295
VIT_18s0072g00920	278.756	-1.03091	0.0228102
VIT_01s0010g03860	459.295	-1.02934	0.03576
VIT_13s0019g03640	1047.55	-1.02555	0.0255301
VIT_18s0001g10520	714.698	-1.02555	0.0148451
VIT_16s0050g02310	487.992	-1.0243	0.0382113
VIT_00s0471g00040	327.536	-1.02329	0.0386548
VIT_02s0241g00180	418.18	-1.02269	0.0096657
VIT_01s0010g03360	697.293	-1.01861	0.0184553
VIT_08s0007g04790	789.31	-1.01475	0.0343347
VIT_08s0058g01480	1766.27	-1.005	0.0409688
VIT_01s0011g01990	785.64	-1.00323	0.045572
VIT_18s0041g01260	338.414	-0.995017	0.0342387
VIT_01s0127g00460	1399.2	-0.988907	0.0419564
VIT_01s0010g03640	923.847	-0.988425	0.0354345
VIT_12s0059g00200	408.927	-0.983458	0.0308644
VIT_18s0072g00770	1037.91	-0.982244	0.0248822
VIT_15s0048g01420	360.546	-0.978718	0.0390203
VIT_15s0046g00270	1646.82	-0.97436	0.0392711
VIT_06s0004g00560	159.529	-0.971909	0.0271001
VIT_05s0020g02150	873.367	-0.970074	0.0152435
VIT_15s0046g02420	8931.95	-0.96666	0.00153573
VIT_03s0180g00320	733.191	-0.965246	0.0271001
VIT_01s0011g05750	360.393	-0.962422	0.0388898
VIT_02s0012g00610	366.742	-0.962114	0.0483577
VIT_16s0098g00850	1388.88	-0.960422	0.00333147
VIT_01s0137g00340	785.643	-0.95952	0.0327106
VIT_05s0077g00130	1459.11	-0.959494	0.0409688
VIT_02s0025g02990	582.057	-0.955229	0.0330157
VIT_11s0052g01800	1031.32	-0.946986	0.00383996
VIT_08s0040g01910	1875.88	-0.93734	0.0308952
VIT_06s0004g03100	888.427	-0.935441	0.0377744
VIT_13s0147g00110	474.505	-0.928283	0.00962708
VIT_12s0059g01490	272.67	-0.926902	0.0255325
VIT_01s0011g01620	228.571	-0.921706	0.0485029
VIT_11s0103g00270	1504.21	-0.916141	0.0334552
VIT_18s0041g00720	259.031	-0.901888	0.037683
VIT_14s0171g00100	634.252	-0.900026	0.0121391
VIT_16s0098g00270	1436.86	-0.896645	0.0455275
VIT_11s0118g00300	568.472	-0.894874	0.0377744
VIT_06s0004g06640	2592.28	-0.892475	0.0261253
VIT_02s0087g00780	7153.4	-0.886385	0.0315027
VIT_04s0008g06970	224.692	-0.883393	0.038647
VIT_04s0008g02620	572.022	-0.874826	0.00881553
VIT_01s0011g02960	181.382	-0.85889	0.0403458
VIT_16s0100g00270	1276.39	-0.853181	0.0186141
VIT_06s0004g06350	1845.84	-0.850166	0.0230349
VIT_03s0038g03650	312.503	-0.84017	0.0315027
VIT_06s0004g04240	2399.05	-0.832751	0.0307857
VIT_12s0142g00120	907.726	-0.824309	0.0419564
VIT_18s0001g01940	630.85	-0.822548	0.03576
VIT_07s0104g01300	3131.29	-0.817272	0.0314423
VIT_07s0104g00160	732.637	-0.807095	0.0399246
VIT_00s2037g00010	606.187	-0.799408	0.0344743
VIT_07s0005g04240	929.118	-0.794036	0.0278791
VIT_16s0013g02020	421.139	-0.787532	0.0175679
VIT_06s0080g00540	2949.38	-0.78355	0.0398873
VIT_14s0060g00900	6622.98	-0.772378	0.0346502
VIT_08s0007g01670	1086.01	-0.768231	0.0447692
VIT_18s0001g12290	576.79	-0.766226	0.0463195
VIT_11s0016g00970	1240.69	-0.755202	0.038647
VIT_04s0044g00040	402.79	-0.748627	0.0231156
VIT_13s0067g01650	3281.13	-0.734625	0.024487
VIT_14s0066g02170	494.3	-0.734595	0.0430087
VIT_11s0118g00830	487.774	-0.731702	0.0485029
VIT_04s0044g00110	5021.59	-0.727876	0.0424731
VIT_08s0105g00270	3100.29	-0.714014	0.0352946
VIT_13s0019g02330	6043.1	-0.685976	0.013835
VIT_14s0068g01400	3396.46	-0.683691	0.0430854
VIT_16s0039g00720	1096.72	-0.657734	0.0424731
VIT_08s0007g05350	1181.54	-0.635866	0.0399246
VIT_08s0040g01890	8676.85	-0.626721	0.0201557
VIT_00s0361g00040	608.863	-1.39842	0.00185538
gene ID	baseMean	log2FoldChange	FDR
VIT_09s0002g01550	829.321	0.679209	0.0359508	Up-regulated DEGs
VIT_15s0021g01230	1020.81	0.684724	0.0485029
VIT_16s0022g02230	2044.52	0.729926	0.0430087
VIT_12s0028g01080	1708.57	0.736419	0.0201472
VIT_09s0002g02980	395.266	0.74048	0.0469113
VIT_17s0000g00360	368.895	0.740805	0.0394402
VIT_04s0008g01460	445.93	0.745373	0.031338
VIT_01s0010g00680	1729.4	0.750781	0.046397
VIT_00s1217g00010	883.334	0.769062	0.0393946
VIT_08s0056g00740	982.622	0.771293	0.0494698
VIT_05s0102g00100	1699.69	0.772	0.0477411
VIT_11s0052g00320	7748.04	0.773846	0.0354345
VIT_04s0023g01380	759.778	0.775694	0.0174688
VIT_17s0000g03950	1292.34	0.778122	0.0341475
VIT_06s0004g04470	3796.83	0.787694	0.0248822
VIT_01s0127g00060	7811.21	0.788597	0.0343347
VIT_19s0085g01100	1244.58	0.790382	0.0425627
VIT_04s0008g02830	1020.82	0.797744	0.012637
VIT_17s0000g04790	836.043	0.798791	0.015984
VIT_06s0004g07730	971.471	0.799389	0.0447865
VIT_17s0000g03610	519.377	0.800125	0.0185344
VIT_14s0036g00570	954.496	0.80541	0.0442228
VIT_05s0020g01550	402.78	0.807934	0.0372017
VIT_02s0025g03480	339.21	0.811789	0.0448006
VIT_01s0150g00250	1656.33	0.815528	0.0465414
VIT_03s0038g03440	374.991	0.81706	0.0460147
VIT_01s0011g05340	930.923	0.81864	0.0448931
VIT_10s0003g05490	247.363	0.819732	0.0307857
VIT_19s0014g00020	792.664	0.819834	0.032618
VIT_00s0415g00030	1116.63	0.825742	0.0199774
VIT_17s0000g03690	7309.85	0.827158	0.0199774
VIT_16s0050g01850	3554.35	0.829358	0.0136934
VIT_14s0081g00710	515.953	0.830918	0.0265323
VIT_18s0041g01750	418.243	0.837815	0.0393946
VIT_15s0048g02590	1526.22	0.845463	0.0465414
VIT_18s0001g02050	1621.89	0.849678	0.0399246
VIT_18s0117g00050	588.231	0.858394	0.0334805
VIT_01s0011g01130	182.303	0.859872	0.044591
VIT_05s0062g00890	2808.83	0.859878	0.0328785
VIT_05s0020g02320	867.714	0.863639	0.044591
VIT_02s0025g02560	810.315	0.870255	0.00719802
VIT_07s0129g00470	171.063	0.8747	0.0434986
VIT_07s0129g00400	278.925	0.875294	0.0394402
VIT_19s0085g00490	203.895	0.876467	0.0308644
VIT_14s0060g02090	181.407	0.878201	0.0340797
VIT_04s0043g00700	165.761	0.89132	0.0495646
VIT_12s0028g02180	2082.56	0.90266	0.0430087
VIT_11s0052g00620	1301.14	0.912647	0.0134941
VIT_10s0003g04960	342.392	0.914413	0.0377744
VIT_12s0034g02230	1497.78	0.921672	0.0393098
VIT_18s0041g00280	1422.4	0.923283	0.00968351
VIT_06s0004g05230	636.628	0.930027	0.0360248
VIT_05s0020g04860	385.484	0.932026	0.036862
VIT_09s0002g02430	12173.5	0.940099	0.0180119
VIT_01s0011g03520	659.806	0.944291	0.025632
VIT_02s0025g03500	287.276	0.945766	0.0146265
VIT_12s0059g02260	543.245	0.948394	0.0417951
VIT_19s0027g00130	1008.09	0.951493	0.0375464
VIT_16s0050g02350	1598.75	0.95312	0.0271001
VIT_11s0016g01790	730.819	0.957487	0.0357294
VIT_09s0018g01870	766.239	0.95821	0.0242392
VIT_01s0011g05880	2117.15	0.96161	0.0200258
VIT_11s0052g00210	204.443	0.964886	0.0346801
VIT_19s0090g00610	1363.96	0.966702	0.0379041
VIT_18s0157g00020	7663.04	0.969382	0.0372017
VIT_18s0001g05780	3128.59	0.972783	0.0394402
VIT_12s0035g02090	1731.98	0.978584	0.0167476
VIT_12s0059g01810	259.123	0.979476	0.0167594
VIT_10s0003g00270	1092.66	0.988755	0.0327106
VIT_11s0016g03830	179.715	0.989205	0.0488175
VIT_14s0060g02440	403.236	0.994415	0.012276
VIT_14s0036g00510	1008.83	0.996347	0.0485029
VIT_18s0001g03820	596.271	1.01243	0.0343347
VIT_01s0011g04790	1659.35	1.01341	0.0199344
VIT_04s0008g06180	233.076	1.02048	0.0152244
VIT_15s0024g01460	393.634	1.02073	0.0124835
VIT_05s0062g00150	1157.52	1.02691	0.0365243
VIT_07s0129g00490	18743.9	1.0278	0.0314423
VIT_04s0023g03180	137.434	1.02896	0.0355245
VIT_15s0024g00860	839.414	1.03814	0.0129204
VIT_00s0299g00030	297.032	1.04223	0.045572
VIT_10s0116g01740	673.824	1.0461	0.0152435
VIT_19s0014g03360	1003.67	1.04669	0.0419564
VIT_10s0116g00970	273.407	1.0535	0.0111238
VIT_07s0005g02610	606.704	1.05451	0.0108075
VIT_18s0001g05110	1354.13	1.05479	0.0448931
VIT_07s0031g02720	583.506	1.05672	0.0287391
VIT_04s0044g00140	401.513	1.05831	0.0355035
VIT_17s0000g05840	210.667	1.06877	0.0327106
VIT_14s0060g00580	1764.15	1.07173	0.0271001
VIT_02s0025g01650	419.122	1.07242	0.0337779
VIT_04s0069g00870	902.998	1.07323	0.0430087
VIT_11s0016g03010	388.1	1.08919	0.0160964
VIT_10s0003g01430	7428.47	1.08961	0.0439943
VIT_07s0095g00760	277.95	1.08967	0.00871836
VIT_01s0026g02170	272.59	1.08967	0.0265323
VIT_00s0323g00080	682.535	1.08987	0.024487
VIT_03s0088g01200	147.339	1.09148	0.0121391
VIT_04s0008g01160	304.527	1.09209	0.040038
VIT_17s0000g00720	490.582	1.09727	0.00595645
VIT_12s0028g03940	969.508	1.09768	0.0444201
VIT_01s0026g02720	1524.24	1.09899	0.0369959
VIT_13s0074g00700	734.305	1.10282	0.00221092
VIT_04s0008g05430	256.452	1.10571	0.0085905
VIT_12s0142g00250	273.009	1.10812	0.0424731
VIT_18s0001g00190	2470.21	1.1083	0.0403056
VIT_06s0004g03810	2305.08	1.11174	0.0101994
VIT_00s0823g00020	968.985	1.11408	0.00719802
VIT_03s0091g00310	938.94	1.11496	0.0315027
VIT_18s0001g01860	297.95	1.11505	0.00686607
VIT_16s0039g00910	126.4	1.11892	0.0446654
VIT_11s0016g04540	213.157	1.1221	0.0159173
VIT_01s0011g01490	6425.23	1.12305	0.0377744
VIT_12s0059g01320	2498.1	1.12545	0.0357294
VIT_16s0098g01580	2246.8	1.12825	0.0230141
VIT_15s0045g00370	140.394	1.13052	0.0470497
VIT_02s0025g03220	2428.59	1.13229	0.0471739
VIT_06s0061g01040	868.355	1.1324	0.0148192
VIT_08s0105g00230	9079.01	1.13322	0.0478297
VIT_08s0040g00070	484.017	1.13351	0.0395926
VIT_01s0146g00440	97.3324	1.13817	0.0393098
VIT_02s0012g00480	1708.36	1.1386	0.035091
VIT_12s0034g00480	696.762	1.14562	0.015773
VIT_07s0005g01420	498.207	1.14833	0.0271563
VIT_11s0016g05770	7213.74	1.15333	0.0242872
VIT_09s0002g02440	286.081	1.15782	0.0394402
VIT_07s0031g00130	267.085	1.1582	0.0157159
VIT_02s0025g00280	313.992	1.15848	0.00771056
VIT_19s0014g00790	181.782	1.16221	0.0271563
VIT_07s0005g04480	310.816	1.16415	0.0110259
VIT_05s0020g03760	134.836	1.16731	0.020922
VIT_13s0019g04110	562.25	1.16927	0.0271001
VIT_06s0004g00420	839.602	1.1781	0.046397
VIT_02s0025g03760	239.379	1.18125	0.0134328
VIT_00s0179g00210	2419.24	1.18691	0.0163097
VIT_13s0320g00070	567.894	1.18881	0.0110259
VIT_18s0001g07710	1142.74	1.19567	0.0448006
VIT_01s0137g00440	181.302	1.19611	0.00659872
VIT_07s0151g00430	3434.19	1.20105	0.0298328
VIT_01s0011g02860	110.414	1.20291	0.0307857
VIT_06s0009g01320	1179.77	1.20801	0.0085905
VIT_09s0002g01910	2000.4	1.20884	0.0400751
VIT_18s0001g07740	1065.84	1.21191	0.0218295
VIT_17s0000g07020	114.691	1.21814	0.0448931
VIT_15s0048g01650	1836.04	1.219	0.0446271
VIT_01s0010g00920	90.9568	1.2233	0.0488227
VIT_11s0016g03510	764.228	1.22338	0.00153573
VIT_14s0068g01440	139.492	1.22609	0.0265323
VIT_03s0063g00600	1053.76	1.22718	0.0248822
VIT_02s0025g01170	576.289	1.22772	0.0349024
VIT_00s1306g00010	1440.57	1.23201	0.0261344
VIT_08s0007g07480	139.361	1.23254	0.0393946
VIT_08s0217g00060	360.523	1.23388	0.00686607
VIT_17s0000g09370	414.257	1.23444	0.000980402
VIT_18s0001g12390	1902.57	1.23636	0.00166682
VIT_05s0049g01280	658.131	1.23663	0.0334552
VIT_07s0031g01850	1341.89	1.24744	0.0485029
VIT_17s0000g05150	179.038	1.25188	0.0220618
VIT_11s0016g01710	685.868	1.25929	0.0223755
VIT_11s0065g00210	1328.36	1.25944	0.0327106
VIT_10s0042g00960	366.378	1.27173	0.00653411
VIT_13s0084g00680	1612.46	1.27474	0.0314423
VIT_14s0066g01870	105.947	1.27522	0.00943081
VIT_15s0046g03030	1526.64	1.27536	0.00867976
VIT_12s0034g01030	222.448	1.28356	0.00758452
VIT_07s0005g00940	182.499	1.28497	0.0199774
VIT_00s0429g00040	632.088	1.28757	0.00330578
VIT_11s0065g00310	993.823	1.29029	0.0114833
VIT_19s0014g00750	142.159	1.29075	0.00360747
VIT_03s0097g00570	1898.28	1.29641	0.0189064
VIT_18s0089g00100	499.775	1.30223	0.012276
VIT_06s0004g01260	120.23	1.30235	0.018219
VIT_05s0020g03890	3575.82	1.306	0.0124843
VIT_13s0047g01240	2736.13	1.30815	0.0358503
VIT_07s0005g02570	1347.05	1.31618	0.0168223
VIT_02s0025g02600	157.18	1.31903	0.0400751
VIT_16s0050g02340	755.381	1.32432	0.00192949
VIT_19s0014g00620	434.589	1.3341	0.0216834
VIT_14s0060g00260	137.534	1.3432	0.00659872
VIT_13s0019g04940	431.214	1.34693	0.00383996
VIT_13s0067g00990	324.859	1.34786	0.0322877
VIT_07s0129g00480	87.5309	1.35906	0.0400751
VIT_05s0020g03060	1159.88	1.3706	0.0458859
VIT_14s0036g00330	108.724	1.37218	0.0161949
VIT_03s0063g02020	229.852	1.37831	0.00622587
VIT_01s0011g02980	155.56	1.37851	0.0297021
VIT_18s0001g14610	248.035	1.37869	0.0111238
VIT_15s0107g00270	216.804	1.38195	0.00166682
VIT_13s0067g02260	71.2752	1.38217	0.032618
VIT_05s0020g01570	209.532	1.38705	0.0185344
VIT_06s0009g00770	231.352	1.39272	0.00417442
VIT_11s0052g00200	154.281	1.39411	0.0307857
VIT_11s0016g00210	119.407	1.397	0.00597658
VIT_18s0041g02120	676.779	1.39741	0.0100651
VIT_05s0020g00210	166.538	1.40305	0.0148192
VIT_13s0067g00080	531.023	1.41801	0.0248822
VIT_00s0776g00020	113.123	1.42756	0.0448931
VIT_19s0015g01810	1847.71	1.43038	0.0201472
VIT_18s0001g10560	1070.72	1.43065	0.0242872
VIT_14s0060g00440	224.761	1.43124	0.00595645
VIT_17s0000g05210	724.24	1.43515	0.00485354
VIT_01s0011g02490	579.756	1.43706	0.0145036
VIT_07s0005g01810	872.934	1.44251	0.0234103
VIT_12s0142g00450	95.0936	1.44693	0.0448006
VIT_15s0046g02290	2291.86	1.44788	0.0197619
VIT_05s0020g00310	108.266	1.44833	0.032618
VIT_16s0050g01830	138.902	1.44925	0.0341475
VIT_12s0028g01230	356.044	1.4507	0.0314423
VIT_12s0034g00910	144.578	1.45787	0.00273871
VIT_06s0004g05220	1372.31	1.45909	0.0242872
VIT_01s0010g02910	110.157	1.46034	0.0489784
VIT_05s0029g00290	85.4932	1.4644	0.0220367
VIT_04s0023g02070	376.615	1.46496	0.0307857
VIT_18s0089g00600	335.753	1.46775	0.0307857
VIT_05s0020g03150	3380.13	1.47485	0.0241784
VIT_06s0004g03740	189.953	1.47638	0.0489955
VIT_13s0067g00910	340.703	1.47797	0.0228102
VIT_13s0074g00450	533.968	1.48761	0.0448006
VIT_01s0011g01300	212.444	1.49296	0.0357873
VIT_09s0002g07530	609.73	1.5015	0.000283953
VIT_01s0010g01900	68.4208	1.50782	0.031338
VIT_08s0007g06140	138.567	1.50796	0.00192949
VIT_11s0078g00380	49.2218	1.50934	0.03576
VIT_15s0046g00740	465.871	1.51047	0.0085905
VIT_18s0001g00370	211.462	1.51125	0.0485029
VIT_05s0020g02500	68.8071	1.52109	0.0444201
VIT_13s0073g00150	47.3879	1.52772	0.0448931
VIT_00s0630g00010	189.547	1.52891	0.0489955
VIT_12s0035g00480	143.952	1.53111	0.0134328
VIT_10s0003g03750	757.05	1.53816	0.0252836
VIT_18s0001g03600	374.664	1.53913	0.0114037
VIT_02s0025g00160	1001.46	1.54067	0.0103614
VIT_00s0370g00040	248.006	1.54543	0.0358022
VIT_17s0000g07010	89.8751	1.54773	0.00758452
VIT_13s0084g00420	85.1841	1.54834	0.023515
VIT_13s0175g00090	60.6003	1.55261	0.0340797
VIT_02s0025g03270	3972.53	1.56181	0.0382901
VIT_16s0050g02320	157.238	1.5642	0.00327581
VIT_09s0002g00830	871.261	1.56448	0.0485029
VIT_18s0001g03900	311.801	1.56498	0.00383996
VIT_14s0081g00690	36.967	1.56655	0.0498559
VIT_19s0085g01090	1274.47	1.56984	0.0200258
VIT_15s0021g02780	306.225	1.57353	0.0136934
VIT_01s0010g01850	835.819	1.58656	0.000418918
VIT_12s0035g00740	367.593	1.5872	0.0116771
VIT_19s0014g01910	121.664	1.59449	0.000258227
VIT_15s0048g02290	98.3442	1.60512	0.03576
VIT_13s0139g00030	97.6944	1.60858	0.0334805
VIT_18s0041g01620	84.7083	1.62562	0.0167594
VIT_06s0004g03400	41.4425	1.62577	0.0390698
VIT_12s0035g00860	64.7087	1.62825	0.022397
VIT_04s0069g00260	49.3478	1.63331	0.0333942
VIT_00s0233g00010	120.81	1.63809	0.0235976
VIT_00s0313g00080	738.196	1.63916	0.00192949
VIT_13s0158g00440	46.5087	1.65012	0.0402362
VIT_00s0445g00010	159.826	1.65236	0.0106756
VIT_12s0035g00410	133.221	1.65646	0.0342296
VIT_07s0031g03040	556.598	1.66179	0.00830948
VIT_14s0083g00960	4493.31	1.66677	0.00619938
VIT_05s0029g01080	284.816	1.67504	0.037683
VIT_01s0182g00130	89.7577	1.67955	0.021348
VIT_02s0033g00030	55.3347	1.6799	0.0173557
VIT_00s0772g00010	196.151	1.68031	0.00541857
VIT_00s0361g00100	328.26	1.686	0.0349746
VIT_19s0015g01050	55.1803	1.69471	0.0334552
VIT_00s0800g00020	109.343	1.70564	0.00273871
VIT_18s0001g03380	140.65	1.70995	0.0052036
VIT_14s0006g03130	104.337	1.71054	0.0328526
VIT_07s0005g03470	75.6124	1.71681	0.0377744
VIT_08s0058g00020	34.3777	1.71819	0.0341475
VIT_13s0147g00160	428.371	1.72265	0.0249378
VIT_03s0038g01600	89.5359	1.749	0.00192949
VIT_14s0066g00610	5816.11	1.75493	0.00595645
VIT_11s0037g00850	173.558	1.75513	0.00474266
VIT_06s0004g08490	44.598	1.75668	0.014154
VIT_00s0467g00030	171.223	1.75862	0.0402362
VIT_01s0011g01480	650.231	1.76414	0.0301387
VIT_18s0001g00860	2747.56	1.77496	0.0349746
VIT_00s0407g00070	67.0293	1.77819	0.0101994
VIT_15s0046g03380	400.541	1.78663	0.0160964
VIT_14s0128g00810	93.672	1.79568	0.0352844
VIT_15s0048g02320	176.189	1.80583	0.00381121
VIT_00s0282g00020	95.2904	1.80988	0.00173756
VIT_01s0010g01830	370.641	1.81368	0.00355477
VIT_13s0019g01880	62.9341	1.81445	0.0271001
VIT_10s0042g00460	50.4028	1.81544	0.0185344
VIT_00s0220g00100	42.5194	1.82928	0.0463195
VIT_00s0415g00060	229.924	1.843	0.00339161
VIT_17s0000g03670	67.3201	1.84683	0.00330578
VIT_18s0122g01200	89.6417	1.85512	0.00192949
VIT_15s0046g01560	908.851	1.85699	2.49345e-05
VIT_05s0029g00260	38.9143	1.86397	0.0201472
VIT_04s0069g01150	198.843	1.86655	0.00502121
VIT_08s0040g02150	138.323	1.86676	0.0114833
VIT_04s0023g00920	797.158	1.87133	0.000418918
VIT_16s0050g02330	286.354	1.8935	3.57552e-07
VIT_00s0174g00330	200.614	1.90188	0.00595645
VIT_17s0000g00730	723.815	1.90235	6.52537e-05
VIT_03s0132g00090	67.5924	1.90801	0.00741116
VIT_00s0647g00010	198.336	1.9112	0.0235976
VIT_02s0025g00950	65.2013	1.91284	0.00682021
VIT_07s0005g05010	51.0237	1.92076	0.0394402
VIT_08s0058g00780	160.043	1.95131	0.0284045
VIT_03s0038g04210	158.714	1.95341	0.00153573
VIT_17s0000g02470	59.2243	1.96312	0.0264766
VIT_12s0034g01490	33.4382	1.9759	0.0199774
VIT_07s0005g03450	239.607	1.98087	0.032618
VIT_02s0012g00270	350.251	1.9818	0.00758452
VIT_05s0020g00680	165.719	1.99434	5.73926e-05
VIT_14s0030g01050	67.363	2.00752	0.0154167
VIT_09s0018g00290	36.8362	2.01867	0.0377744
VIT_16s0022g02200	66.9579	2.03087	0.040038
VIT_13s0067g01100	95.4747	2.03237	0.0116771
VIT_19s0090g01650	45.7101	2.03441	0.00548506
VIT_19s0177g00030	51.0677	2.0404	0.0487115
VIT_19s0090g00860	214.6	2.04214	0.0271001
VIT_07s0005g00310	102.021	2.05208	0.00192949
VIT_08s0056g01340	142.313	2.05584	0.0109224
VIT_01s0011g00730	75.3143	2.05595	0.0157852
VIT_07s0141g01030	220.069	2.07108	0.0185344
VIT_13s0067g01310	85.8689	2.09008	0.0419822
VIT_13s0158g00260	63.2654	2.09758	0.0372017
VIT_11s0016g00960	201.965	2.12136	0.0436357
VIT_02s0025g00970	28.1568	2.12826	0.0430427
VIT_03s0017g02390	90.3671	2.14314	0.0425627
VIT_18s0001g08080	20.6927	2.14657	0.0485029
VIT_02s0025g03160	100.093	2.15087	0.0463301
VIT_13s0067g03120	92.2815	2.15195	0.0448931
VIT_13s0019g04950	124.006	2.1677	0.0253705
VIT_00s0958g00010	110.091	2.17188	0.00474266
VIT_11s0149g00100	54.7654	2.2083	0.0328785
VIT_16s0100g00670	29.4382	2.23818	0.0386548
VIT_06s0004g08340	51.0048	2.24555	0.0187916
VIT_13s0147g00150	106.786	2.26925	0.019057
VIT_03s0132g00050	27.2719	2.27262	0.0334552
VIT_15s0048g02310	43.3983	2.27567	0.00595645
VIT_13s0158g00210	323.812	2.30347	0.0125674
VIT_04s0008g04330	348.848	2.30872	0.005744
VIT_08s0007g00390	208.987	2.31684	0.012276
VIT_05s0029g00280	57.4111	2.3246	0.0228102
VIT_18s0001g13650	184.167	2.36033	0.0287391
VIT_00s0160g00120	33.0318	2.38595	0.0377744
VIT_07s0191g00200	84.525	2.39778	0.00758452
VIT_04s0008g06190	62.2577	2.3978	0.0349024
VIT_14s0066g00730	108.529	2.39802	0.00655904
VIT_13s0101g00300	41.1606	2.4142	0.0253705
VIT_05s0062g00900	336.749	2.41841	0.00221092
VIT_18s0076g00100	201.915	2.43862	0.00012372
VIT_03s0063g01740	92.8645	2.43968	0.0251365
VIT_12s0035g00750	674.809	2.44648	0.000582206
VIT_13s0067g02430	58.7858	2.47324	0.00979771
VIT_00s0467g00010	63.4431	2.47789	0.0167594
VIT_02s0012g00240	184.98	2.55607	0.00313054
VIT_13s0019g00630	139.652	2.56276	0.00707399
VIT_17s0000g04590	174.584	2.56996	0.00192949
VIT_12s0028g03080	130.936	2.59638	0.0135838
VIT_00s0862g00010	87.4041	2.59809	0.0250378
VIT_17s0000g04270	16.3997	2.66765	0.0434986
VIT_10s0116g00410	165.679	2.6699	0.00221092
VIT_19s0138g00110	24.7209	2.67562	0.0197833
VIT_17s0000g00710	439.545	2.6786	5.0361e-05
VIT_00s0499g00050	20.9601	2.67993	0.0327106
VIT_14s0006g03170	62.6964	2.7079	0.0145036
VIT_00s0227g00090	62.6116	2.71997	0.00273871
VIT_13s0067g02580	40.6933	2.73204	0.00221092
VIT_10s0003g00290	286.852	2.73519	0.00136388
VIT_08s0040g02140	60.4456	2.75283	0.0271001
VIT_02s0025g00020	19.0302	2.75354	0.0400751
VIT_07s0031g01830	123.814	2.75388	0.00485354
VIT_13s0047g00950	26.6587	2.7539	0.0393946
VIT_17s0000g08350	42.5494	2.78646	0.00968351
VIT_01s0026g00770	58.8282	2.81245	0.00221092
VIT_13s0047g00740	23.2516	2.84762	0.0197619
VIT_14s0066g00500	21.2002	2.87288	0.0189064
VIT_14s0036g00500	34.9873	2.97698	0.00192949
VIT_14s0036g01110	17.6191	2.99424	0.0347848
VIT_07s0151g00370	18.1538	3.0134	0.0307857
VIT_13s0139g00130	36.8665	3.04313	0.00221092
VIT_17s0000g10020	153.669	3.05631	7.05106e-06
VIT_11s0037g00840	77.5225	3.06349	0.0016624
VIT_09s0002g05870	27.1351	3.09844	0.00892813
VIT_15s0021g02540	70.7455	3.12286	0.0085905
VIT_10s0042g00370	21.9533	3.15988	0.0096657
VIT_01s0011g06120	154.557	3.16958	5.4424e-05
VIT_03s0063g01430	17.7873	3.23907	0.0433903
VIT_04s0043g00600	113.45	3.24272	0.00619938
VIT_02s0012g00250	30.1795	3.25739	0.0231156
VIT_11s0016g01520	47.8601	3.29415	0.0393946
VIT_09s0002g02880	15.7624	3.30388	0.0433903
VIT_03s0038g04730	22.1393	3.34675	0.0167594
VIT_13s0047g00730	16.04	3.34978	0.0316334
VIT_19s0015g00670	994.185	3.35857	0.0307857
VIT_17s0000g08330	25.9642	3.35893	0.00830948
VIT_07s0141g01010	17.0356	3.42243	0.0377744
VIT_05s0077g01930	588.13	3.56967	0.0157159
VIT_05s0020g04140	16.0698	3.70758	0.0235976
VIT_15s0107g00130	16.6413	3.77139	0.0234103
VIT_15s0024g00870	34.7522	4.25732	0.000670421
VIT_14s0066g02320	19.196	4.4262	0.012276
VIT_17s0000g08320	18.9392	4.97388	0.0124835
VIT_18s0001g03090	16.3523	7.25734	0.0163769
VIT_01s0011g03840	17.4197	7.34866	0.0145036
VIT_07s0005g04850	16.8144	20.1148	0.00200975
VIT_09s0002g08510	18.2857	20.2282	0.00192949
VIT_06s0009g03140	23.7503	20.2758	0.00192949
VIT_04s0044g01520	27.3234	20.7875	0.00153573
VIT_15s0021g00310	35.5204	21.152	0.00135702
VIT_11s0149g00120	704.585	1.16112	0.0381832

## Sheet: E-L38 Berry DEGs 
S Table 4f Differentially expressed genes (DEGs) identified via RNA-Seq in E-L 38 berry in response to GLRaV-3 (FDR <0.05).
gene ID	baseMean	log2FoldChange	FDR
VIT_09s0018g01220	125.068	-2.18312	0.0192812	Down-regulated DEGs
VIT_10s0003g05550	266.058	-2.1384	4.26639e-07
VIT_06s0004g07970	364.291	-1.67792	0.0042275
VIT_12s0034g02570	85.5189	-1.32069	0.0223097
VIT_06s0061g01230	1377.08	-1.288	0.00453908
VIT_05s0020g03980	333.725	-1.15795	0.0228241
VIT_05s0077g01670	386.071	-1.13407	0.000626765
VIT_13s0074g00730	689.52	-1.07171	0.00465159
VIT_14s0030g02310	917.382	-0.922317	0.0218625
VIT_10s0003g01360	8919.36	-0.823186	0.0409677
VIT_04s0008g02250	1581.37	-0.799189	0.00758452
VIT_08s0058g00740	414.98	-0.799168	0.0482688
VIT_04s0008g01210	3182.74	-0.74294	0.0468835
VIT_19s0090g00240	430.782	-0.717747	0.0261161
VIT_08s0056g01240	12557.8	-0.665576	0.0435591
VIT_19s0014g00450	14199.3	-0.600389	0.00317705
VIT_09s0002g00130	3174.99	-0.570495	0.0348585
VIT_05s0020g02690	648.082	-0.563358	0.0295857
VIT_07s0141g01030	630.582	-0.521561	0.0345268
VIT_08s0007g08960	1141.89	-0.489818	0.0440115
ENSRNA049466084	6137.77	-0.418182	0.0201742
LOC100265284	3179.23	-0.571918	0.0353846
gene ID	baseMean	log2FoldChange	FDR
VIT_18s0001g15450	5666.47	0.581693	0.00160695	Up-regulated DEGs
VIT_07s0005g02230	1340.61	0.594356	0.021266
VIT_14s0068g00300	671.939	0.624872	0.0435591
VIT_13s0156g00170	692.503	0.642922	0.0102082
VIT_17s0000g05550	427.568	0.717765	0.0261161
VIT_01s0011g03540	440.187	0.729672	0.0345379
VIT_14s0108g00890	480.563	0.740346	0.0147215
VIT_08s0040g03040	986.917	0.748201	0.00608575
VIT_01s0026g01460	1981.31	0.752469	0.0468835
VIT_14s0068g02150	913.733	0.755671	0.0245896
VIT_00s0225g00050	228.303	0.784141	0.0368114
VIT_12s0028g03270	676.389	0.787263	0.00385715
VIT_11s0016g02790	1422.81	0.789583	0.00800912
VIT_02s0025g04390	373.788	0.790608	0.0291566
VIT_16s0022g02080	368.939	0.800075	0.00590585
VIT_05s0020g02200	528.89	0.827984	0.00929077
VIT_10s0116g01200	658.711	0.85415	0.0111003
VIT_16s0013g00880	2394.25	0.8561	0.0410627
VIT_15s0048g02530	306.707	0.874452	0.0291566
VIT_03s0038g03850	3027.14	0.878967	0.0127218
VIT_19s0085g01170	312.371	0.894436	0.00102527
VIT_05s0020g02500	672.833	0.894645	0.0407957
VIT_05s0020g03190	297.527	0.906084	0.0373322
VIT_19s0014g04690	150.169	0.90899	0.0425992
VIT_05s0077g01700	233.041	0.912025	0.0136786
VIT_17s0000g04150	168.724	0.920484	0.0488384
VIT_12s0059g00470	996.06	0.930422	0.0111003
VIT_19s0090g01040	276.844	0.935784	0.0425992
VIT_14s0066g00710	323.634	0.936038	0.021005
VIT_05s0077g01190	378.763	0.949375	0.0345268
VIT_01s0127g00540	221.617	0.949786	0.0417177
VIT_06s0004g03260	1114.15	0.954136	0.0145112
VIT_05s0049g02240	2885.89	0.959323	0.00961642
VIT_08s0007g03420	541.964	0.960298	0.025507
VIT_11s0016g00470	4025.1	0.980265	6.03957e-06
VIT_13s0019g05120	2548.71	0.985518	1.86909e-06
VIT_17s0000g09210	281.222	0.989554	0.0213575
VIT_04s0008g01610	9497.87	1.00314	0.029438
VIT_07s0031g00350	704.085	1.00716	0.000626765
VIT_17s0000g01820	3831.63	1.00837	0.0123314
VIT_09s0054g01040	1446.78	1.01011	0.0147953
VIT_19s0090g01480	144.593	1.01887	0.00800912
VIT_18s0001g11640	168.987	1.01971	0.0148096
VIT_07s0005g00140	563.928	1.02472	0.00465159
VIT_18s0076g00250	341.756	1.02705	0.0255985
VIT_13s0019g01180	335.809	1.03929	6.09535e-05
VIT_15s0021g02690	796.462	1.04609	0.0143109
VIT_07s0151g00630	416.984	1.04767	0.0255985
VIT_12s0134g00400	160.153	1.05669	0.0459703
VIT_06s0004g08150	4174.35	1.07178	0.0176414
VIT_05s0049g01780	1411.29	1.07228	0.00684892
VIT_00s0391g00070	2256.07	1.07643	0.0148096
VIT_09s0002g06070	3098.28	1.08177	0.00590585
VIT_18s0001g06750	952.264	1.0955	0.00737327
VIT_11s0037g00510	3200.06	1.09641	0.013602
VIT_11s0016g00800	143.543	1.10757	0.0264402
VIT_04s0023g02480	30336.2	1.11366	0.00638876
VIT_02s0025g04490	123.867	1.11744	0.0111003
VIT_17s0000g09000	2569.24	1.11852	0.0130664
VIT_14s0128g00780	220.272	1.12056	0.0398176
VIT_05s0077g01550	158.358	1.1217	0.0323548
VIT_18s0001g01570	26227.3	1.12177	0.00045774
VIT_08s0032g00240	802.509	1.12917	0.0147215
VIT_16s0050g00120	2716.47	1.13918	0.00299107
VIT_17s0000g00070	286.157	1.1412	0.0435591
VIT_01s0182g00130	214.789	1.14804	0.0129379
VIT_08s0040g01340	770.496	1.15713	0.0466557
VIT_07s0005g02660	2248.38	1.15886	0.0277655
VIT_08s0007g06160	639.07	1.16349	0.00503552
VIT_09s0002g07010	268.925	1.16623	0.00745828
VIT_08s0056g01350	447.676	1.16626	0.0016538
VIT_02s0012g00940	433.257	1.17581	0.0273446
VIT_18s0072g00260	1100.5	1.18048	0.0297582
VIT_18s0001g08430	88.8286	1.18275	0.0350274
VIT_15s0048g01070	150.506	1.18502	0.00398013
VIT_05s0020g00840	2061.19	1.18665	0.000745047
VIT_00s0988g00010	87.0301	1.20006	0.013602
VIT_09s0002g06890	129.746	1.20167	0.0016538
VIT_08s0007g04240	5827.59	1.20459	0.00350859
VIT_08s0007g06420	1737.21	1.21086	0.00605342
VIT_04s0044g00210	1321.77	1.2129	0.0261161
VIT_13s0158g00130	167.932	1.23815	0.00986195
VIT_08s0058g00650	3638.37	1.24589	0.0015774
VIT_02s0033g01380	148.587	1.24999	0.0223097
VIT_02s0154g00300	215.031	1.2562	0.0398176
VIT_16s0039g00220	2171.11	1.26184	0.000276421
VIT_06s0004g04010	129.526	1.26432	0.00631378
VIT_03s0091g00750	87.7531	1.27524	0.0308744
VIT_08s0007g06440	2618.76	1.27961	0.00648343
VIT_00s0471g00050	208.84	1.2883	0.000276421
VIT_06s0080g00260	1494.08	1.2937	0.00465159
VIT_18s0001g10830	432.136	1.29921	0.0129379
VIT_18s0001g01610	1635.08	1.29957	0.00684892
VIT_08s0058g00120	255.803	1.33649	0.0245896
VIT_04s0069g00920	203.064	1.34056	0.0145722
VIT_01s0026g01740	117.011	1.34199	0.00883034
VIT_13s0064g00910	736.706	1.34451	0.00204195
VIT_18s0089g01270	485.995	1.36005	1.86909e-06
VIT_19s0014g02240	220.11	1.36097	0.00634856
VIT_18s0001g00140	134.483	1.36276	0.00183906
VIT_18s0122g00620	179.914	1.37364	0.0227985
VIT_11s0016g04670	72.7959	1.3845	0.021266
VIT_19s0014g03090	251.693	1.38469	4.46572e-05
VIT_18s0001g11130	424.623	1.38677	0.00490466
VIT_19s0093g00310	514.963	1.387	0.00244721
VIT_04s0023g03890	372.486	1.41692	0.0218625
VIT_09s0002g02970	661.173	1.41744	0.00757645
VIT_11s0016g05880	207.938	1.45321	0.00596337
VIT_12s0057g00420	307.758	1.46061	0.0436621
VIT_05s0077g01540	465.019	1.47801	4.26639e-07
VIT_07s0151g00840	586.697	1.48476	0.00255976
VIT_04s0023g01390	392.182	1.48968	0.000276421
VIT_11s0052g01090	1019.82	1.49039	7.32765e-06
VIT_00s0270g00120	298.88	1.49944	0.00656984
VIT_13s0067g01240	887.188	1.50383	0.00108786
VIT_13s0067g01250	182.883	1.50512	0.000408981
VIT_05s0020g04020	74.636	1.51451	0.0255985
VIT_13s0019g03000	1676.43	1.55178	0.000917532
VIT_06s0004g05770	240.088	1.5749	0.00736531
VIT_04s0023g01670	282.09	1.61096	0.00490466
VIT_12s0028g01180	3605.05	1.62358	4.42206e-06
VIT_15s0048g01530	92.897	1.63017	0.00122282
VIT_06s0004g01030	201.409	1.65282	0.0320863
VIT_14s0066g01090	120.832	1.66264	1.15576e-05
VIT_09s0002g05810	212.478	1.67519	0.0176848
VIT_01s0011g06040	67.7485	1.6814	0.00429152
VIT_05s0094g00360	180.499	1.70588	0.00571024
VIT_08s0040g02660	67.5496	1.73813	0.00634856
VIT_14s0068g00730	33.7907	1.73865	0.0432217
VIT_01s0026g00620	303.98	1.75463	0.00385715
VIT_01s0127g00700	79.2579	1.77272	0.0136326
VIT_12s0028g00670	58.885	1.77763	0.00139629
VIT_01s0011g03070	101.486	1.8278	2.19481e-05
VIT_16s0098g01060	230.842	1.83029	0.000308544
VIT_07s0005g01080	65.0694	1.83709	0.0435591
VIT_19s0015g02730	283.341	1.83923	4.26639e-07
VIT_12s0034g00130	174.067	1.8427	0.0014643
VIT_05s0077g01530	153.636	1.86433	0.000211093
VIT_01s0146g00440	221.105	1.88729	0.0111003
VIT_15s0046g01190	499.336	1.90774	3.31693e-05
VIT_10s0042g00870	150.327	1.93701	3.23227e-05
VIT_15s0021g01880	77.1937	1.9652	0.0129379
VIT_16s0100g00850	79.8346	1.9897	0.0308744
VIT_05s0094g00220	65.81	2.00297	0.00495035
VIT_16s0100g01000	202.586	2.02223	0.00204195
VIT_06s0004g01990	199	2.10771	0.000143454
VIT_08s0007g04860	198.733	2.14253	0.00122282
VIT_00s1881g00010	79.5382	2.14538	0.0425992
VIT_18s0001g13320	100.913	2.15604	0.000917532
VIT_11s0149g00280	99.2767	2.15867	0.0245644
VIT_07s0205g00010	30.8817	2.18594	0.0218625
VIT_08s0007g08040	50.5086	2.18901	0.00414986
VIT_05s0094g00200	65.8652	2.24392	0.00656984
VIT_16s0039g01110	94.2659	2.26556	0.0223097
VIT_18s0001g13360	111.626	2.2762	0.00631378
VIT_18s0001g00740	31.224	2.28173	0.0337713
VIT_14s0068g01040	50.7879	2.30701	0.00204195
VIT_16s0039g01300	200.657	2.35384	0.00102527
VIT_09s0002g06920	63.2945	2.3549	7.32765e-06
VIT_00s0615g00030	38.604	2.38242	0.00251794
VIT_18s0001g10600	35.6368	2.41475	0.00956985
VIT_14s0060g02320	80.052	2.44001	0.00173084
VIT_04s0008g04150	25.2624	2.47893	0.0317095
VIT_05s0077g01590	23.5047	2.49004	0.0409532
VIT_16s0039g01170	304.246	2.52035	5.17849e-07
VIT_19s0090g01530	96.0898	2.62458	2.55677e-05
VIT_16s0039g01360	33.4214	2.68484	0.0435591
VIT_13s0320g00030	22.7175	2.72977	0.0195301
VIT_10s0003g02910	34.9106	2.87612	0.00153509
VIT_00s0615g00020	91.5062	2.89783	0.000385188
VIT_17s0000g01230	89.3074	3.05167	0.00465159
VIT_18s0001g11680	28.3927	3.06732	0.00656984
VIT_01s0011g05440	17.4133	3.10236	0.0466231
VIT_18s0001g06090	20.2733	3.33993	0.021266
VIT_15s0021g01390	21.8376	3.45331	0.0147953
VIT_19s0093g00320	28.102	3.83772	0.0147215
VIT_18s0041g02060	37.1273	4.85406	0.00244721
