# Supplementary material for: Transcriptomic Analyses of Grapevine Leafroll-Associated Virus 3 Infection in Leaves and Berries of ‘Cabernet Franc’
Source: Viruses. 2022 Aug 21;14(8):1831. doi: 10.3390/v14081831 (PMC9415066; doi:10.3390/v14081831)
Supplement: Supplementary file 1 [file viruses-14-01831-s001.zip › Song et al. RNA-Seq grapevine-GLRaV-3 STable S5 GO enrichment analysis of identified DEGs.xlsx]

## Sheet: E-L31Leaf
S Table 5a Identification of significantly enriched GO terms (FDR <0.05) in GLRaV-3-infected E-L 31 leaf using differentially expressed genes (DEGs) identified via RNA-Seq
Up-DEGs
GO term accession	Go term name	GO domain	Ensembl Gene ID mydata	Ensembl Gene ID background	FDR
GO:0055085	transmembrane transport	biological_process	VIT_00s0225g00050,VIT_02s0025g02390,VIT_03s0017g01280,VIT_03s0017g01280,VIT_03s0063g02250,VIT_04s0008g04180,VIT_04s0023g03570,VIT_05s0020g03140,VIT_06s0004g06940,VIT_06s0061g01480,VIT_06s0061g01480,VIT_07s0104g01280,VIT_08s0040g01230,VIT_09s0002g02430,VIT_09s0002g02430,VIT_09s0002g05810,VIT_10s0116g01880,VIT_13s0019g04280,VIT_13s0047g00010,VIT_14s0066g00850,VIT_15s0046g02420,VIT_16s0050g00930,VIT…	VIT_18s0001g08930,VIT_17s0000g02200,VIT_17s0000g02200,VIT_03s0017g01290,VIT_03s0017g01290,VIT_18s0001g04880,VIT_11s0078g00490,VIT_00s0282g00040,VIT_17s0000g07930,VIT_04s0008g04980,VIT_14s0068g00890,VIT_04s0023g00330,VIT_18s0001g01850,VIT_11s0016g04590,VIT_11s0016g04590,VIT_17s0000g05860,VIT_19s0014g01540,VIT_17s0000g08560,VIT_08s0007g04860,VIT_02s0025g03390,VIT_12s0034g02240,VIT_01s0026g00550,VIT…	2.20095e-06
GO:0006457	protein folding	biological_process	VIT_00s0283g00030,VIT_00s0283g00030,VIT_00s1569g00010,VIT_02s0025g00280,VIT_02s0025g00280,VIT_04s0008g01510,VIT_04s0008g01550,VIT_04s0008g01570,VIT_06s0080g01230,VIT_09s0070g00380,VIT_10s0003g00260,VIT_13s0019g02740,VIT_13s0019g02850,VIT_13s0019g03170	VIT_13s0073g00560,VIT_15s0048g00470,VIT_04s0008g01550,VIT_15s0107g00300,VIT_12s0034g02190,VIT_00s0324g00040,VIT_11s0065g00480,VIT_11s0065g00480,VIT_01s0011g04990,VIT_09s0002g04250,VIT_06s0004g01680,VIT_05s0049g01150,VIT_14s0006g03200,VIT_14s0006g03200,VIT_06s0004g02200,VIT_18s0001g01570,VIT_15s0021g02230,VIT_15s0021g02230,VIT_06s0004g00240,VIT_06s0004g00240,VIT_07s0005g01220,VIT_07s0141g00180,VIT…	6.4441e-05
GO:0071555	cell wall organization	biological_process	VIT_01s0026g00200,VIT_02s0025g01750,VIT_02s0025g01890,VIT_02s0025g01920,VIT_05s0020g05050,VIT_05s0049g00010,VIT_11s0052g01220,VIT_19s0015g00730	VIT_17s0000g04960,VIT_01s0011g06250,VIT_12s0059g00970,VIT_07s0005g02090,VIT_12s0035g01900,VIT_18s0001g01130,VIT_03s0038g03750,VIT_11s0052g01180,VIT_02s0012g01790,VIT_11s0052g01190,VIT_12s0057g00380,VIT_11s0052g01340,VIT_02s0025g01870,VIT_14s0060g00230,VIT_14s0060g00230,VIT_01s0026g02620,VIT_19s0014g05130,VIT_06s0004g01200,VIT_05s0062g00250,VIT_04s0044g01280,VIT_08s0007g07780,VIT_11s0052g01220,VIT…	0.00472149
GO:0097502	mannosylation	biological_process	VIT_02s0025g01750,VIT_02s0025g01890,VIT_02s0025g01920,VIT_05s0020g05050,VIT_05s0020g05060,VIT_05s0049g00010,VIT_19s0015g00730	VIT_19s0014g01410,VIT_12s0059g00970,VIT_18s0001g08980,VIT_06s0004g00920,VIT_02s0025g01870,VIT_12s0059g00980,VIT_16s0022g01400,VIT_03s0038g04120,VIT_19s0015g00730,VIT_02s0025g01940,VIT_00s0414g00010,VIT_12s0059g00940,VIT_02s0025g01860,VIT_02s0025g01820,VIT_12s0059g00960,VIT_13s0067g01320,VIT_09s0002g05240,VIT_00s0469g00010,VIT_12s0059g01000,VIT_07s0005g00130,VIT_11s0037g01100,VIT_06s0061g01230,VIT…	9.20824e-05
GO:0009833	plant-type primary cell wall biogenesis	biological_process	VIT_02s0025g01750,VIT_02s0025g01890,VIT_02s0025g01920,VIT_05s0020g05050,VIT_05s0020g05060,VIT_05s0049g00010,VIT_19s0015g00730	VIT_12s0059g00970,VIT_02s0025g01870,VIT_12s0059g00980,VIT_16s0022g01400,VIT_04s0044g00760,VIT_03s0038g04120,VIT_19s0015g00730,VIT_18s0122g00120,VIT_04s0008g05220,VIT_13s0064g00890,VIT_02s0025g01940,VIT_00s0414g00010,VIT_07s0031g01180,VIT_12s0059g00940,VIT_02s0025g01860,VIT_02s0025g01820,VIT_12s0059g00960,VIT_11s0037g00530,VIT_00s0469g00010,VIT_10s0003g01560,VIT_12s0059g01000,VIT_16s0039g02020,VIT…	9.29537e-05
GO:0009408	response to heat	biological_process	VIT_04s0008g01510,VIT_04s0008g01550,VIT_04s0008g01570,VIT_06s0080g01230,VIT_13s0019g02740,VIT_13s0019g02850,VIT_13s0019g03170	VIT_13s0073g00560,VIT_04s0008g01550,VIT_00s0324g00040,VIT_04s0044g01770,VIT_01s0011g06300,VIT_18s0001g01570,VIT_10s0003g00500,VIT_05s0051g00860,VIT_08s0058g01440,VIT_04s0008g01590,VIT_13s0019g02920,VIT_14s0108g01500,VIT_14s0066g01630,VIT_13s0019g02900,VIT_13s0019g03090,VIT_04s0008g01580,VIT_13s0019g02840,VIT_13s0019g03010,VIT_00s0992g00020,VIT_04s0008g01510,VIT_18s0001g01610,VIT_09s0002g07210,VIT…	9.97008e-05
GO:0009651	response to salt stress	biological_process	VIT_04s0008g01510,VIT_04s0008g01550,VIT_04s0008g01570,VIT_13s0019g02740,VIT_13s0019g02850,VIT_13s0019g03170,VIT_13s0067g00920	VIT_01s0127g00430,VIT_04s0008g01550,VIT_09s0002g03610,VIT_13s0064g01570,VIT_13s0064g01760,VIT_01s0011g06300,VIT_18s0001g01570,VIT_12s0057g00690,VIT_10s0003g00500,VIT_14s0128g00720,VIT_00s0302g00050,VIT_01s0026g02720,VIT_11s0016g01930,VIT_08s0058g01440,VIT_14s0060g00280,VIT_04s0008g01590,VIT_13s0019g02920,VIT_19s0177g00020,VIT_17s0000g01830,VIT_13s0019g02900,VIT_13s0019g03090,VIT_04s0008g01580,VIT…	0.0021005
GO:0030244	cellulose biosynthetic process	biological_process	VIT_02s0025g01750,VIT_02s0025g01750,VIT_02s0025g01890,VIT_02s0025g01890,VIT_02s0025g01920,VIT_02s0025g01920,VIT_05s0020g05050,VIT_05s0020g05050,VIT_05s0020g05060,VIT_05s0020g05060,VIT_05s0049g00010,VIT_05s0049g00010,VIT_19s0015g00730,VIT_19s0015g00730	VIT_12s0059g00970,VIT_12s0059g00970,VIT_02s0025g01870,VIT_02s0025g01870,VIT_12s0059g00980,VIT_12s0059g00980,VIT_07s0005g04710,VIT_16s0022g01400,VIT_06s0009g02160,VIT_04s0044g00760,VIT_04s0044g00760,VIT_00s2628g00010,VIT_03s0038g04120,VIT_19s0015g00700,VIT_19s0015g00730,VIT_19s0015g00730,VIT_18s0122g00120,VIT_18s0122g00120,VIT_16s0013g02100,VIT_04s0044g00780,VIT_04s0008g05220,VIT_04s0008g05220,VIT…	0.00260816
GO:0051259	protein complex oligomerization	biological_process	VIT_04s0008g01510,VIT_04s0008g01550,VIT_04s0008g01570,VIT_13s0019g02740,VIT_13s0019g02850,VIT_13s0019g03170	VIT_04s0008g01550,VIT_18s0001g01570,VIT_04s0008g01590,VIT_13s0019g02920,VIT_13s0019g02900,VIT_13s0019g03090,VIT_04s0008g01580,VIT_13s0019g02840,VIT_13s0019g03010,VIT_00s0992g00020,VIT_04s0008g01510,VIT_18s0001g01610,VIT_04s0008g01500,VIT_04s0008g01560,VIT_19s0085g01050,VIT_04s0008g01610,VIT_13s0019g00860,VIT_09s0002g00640,VIT_08s0058g00210,VIT_09s0002g06790,VIT_01s0026g00560,VIT_13s0019g03000,VIT…	7.23109e-05
GO:0042542	response to hydrogen peroxide	biological_process	VIT_04s0008g01510,VIT_04s0008g01550,VIT_04s0008g01570,VIT_13s0019g02740,VIT_13s0019g02850,VIT_13s0019g03170	VIT_04s0008g01550,VIT_08s0058g00440,VIT_18s0001g01570,VIT_18s0157g00020,VIT_04s0008g01590,VIT_08s0058g00410,VIT_00s0698g00010,VIT_13s0019g02920,VIT_08s0058g00400,VIT_13s0019g02900,VIT_13s0019g03090,VIT_04s0008g01580,VIT_13s0067g01840,VIT_13s0019g02840,VIT_13s0019g03010,VIT_00s0992g00020,VIT_04s0008g01510,VIT_18s0001g01610,VIT_04s0008g01500,VIT_04s0008g01560,VIT_19s0085g01050,VIT_04s0008g01110,VIT…	0.000213626
GO:0000302	response to reactive oxygen species	biological_process	VIT_04s0008g01510,VIT_04s0008g01550,VIT_04s0008g01570,VIT_13s0019g02740,VIT_13s0019g02850,VIT_13s0019g03170	VIT_04s0008g01550,VIT_08s0058g00440,VIT_18s0001g01570,VIT_04s0008g01590,VIT_08s0058g00410,VIT_11s0206g00120,VIT_13s0019g02920,VIT_08s0058g00400,VIT_13s0019g02900,VIT_13s0019g03090,VIT_04s0008g01580,VIT_17s0000g00090,VIT_13s0067g01840,VIT_13s0019g02840,VIT_13s0019g03010,VIT_00s0992g00020,VIT_04s0008g01510,VIT_18s0001g01610,VIT_04s0008g01500,VIT_04s0023g03750,VIT_04s0008g01560,VIT_19s0085g01050,VIT…	0.000220237
GO:0035556	intracellular signal transduction	biological_process	VIT_00s0710g00020,VIT_02s0025g04520,VIT_05s0020g03380,VIT_08s0007g01090,VIT_11s0052g01700,VIT_18s0001g06310	VIT_14s0060g00450,VIT_13s0074g00100,VIT_04s0023g03420,VIT_04s0023g02420,VIT_09s0070g00320,VIT_03s0063g01930,VIT_05s0020g00830,VIT_02s0025g00270,VIT_05s0094g00900,VIT_02s0025g00690,VIT_12s0057g00410,VIT_08s0058g01440,VIT_06s0004g02990,VIT_04s0008g06180,VIT_06s0004g03620,VIT_06s0004g01140,VIT_12s0059g01130,VIT_07s0005g03690,VIT_00s0710g00020,VIT_13s0067g00900,VIT_11s0016g01800,VIT_08s0007g08300,VIT…	0.00531679
GO:0034605	cellular response to heat	biological_process	VIT_02s0025g00280,VIT_06s0004g04470,VIT_08s0007g00130,VIT_13s0019g01430,VIT_17s0000g07190,VIT_17s0000g07190	VIT_08s0007g08750,VIT_05s0029g00350,VIT_06s0009g02730,VIT_07s0031g00670,VIT_10s0003g01770,VIT_14s0108g01500,VIT_17s0000g09950,VIT_05s0020g04090,VIT_13s0019g00930,VIT_19s0015g01090,VIT_17s0000g07190,VIT_17s0000g07190,VIT_14s0060g02340,VIT_01s0011g05970,VIT_16s0100g00180,VIT_16s0100g00720,VIT_13s0019g01430,VIT_04s0008g01110,VIT_05s0020g03330,VIT_18s0001g10380,VIT_03s0097g00530,VIT_00s0131g00250,VIT…	0.0011695
GO:0051085	chaperone cofactor-dependent protein refolding	biological_process	VIT_06s0004g04470,VIT_08s0007g00130,VIT_10s0003g00260,VIT_13s0019g01430	VIT_11s0016g05120,VIT_12s0034g02190,VIT_00s0324g00040,VIT_01s0011g04990,VIT_06s0004g00240,VIT_17s0000g02210,VIT_05s0077g02380,VIT_17s0000g09950,VIT_13s0019g00930,VIT_09s0002g07210,VIT_00s0323g00030,VIT_14s0060g02340,VIT_15s0021g00830,VIT_04s0008g04300,VIT_13s0019g01430,VIT_17s0000g03620,VIT_05s0020g03330,VIT_18s0086g00580,VIT_08s0007g07380,VIT_03s0097g00530,VIT_08s0040g01150,VIT_01s0026g01450,VIT…	0.00650722
GO:0006986	response to unfolded protein	biological_process	VIT_06s0004g04470,VIT_08s0007g00130,VIT_13s0019g01430	VIT_17s0000g09950,VIT_13s0019g00930,VIT_14s0060g02340,VIT_13s0019g01430,VIT_05s0020g03330,VIT_03s0097g00530,VIT_07s0095g00430,VIT_00s0415g00030,VIT_02s0025g02140,VIT_18s0041g01230,VIT_11s0037g00510,VIT_06s0004g04510,VIT_06s0004g04470,VIT_16s0115g00060,VIT_08s0007g00130,VIT_17s0000g03310,VIT_16s0098g01580	0.00490605
GO:0034620	cellular response to unfolded protein	biological_process	VIT_06s0004g04470,VIT_08s0007g00130,VIT_13s0019g01430	VIT_17s0000g09950,VIT_13s0019g00930,VIT_14s0060g02340,VIT_13s0019g01430,VIT_04s0008g01110,VIT_05s0020g03330,VIT_03s0097g00530,VIT_05s0020g01120,VIT_18s0075g00260,VIT_07s0095g00430,VIT_00s0415g00030,VIT_02s0025g02140,VIT_18s0041g01230,VIT_11s0037g00510,VIT_06s0004g04510,VIT_06s0004g04470,VIT_16s0115g00060,VIT_05s0020g04030,VIT_08s0007g00130,VIT_17s0000g03310,VIT_16s0098g01580	0.00793112
GO:0051453	regulation of intracellular pH	biological_process	VIT_04s0008g02460,VIT_07s0104g01280,VIT_09s0002g05810	VIT_04s0008g04980,VIT_14s0066g02550,VIT_07s0104g01280,VIT_04s0008g02460,VIT_00s2642g00010,VIT_02s0012g00950,VIT_00s2244g00010,VIT_14s0030g00710,VIT_09s0002g00130,VIT_05s0020g00440,VIT_19s0090g00010,VIT_19s0090g01480,VIT_09s0002g05810,VIT_09s0002g02260,VIT_15s0048g00140,VIT_14s0128g00020,VIT_02s0025g03330,VIT_01s0011g01030,VIT_07s0005g02060,VIT_11s0052g00620,VIT_11s0149g00210,VIT_05s0020g01960,VIT…	0.0223684
GO:0042026	protein refolding	biological_process	VIT_06s0004g04470,VIT_08s0007g00130,VIT_13s0019g01430	VIT_00s0324g00040,VIT_06s0004g00240,VIT_14s0108g01500,VIT_01s0010g00920,VIT_17s0000g09950,VIT_13s0019g00930,VIT_09s0002g07210,VIT_14s0060g02340,VIT_13s0019g01430,VIT_09s0002g02240,VIT_05s0020g03330,VIT_01s0011g01680,VIT_08s0007g07380,VIT_03s0097g00530,VIT_06s0061g00270,VIT_18s0075g00260,VIT_07s0095g00430,VIT_00s0415g00030,VIT_02s0025g02140,VIT_18s0041g01230,VIT_11s0037g00510,VIT_09s0002g03930,VIT…	0.0238117
GO:0009611	response to wounding	biological_process	VIT_00s0220g00160,VIT_09s0002g00890,VIT_18s0001g08310	VIT_00s0220g00160,VIT_01s0011g05560,VIT_18s0122g00990,VIT_10s0003g03790,VIT_05s0020g05030,VIT_05s0020g05020,VIT_04s0008g00110,VIT_18s0001g09420,VIT_15s0046g01280,VIT_02s0025g04720,VIT_10s0003g03810,VIT_06s0004g04700,VIT_11s0016g01990,VIT_11s0016g00710,VIT_05s0020g05040,VIT_00s0370g00040,VIT_00s0179g00090,VIT_07s0005g00770,VIT_07s0031g01530,VIT_12s0035g00900,VIT_10s0003g03800,VIT_15s0048g01930,VIT…	0.0277816
GO:0006557	S-adenosylmethioninamine biosynthetic process	biological_process	VIT_11s0037g00950,VIT_14s0083g00580	VIT_14s0083g00580,VIT_01s0010g00990,VIT_11s0037g00950,VIT_05s0020g02370	0.00566098
GO:0032957	inositol trisphosphate metabolic process	biological_process	VIT_02s0012g00550,VIT_18s0001g08310	VIT_05s0094g01410,VIT_02s0012g00550,VIT_16s0039g01700,VIT_08s0058g00810,VIT_02s0012g01640,VIT_18s0001g08310	0.0123387
GO:0006597	spermine biosynthetic process	biological_process	VIT_11s0037g00950,VIT_11s0037g00950,VIT_14s0083g00580,VIT_14s0083g00580	VIT_14s0083g00580,VIT_14s0083g00580,VIT_01s0010g00990,VIT_01s0010g00990,VIT_11s0037g00950,VIT_11s0037g00950,VIT_05s0020g02370,VIT_05s0020g02370	0.0193538
GO:0015833	peptide transport	biological_process	VIT_02s0025g02390,VIT_04s0023g03570	VIT_18s0001g07930,VIT_19s0015g00860,VIT_04s0023g03570,VIT_00s0259g00120,VIT_18s0001g07950,VIT_03s0097g00510,VIT_02s0025g02390,VIT_18s0001g07940,VIT_16s0098g01350,VIT_19s0015g00870	0.0261521
GO:0008295	spermidine biosynthetic process	biological_process	VIT_11s0037g00950,VIT_11s0037g00950,VIT_14s0083g00580,VIT_14s0083g00580	VIT_14s0083g00580,VIT_14s0083g00580,VIT_00s0336g00010,VIT_06s0009g00280,VIT_00s0308g00020,VIT_01s0010g00990,VIT_01s0010g00990,VIT_11s0037g00950,VIT_11s0037g00950,VIT_05s0020g02370,VIT_05s0020g02370,VIT_03s0038g00760	0.0355347
GO:0046855	inositol phosphate dephosphorylation	biological_process	VIT_00s0220g00160,VIT_02s0012g00550	VIT_10s0405g00030,VIT_10s0405g00030,VIT_00s0220g00160,VIT_00s0203g00060,VIT_04s0044g01480,VIT_02s0012g00550,VIT_03s0038g04370,VIT_00s0220g00170,VIT_05s0094g01330,VIT_01s0011g01800,VIT_01s0011g01800,VIT_19s0014g03380,VIT_18s0001g11790,VIT_00s0301g00050	0.0447198
GO:0015696	ammonium transport	biological_process	VIT_05s0077g00030,VIT_08s0058g00140	VIT_08s0058g00150,VIT_00s0179g00310,VIT_05s0029g01540,VIT_04s0043g00370,VIT_06s0004g06520,VIT_05s0077g00030,VIT_07s0031g02950,VIT_08s0058g00140,VIT_04s0008g05080,VIT_14s0030g02160,VIT_06s0004g06500,VIT_06s0004g06510,VIT_00s1818g00010,VIT_07s0031g02990	0.045548
GO:0016020	membrane	cellular_component	VIT_00s0220g00160,VIT_00s0225g00050,VIT_00s0225g00050,VIT_00s0283g00030,VIT_00s0374g00020,VIT_00s0394g00030,VIT_00s0499g00020,VIT_01s0011g01050,VIT_01s0011g01050,VIT_01s0011g04030,VIT_02s0025g01750,VIT_02s0025g01890,VIT_02s0025g01920,VIT_02s0025g02390,VIT_02s0025g02570,VIT_02s0025g02570,VIT_02s0025g04850,VIT_03s0017g01280,VIT_03s0038g03820,VIT_03s0038g03920,VIT_03s0038g04100,VIT_03s0063g00550,VIT…	VIT_19s0085g00150,VIT_12s0035g00810,VIT_11s0118g00060,VIT_01s0137g00780,VIT_17s0000g09570,VIT_17s0000g09570,VIT_00s2191g00010,VIT_01s0127g00430,VIT_17s0000g04960,VIT_10s0116g01260,VIT_18s0001g08930,VIT_17s0000g02200,VIT_12s0134g00300,VIT_10s0042g00020,VIT_04s0008g01770,VIT_03s0017g01290,VIT_08s0040g00870,VIT_16s0050g01920,VIT_19s0090g01590,VIT_04s0023g03070,VIT_10s0092g00490,VIT_02s0087g00640,VIT…	0.00151202
GO:0016021	integral component of membrane	cellular_component	VIT_00s0220g00160,VIT_00s0225g00050,VIT_00s0283g00030,VIT_00s0374g00020,VIT_00s0394g00030,VIT_00s0499g00020,VIT_01s0011g01050,VIT_01s0011g04030,VIT_02s0025g01750,VIT_02s0025g01890,VIT_02s0025g01920,VIT_02s0025g02390,VIT_02s0025g02570,VIT_03s0017g01280,VIT_03s0038g03820,VIT_03s0038g03920,VIT_03s0038g04100,VIT_03s0063g00550,VIT_03s0063g02250,VIT_04s0008g02460,VIT_04s0008g04180,VIT_04s0008g04180,VIT…	VIT_19s0085g00150,VIT_12s0035g00810,VIT_01s0137g00780,VIT_17s0000g09570,VIT_00s2191g00010,VIT_17s0000g04960,VIT_10s0116g01260,VIT_18s0001g08930,VIT_17s0000g02200,VIT_12s0134g00300,VIT_04s0008g01770,VIT_03s0017g01290,VIT_08s0040g00870,VIT_16s0050g01920,VIT_19s0090g01590,VIT_04s0023g03070,VIT_02s0087g00640,VIT_11s0016g00800,VIT_11s0016g00800,VIT_07s0191g00260,VIT_04s0008g07050,VIT_07s0104g00640,VIT…	7.50975e-05
GO:0005886	plasma membrane	cellular_component	VIT_00s0374g00020,VIT_00s0595g00010,VIT_02s0025g00280,VIT_02s0025g01750,VIT_02s0025g01890,VIT_02s0025g01920,VIT_03s0017g01280,VIT_03s0038g03920,VIT_04s0008g02460,VIT_04s0008g02460,VIT_04s0008g04180,VIT_05s0020g05050,VIT_05s0020g05060,VIT_05s0049g00010,VIT_05s0094g00920,VIT_06s0004g06940,VIT_06s0061g01480,VIT_07s0104g01280,VIT_08s0007g05210,VIT_08s0040g01230,VIT_08s0040g02760,VIT_08s0058g00290,VIT…	VIT_00s1458g00010,VIT_17s0000g02200,VIT_12s0134g00300,VIT_10s0042g00020,VIT_03s0017g01290,VIT_16s0050g01920,VIT_04s0023g03070,VIT_04s0023g03070,VIT_13s0019g03280,VIT_01s0146g00420,VIT_00s0462g00010,VIT_17s0000g07930,VIT_04s0008g04980,VIT_10s0092g00710,VIT_12s0028g01960,VIT_04s0079g00610,VIT_19s0014g00680,VIT_04s0023g02870,VIT_02s0012g00910,VIT_04s0023g00330,VIT_11s0016g04590,VIT_12s0134g00320,VIT…	5.06688e-06
GO:0005887	integral component of plasma membrane	cellular_component	VIT_01s0026g00200,VIT_02s0025g02390,VIT_03s0063g02250,VIT_04s0023g03570,VIT_05s0020g03140,VIT_05s0077g00030,VIT_06s0004g05800,VIT_08s0058g00140,VIT_08s0058g00140,VIT_09s0002g05810,VIT_19s0015g00320	VIT_10s0116g01260,VIT_07s0191g00260,VIT_08s0058g00150,VIT_08s0058g00150,VIT_04s0008g04980,VIT_00s0179g00310,VIT_00s0179g00310,VIT_18s0001g04910,VIT_18s0001g07930,VIT_00s0184g00050,VIT_05s0020g03100,VIT_19s0015g00860,VIT_14s0030g00220,VIT_16s0039g02170,VIT_13s0019g01370,VIT_07s0104g00830,VIT_04s0023g03570,VIT_00s0259g00120,VIT_18s0001g04890,VIT_17s0000g07340,VIT_13s0019g01400,VIT_07s0129g00110,VIT…	9.72944e-05
GO:0005802	trans-Golgi network	cellular_component	VIT_01s0011g01050,VIT_02s0025g01750,VIT_02s0025g01890,VIT_02s0025g01920,VIT_05s0020g05050,VIT_05s0020g05060,VIT_05s0049g00010,VIT_06s0004g05800,VIT_19s0015g00730	VIT_12s0059g00970,VIT_10s0003g03280,VIT_03s0038g03750,VIT_04s0044g01670,VIT_07s0005g01440,VIT_05s0020g00740,VIT_05s0029g01340,VIT_05s0029g01340,VIT_01s0011g00300,VIT_02s0025g01870,VIT_12s0059g00980,VIT_04s0008g00640,VIT_02s0012g01330,VIT_07s0005g00490,VIT_16s0022g01400,VIT_09s0002g04380,VIT_06s0004g06610,VIT_12s0059g02110,VIT_16s0100g00570,VIT_04s0008g06640,VIT_08s0032g00520,VIT_07s0005g03630,VIT…	0.00205417
GO:0005774	vacuolar membrane	cellular_component	VIT_00s0225g00050,VIT_08s0007g05210,VIT_09s0002g02430,VIT_16s0050g02480,VIT_19s0015g00020,VIT_19s0015g00050,VIT_19s0090g01870	VIT_00s0425g00010,VIT_06s0004g04370,VIT_19s0140g00210,VIT_18s0072g00440,VIT_15s0024g00250,VIT_01s0137g00590,VIT_12s0059g01680,VIT_03s0038g03750,VIT_11s0016g00440,VIT_06s0080g00880,VIT_12s0059g02160,VIT_18s0001g10720,VIT_06s0009g01140,VIT_00s0225g00050,VIT_09s0054g00890,VIT_15s0021g01840,VIT_08s0007g02240,VIT_07s0005g04460,VIT_03s0038g00790,VIT_14s0128g00760,VIT_14s0128g00760,VIT_03s0038g03900,VIT…	0.0217365
GO:0000325	plant-type vacuole	cellular_component	VIT_09s0002g02430,VIT_16s0050g02480,VIT_19s0015g00020,VIT_19s0015g00050,VIT_19s0090g01870	VIT_09s0054g00890,VIT_07s0005g04460,VIT_02s0025g02900,VIT_16s0039g01880,VIT_10s0003g04460,VIT_14s0068g01280,VIT_04s0008g02580,VIT_02s0025g00970,VIT_14s0030g00900,VIT_09s0002g02430,VIT_10s0003g04470,VIT_19s0015g00010,VIT_16s0050g02480,VIT_19s0090g01870,VIT_16s0050g02280,VIT_12s0028g03650,VIT_19s0015g00040,VIT_02s0025g00980,VIT_00s0214g00070,VIT_10s0003g03450,VIT_12s0142g00170,VIT_19s0015g00050,VIT…	0.000601091
GO:0005524	ATP binding	molecular_function	VIT_00s0374g00020,VIT_00s0595g00010,VIT_00s0710g00020,VIT_00s1569g00010,VIT_01s0011g04270,VIT_02s0025g00280,VIT_02s0025g04520,VIT_03s0017g01280,VIT_04s0008g02460,VIT_05s0020g00670,VIT_05s0020g03380,VIT_06s0004g04470,VIT_06s0004g04470,VIT_06s0061g01480,VIT_06s0080g01230,VIT_08s0007g00130,VIT_08s0007g00130,VIT_08s0040g01570,VIT_08s0058g00290,VIT_08s0058g01040,VIT_09s0002g02430,VIT_11s0016g02850,VIT…	VIT_00s1458g00010,VIT_01s0127g00430,VIT_17s0000g02200,VIT_12s0134g00300,VIT_03s0017g01290,VIT_16s0050g01920,VIT_11s0016g04060,VIT_14s0060g00450,VIT_13s0073g00560,VIT_07s0141g00280,VIT_17s0000g01680,VIT_04s0023g03070,VIT_07s0191g00260,VIT_07s0129g00410,VIT_09s0002g02710,VIT_03s0088g00500,VIT_12s0178g00200,VIT_05s0029g01200,VIT_10s0092g00710,VIT_12s0028g01960,VIT_14s0066g02630,VIT_12s0057g00500,VIT…	0.000572003
GO:0016740	transferase activity	molecular_function	VIT_00s0374g00020,VIT_00s0595g00010,VIT_01s0026g00200,VIT_01s0026g00630,VIT_02s0025g01750,VIT_02s0025g01890,VIT_02s0025g01920,VIT_02s0025g02390,VIT_02s0025g04520,VIT_02s0033g00180,VIT_04s0023g03570,VIT_05s0020g00670,VIT_05s0020g05050,VIT_05s0020g05060,VIT_05s0049g00010,VIT_05s0077g00430,VIT_06s0004g05800,VIT_06s0004g07230,VIT_07s0005g00030,VIT_08s0058g00290,VIT_08s0058g01040,VIT_11s0016g02850,VIT…	VIT_01s0127g00430,VIT_17s0000g04960,VIT_12s0055g00310,VIT_12s0134g00300,VIT_16s0050g01920,VIT_11s0016g04060,VIT_11s0016g02420,VIT_07s0141g00280,VIT_17s0000g01680,VIT_13s0064g00430,VIT_07s0104g00640,VIT_02s0025g01350,VIT_07s0129g00410,VIT_10s0092g00710,VIT_14s0066g00990,VIT_12s0059g01600,VIT_12s0028g01960,VIT_17s0000g07100,VIT_12s0057g00500,VIT_19s0014g01410,VIT_01s0011g06250,VIT_16s0039g00610,VIT…	0.000459327
GO:0000166	nucleotide binding	molecular_function	VIT_00s0374g00020,VIT_00s0595g00010,VIT_02s0025g00280,VIT_02s0025g04520,VIT_03s0017g01280,VIT_04s0008g02460,VIT_05s0020g00670,VIT_06s0004g04470,VIT_06s0061g01480,VIT_08s0007g00130,VIT_08s0040g01570,VIT_08s0058g00290,VIT_08s0058g01040,VIT_09s0002g02430,VIT_11s0016g02850,VIT_11s0052g01700,VIT_12s0142g00760,VIT_13s0019g01430,VIT_14s0066g02060,VIT_16s0050g02410,VIT_16s0050g02480,VIT_16s0098g00430,VIT…	VIT_01s0127g00430,VIT_17s0000g02200,VIT_12s0134g00300,VIT_03s0017g01290,VIT_18s0001g04160,VIT_16s0050g01920,VIT_11s0016g04060,VIT_07s0141g00280,VIT_17s0000g01680,VIT_07s0191g00260,VIT_07s0129g00410,VIT_03s0088g00500,VIT_12s0178g00200,VIT_05s0029g01200,VIT_10s0092g00710,VIT_12s0028g01960,VIT_14s0066g02630,VIT_12s0057g00500,VIT_11s0016g04590,VIT_16s0039g00610,VIT_04s0008g03010,VIT_01s0010g00240,VIT…	0.00202333
GO:0004674	protein serine/threonine kinase activity	molecular_function	VIT_00s0374g00020,VIT_00s0374g00020,VIT_00s0595g00010,VIT_00s0595g00010,VIT_00s0710g00020,VIT_02s0025g04520,VIT_05s0020g03380,VIT_05s0020g03380,VIT_08s0058g00290,VIT_08s0058g01040,VIT_11s0052g01700,VIT_11s0052g01700,VIT_12s0134g00420,VIT_12s0142g00760,VIT_16s0098g00430,VIT_17s0000g04400,VIT_17s0000g09710,VIT_18s0001g06310,VIT_18s0001g06310,VIT_18s0075g00520,VIT_19s0014g04040,VIT_19s0014g04040,VIT…	VIT_00s1458g00010,VIT_00s0286g00010,VIT_12s0134g00300,VIT_12s0134g00300,VIT_16s0050g01920,VIT_16s0050g01920,VIT_11s0016g04060,VIT_14s0060g00450,VIT_07s0141g00280,VIT_17s0000g08320,VIT_07s0129g00410,VIT_07s0129g00410,VIT_10s0092g00710,VIT_10s0092g00710,VIT_12s0028g01960,VIT_19s0014g00680,VIT_16s0039g00610,VIT_16s0039g00610,VIT_12s0134g00320,VIT_12s0134g00320,VIT_04s0044g01290,VIT_13s0074g00100,VIT…	0.0273865
GO:0016887	ATPase activity	molecular_function	VIT_00s1569g00010,VIT_02s0025g00280,VIT_03s0017g01280,VIT_04s0008g02460,VIT_06s0004g04470,VIT_06s0004g04470,VIT_08s0007g00130,VIT_08s0007g00130,VIT_09s0002g02430,VIT_13s0019g01430,VIT_13s0019g01430,VIT_14s0066g02060,VIT_16s0050g02480,VIT_17s0000g05850,VIT_17s0000g07190,VIT_17s0000g07190,VIT_19s0015g00020,VIT_19s0015g00050,VIT_19s0090g01870	VIT_17s0000g02200,VIT_03s0017g01290,VIT_19s0014g04520,VIT_11s0016g04590,VIT_17s0000g05860,VIT_19s0014g01540,VIT_00s0415g00010,VIT_17s0000g02900,VIT_17s0000g02900,VIT_14s0066g02550,VIT_09s0054g00910,VIT_01s0011g04990,VIT_05s0020g01180,VIT_04s0044g00170,VIT_04s0044g00170,VIT_00s0532g00020,VIT_06s0080g00770,VIT_04s0008g05270,VIT_06s0009g03380,VIT_06s0061g00250,VIT_13s0156g00110,VIT_02s0087g00840,VIT…	0.00145283
GO:0051082	unfolded protein binding	molecular_function	VIT_00s0283g00030,VIT_00s1569g00010,VIT_02s0025g00280,VIT_02s0025g00280,VIT_04s0008g01510,VIT_04s0008g01550,VIT_04s0008g01570,VIT_06s0004g04470,VIT_06s0080g01230,VIT_08s0007g00130,VIT_10s0003g00260,VIT_10s0003g00260,VIT_13s0019g01430,VIT_13s0019g02740,VIT_13s0019g02850,VIT_13s0019g03170	VIT_13s0073g00560,VIT_12s0057g01290,VIT_04s0008g01550,VIT_15s0107g00300,VIT_12s0034g02190,VIT_12s0034g02190,VIT_00s0324g00040,VIT_00s0324g00040,VIT_11s0065g00480,VIT_11s0065g00480,VIT_01s0011g04990,VIT_14s0006g03200,VIT_14s0006g03200,VIT_18s0001g01570,VIT_15s0021g02230,VIT_15s0021g02230,VIT_06s0004g00240,VIT_07s0005g01220,VIT_06s0004g06610,VIT_01s0137g00250,VIT_01s0137g00250,VIT_04s0008g01590,VIT…	9.28096e-07
GO:0003700	DNA-binding transcription factor activity	molecular_function	VIT_01s0011g00720,VIT_01s0026g01550,VIT_02s0025g01020,VIT_03s0038g04450,VIT_03s0038g04450,VIT_03s0063g00310,VIT_05s0077g00730,VIT_07s0031g00080,VIT_09s0018g00240,VIT_12s0028g03550,VIT_13s0067g00920,VIT_16s0013g01090,VIT_16s0050g02520,VIT_19s0014g01680,VIT_19s0014g01680	VIT_01s0010g03900,VIT_13s0158g00380,VIT_08s0040g00870,VIT_17s0000g00810,VIT_03s0091g00290,VIT_00s0181g00220,VIT_10s0042g00210,VIT_15s0048g00720,VIT_06s0009g01380,VIT_06s0009g01380,VIT_02s0025g04180,VIT_18s0001g13040,VIT_18s0001g13040,VIT_00s0772g00020,VIT_08s0007g08750,VIT_08s0007g08750,VIT_05s0029g00350,VIT_05s0029g00350,VIT_07s0031g01980,VIT_11s0016g02010,VIT_04s0008g03270,VIT_14s0060g01210,VIT…	0.041253
GO:0016757	transferase activity, transferring glycosyl groups	molecular_function	VIT_01s0026g00630,VIT_02s0025g01750,VIT_02s0025g01890,VIT_02s0025g01920,VIT_05s0020g05050,VIT_05s0020g05060,VIT_05s0049g00010,VIT_05s0077g00430,VIT_05s0077g00430,VIT_08s0105g00260,VIT_12s0034g00130,VIT_19s0015g00730	VIT_11s0118g00060,VIT_17s0000g04960,VIT_12s0055g00310,VIT_12s0059g01600,VIT_19s0014g01410,VIT_03s0038g00680,VIT_12s0059g00970,VIT_16s0022g01970,VIT_18s0041g01010,VIT_18s0041g00930,VIT_01s0011g03840,VIT_18s0001g12040,VIT_06s0004g01640,VIT_08s0007g05920,VIT_03s0038g03750,VIT_00s0921g00020,VIT_08s0056g01140,VIT_12s0057g01420,VIT_14s0128g00420,VIT_14s0128g00420,VIT_18s0001g08980,VIT_16s0115g00360,VIT…	0.0408112
GO:0022857	transmembrane transporter activity	molecular_function	VIT_00s0225g00050,VIT_03s0063g02250,VIT_05s0020g03140,VIT_09s0002g05810,VIT_10s0116g01880,VIT_13s0047g00010,VIT_14s0066g00850,VIT_16s0050g00930,VIT_16s0098g00690,VIT_18s0001g03180	VIT_18s0001g08930,VIT_00s0282g00040,VIT_17s0000g07930,VIT_04s0008g04980,VIT_18s0001g01850,VIT_17s0000g08560,VIT_08s0007g04860,VIT_01s0026g00550,VIT_11s0016g03050,VIT_05s0020g03100,VIT_10s0116g01860,VIT_14s0006g02260,VIT_05s0077g02090,VIT_12s0059g02160,VIT_01s0011g00600,VIT_14s0030g00220,VIT_16s0039g02170,VIT_00s0225g00050,VIT_15s0021g01840,VIT_12s0059g01260,VIT_19s0027g01640,VIT_05s0049g00930,VIT…	0.0126499
GO:0016829	lyase activity	molecular_function	VIT_05s0049g01980,VIT_08s0040g01710,VIT_10s0116g01660,VIT_11s0037g00950,VIT_14s0083g00580,VIT_18s0001g04280,VIT_18s0001g05230,VIT_19s0014g04900	VIT_18s0001g04020,VIT_00s0361g00060,VIT_19s0014g01070,VIT_13s0067g03770,VIT_08s0056g01640,VIT_10s0116g00750,VIT_16s0039g01280,VIT_18s0001g04280,VIT_18s0001g04490,VIT_01s0127g00720,VIT_04s0008g03560,VIT_19s0014g04800,VIT_10s0116g01620,VIT_00s2271g00010,VIT_00s0266g00010,VIT_18s0001g04080,VIT_00s0266g00040,VIT_16s0039g01100,VIT_12s0028g02180,VIT_13s0067g03700,VIT_18s0001g04720,VIT_00s0266g00070,VIT…	0.020213
GO:0042626	ATPase-coupled transmembrane transporter activity	molecular_function	VIT_03s0017g01280,VIT_03s0017g01280,VIT_06s0061g01480,VIT_06s0061g01480,VIT_09s0002g02430,VIT_09s0002g02430,VIT_16s0050g02480,VIT_16s0050g02480,VIT_17s0000g05850,VIT_17s0000g05850,VIT_19s0015g00020,VIT_19s0015g00020,VIT_19s0015g00050,VIT_19s0015g00050,VIT_19s0090g01870,VIT_19s0090g01870	VIT_17s0000g02200,VIT_17s0000g02200,VIT_03s0017g01290,VIT_03s0017g01290,VIT_11s0016g04590,VIT_11s0016g04590,VIT_17s0000g05860,VIT_17s0000g05860,VIT_19s0014g01540,VIT_00s0415g00010,VIT_00s0415g00010,VIT_05s0020g00680,VIT_05s0020g00680,VIT_06s0061g01480,VIT_06s0061g01480,VIT_15s0024g00250,VIT_06s0009g03380,VIT_06s0009g03380,VIT_06s0061g00250,VIT_06s0061g00250,VIT_02s0087g00840,VIT_02s0087g00840,VIT…	0.0266664
GO:0051753	mannan synthase activity	molecular_function	VIT_02s0025g01750,VIT_02s0025g01890,VIT_02s0025g01920,VIT_05s0020g05050,VIT_05s0020g05060,VIT_05s0049g00010,VIT_19s0015g00730	VIT_12s0059g00970,VIT_02s0025g01870,VIT_12s0059g00980,VIT_16s0022g01400,VIT_03s0038g04120,VIT_19s0015g00730,VIT_02s0025g01940,VIT_00s0414g00010,VIT_12s0059g00940,VIT_02s0025g01860,VIT_02s0025g01820,VIT_12s0059g00960,VIT_00s0469g00010,VIT_12s0059g01000,VIT_06s0061g01230,VIT_06s0061g01230,VIT_16s0039g02020,VIT_05s0049g00040,VIT_14s0030g02140,VIT_02s0025g01760,VIT_02s0025g01850,VIT_00s0469g00020,VIT…	6.13895e-05
GO:0016759	cellulose synthase activity	molecular_function	VIT_02s0025g01750,VIT_02s0025g01890,VIT_02s0025g01920,VIT_05s0020g05050,VIT_05s0020g05060,VIT_05s0049g00010,VIT_19s0015g00730	VIT_12s0059g00970,VIT_02s0025g01870,VIT_12s0059g00980,VIT_04s0044g00760,VIT_19s0015g00730,VIT_18s0122g00120,VIT_04s0008g05220,VIT_13s0064g00890,VIT_02s0025g01940,VIT_00s0414g00010,VIT_12s0059g00940,VIT_02s0025g01860,VIT_02s0025g01820,VIT_12s0059g00960,VIT_11s0037g00530,VIT_00s0469g00010,VIT_10s0003g01560,VIT_12s0059g01000,VIT_04s0044g00790,VIT_02s0025g01760,VIT_02s0025g01850,VIT_00s0469g00020,VIT…	6.33838e-05
GO:0016760	cellulose synthase (UDP-forming) activity	molecular_function	VIT_02s0025g01750,VIT_02s0025g01890,VIT_02s0025g01920,VIT_05s0020g05050,VIT_05s0020g05060,VIT_05s0049g00010,VIT_19s0015g00730	VIT_12s0059g00970,VIT_02s0025g01870,VIT_12s0059g00980,VIT_07s0005g04710,VIT_16s0022g01400,VIT_06s0009g02160,VIT_04s0044g00760,VIT_00s2628g00010,VIT_03s0038g04120,VIT_19s0015g00700,VIT_19s0015g00730,VIT_18s0122g00120,VIT_16s0013g02100,VIT_04s0044g00780,VIT_04s0008g05220,VIT_13s0064g00890,VIT_02s0025g01940,VIT_00s0414g00010,VIT_12s0059g00940,VIT_02s0025g01860,VIT_02s0025g01820,VIT_12s0059g00960,VIT…	9.97559e-05
GO:0043621	protein self-association	molecular_function	VIT_04s0008g01510,VIT_04s0008g01550,VIT_04s0008g01570,VIT_13s0019g02740,VIT_13s0019g02850,VIT_13s0019g03170	VIT_04s0079g00610,VIT_04s0008g01550,VIT_18s0001g09710,VIT_18s0001g01570,VIT_04s0008g01590,VIT_04s0023g02380,VIT_13s0019g02920,VIT_18s0076g00330,VIT_13s0019g02900,VIT_13s0019g03090,VIT_04s0008g01580,VIT_01s0010g02140,VIT_14s0030g02200,VIT_17s0053g00090,VIT_13s0019g02840,VIT_13s0019g03010,VIT_00s0992g00020,VIT_04s0008g01510,VIT_18s0001g01610,VIT_04s0044g00100,VIT_04s0008g01500,VIT_04s0008g01560,VIT…	0.000361251
GO:0031072	heat shock protein binding	molecular_function	VIT_06s0004g04470,VIT_06s0080g01230,VIT_08s0007g00130,VIT_13s0019g01430	VIT_13s0073g00560,VIT_00s0324g00040,VIT_16s0100g00470,VIT_08s0058g00130,VIT_17s0000g02210,VIT_17s0000g09950,VIT_13s0019g00930,VIT_09s0002g07210,VIT_00s0323g00030,VIT_14s0060g02340,VIT_13s0019g01430,VIT_05s0020g03330,VIT_15s0021g02090,VIT_03s0097g00530,VIT_18s0075g00260,VIT_07s0095g00430,VIT_00s0415g00030,VIT_02s0025g02140,VIT_18s0041g01230,VIT_11s0037g00510,VIT_06s0004g06960,VIT_13s0064g01360,VIT…	0.00278162
GO:0051787	misfolded protein binding	molecular_function	VIT_06s0004g04470,VIT_08s0007g00130,VIT_13s0019g01430	VIT_10s0116g00010,VIT_17s0000g09950,VIT_13s0019g00930,VIT_14s0060g02340,VIT_13s0019g01430,VIT_16s0013g01780,VIT_00s0704g00010,VIT_05s0020g03330,VIT_03s0097g00530,VIT_18s0075g00260,VIT_07s0095g00430,VIT_00s0415g00030,VIT_16s0013g01760,VIT_11s0118g00660,VIT_02s0025g02140,VIT_18s0041g01230,VIT_11s0037g00510,VIT_06s0004g04510,VIT_06s0004g04470,VIT_08s0032g00530,VIT_16s0115g00060,VIT_09s0054g01880,VIT…	0.0148871
GO:0044183	protein folding chaperone	molecular_function	VIT_06s0004g04470,VIT_08s0007g00130,VIT_13s0019g01430	VIT_11s0065g00480,VIT_06s0004g02200,VIT_08s0007g07460,VIT_05s0094g00410,VIT_17s0000g09950,VIT_13s0019g00930,VIT_10s0116g00900,VIT_13s0064g00900,VIT_14s0060g02340,VIT_05s0020g03500,VIT_13s0019g01430,VIT_19s0090g01210,VIT_05s0020g03330,VIT_03s0097g00530,VIT_18s0075g00260,VIT_07s0095g00430,VIT_00s0415g00030,VIT_02s0025g02140,VIT_18s0041g01230,VIT_11s0037g00510,VIT_06s0004g04510,VIT_06s0004g04470,VIT…	0.0152895
GO:0031956	medium-chain fatty acid-CoA ligase activity	molecular_function	VIT_02s0025g03660,VIT_16s0050g00390	VIT_10s0003g04940,VIT_09s0002g04170,VIT_02s0025g03660,VIT_16s0050g00390	0.00548407
GO:0004014	adenosylmethionine decarboxylase activity	molecular_function	VIT_11s0037g00950,VIT_11s0037g00950,VIT_14s0083g00580,VIT_14s0083g00580	VIT_14s0083g00580,VIT_14s0083g00580,VIT_01s0010g00990,VIT_01s0010g00990,VIT_11s0037g00950,VIT_11s0037g00950,VIT_05s0020g02370,VIT_05s0020g02370	0.0198376
Down-DEGs
GO term accession	Go term name	GO domain	Ensembl Gene ID mydata	Ensembl Gene ID background	FDR
GO:0015979	photosynthesis	biological_process	VIT_00s0181g00180,VIT_00s0904g00010,VIT_08s0040g00850,VIT_10s0003g02900,VIT_10s0003g04350,VIT_10s0116g00900,VIT_11s0016g01400,VIT_12s0028g00320,VIT_13s0019g00260,VIT_13s0019g00320,VIT_14s0081g00060,VIT_14s0128g00030,VIT_19s0014g05080,VIT_19s0015g01760	VIT_14s0128g00030,VIT_18s0164g00030,VIT_08s0058g00440,VIT_00s0332g00110,VIT_14s0060g00850,VIT_06s0004g02200,VIT_04s0008g01730,VIT_00s2608g00010,VIT_16s0013g00330,VIT_08s0040g00390,VIT_07s0005g02220,VIT_12s0057g00020,VIT_08s0058g00410,VIT_12s0028g01080,VIT_07s0005g06350,VIT_13s0019g04140,VIT_15s0024g00040,VIT_19s0015g01760,VIT_08s0058g00400,VIT_12s0057g00630,VIT_10s0003g04350,VIT_13s0067g01840,VIT…	1.85741e-10
GO:0006468	protein phosphorylation	biological_process	VIT_02s0025g03700,VIT_04s0044g00850,VIT_04s0044g00850,VIT_10s0003g01880,VIT_12s0134g00390,VIT_12s0134g00390,VIT_14s0060g00460,VIT_14s0060g00460,VIT_14s0128g00160,VIT_14s0128g00160,VIT_18s0001g15720	VIT_00s1458g00010,VIT_00s1458g00010,VIT_00s0286g00010,VIT_01s0127g00430,VIT_12s0134g00300,VIT_12s0134g00300,VIT_16s0050g01920,VIT_16s0050g01920,VIT_11s0016g04060,VIT_14s0060g00450,VIT_07s0141g00280,VIT_07s0141g00280,VIT_04s0023g03070,VIT_17s0000g08320,VIT_07s0129g00410,VIT_09s0002g02710,VIT_10s0092g00710,VIT_12s0028g01960,VIT_19s0014g00680,VIT_11s0016g00740,VIT_16s0039g00610,VIT_06s0009g01970,VIT…	0.0484669
GO:0009416	response to light stimulus	biological_process	VIT_00s0181g00180,VIT_01s0011g01080,VIT_01s0244g00030,VIT_10s0003g02900,VIT_12s0028g00320,VIT_16s0022g02310	VIT_01s0011g01080,VIT_14s0036g00540,VIT_10s0003g03490,VIT_09s0002g00830,VIT_05s0051g00860,VIT_07s0005g02220,VIT_12s0028g02140,VIT_18s0001g14360,VIT_19s0014g01350,VIT_13s0019g04140,VIT_18s0001g03470,VIT_15s0024g00040,VIT_18s0001g03490,VIT_12s0057g00630,VIT_02s0025g04930,VIT_05s0049g01170,VIT_02s0234g00010,VIT_19s0014g03200,VIT_06s0004g07090,VIT_19s0014g00160,VIT_07s0005g01920,VIT_19s0085g00370,VIT…	0.00105524
GO:1901259	chloroplast rRNA processing	biological_process	VIT_08s0040g01760,VIT_13s0064g01430,VIT_14s0066g00140,VIT_17s0000g09680	VIT_17s0000g09680,VIT_14s0066g00140,VIT_13s0064g01430,VIT_04s0008g00450,VIT_18s0001g09930,VIT_08s0007g05890,VIT_08s0040g01760,VIT_08s0032g01180,VIT_07s0031g00650,VIT_12s0057g01320,VIT_18s0001g10460,VIT_05s0049g01930,VIT_05s0094g01510,VIT_02s0025g03970,VIT_06s0004g01120,VIT_18s0001g02530	0.000362947
GO:0042793	plastid transcription	biological_process	VIT_01s0011g00240,VIT_01s0011g00240,VIT_01s0011g01080,VIT_01s0011g01080,VIT_07s0104g00720	VIT_01s0011g01080,VIT_01s0011g01080,VIT_05s0051g00860,VIT_08s0007g01640,VIT_07s0104g00720,VIT_17s0000g07500,VIT_18s0001g01770,VIT_06s0004g02070,VIT_01s0011g00240,VIT_01s0011g00240,VIT_01s0010g02390	0.00252025
GO:0009767	photosynthetic electron transport chain	biological_process	VIT_00s0904g00010,VIT_02s0025g01470,VIT_19s0014g05080,VIT_19s0014g05080	VIT_00s2608g00010,VIT_07s0005g06350,VIT_00s0396g00010,VIT_00s0904g00010,VIT_12s0142g00310,VIT_09s0018g01970,VIT_18s0001g09110,VIT_04s0008g02560,VIT_01s0026g02680,VIT_19s0027g01400,VIT_19s0014g05080,VIT_19s0014g05080,VIT_02s0025g01470,VIT_00s0187g00140	0.0047876
GO:0009768	photosynthesis, light harvesting in photosystem I	biological_process	VIT_00s0181g00180,VIT_10s0003g02900,VIT_12s0028g00320	VIT_07s0005g02220,VIT_13s0019g04140,VIT_15s0024g00040,VIT_12s0057g00630,VIT_19s0014g00160,VIT_10s0003g02900,VIT_00s0181g00200,VIT_01s0010g03620,VIT_10s0003g02890,VIT_12s0055g01110,VIT_11s0016g00730,VIT_18s0122g00430,VIT_19s0014g03660,VIT_12s0028g00320,VIT_17s0000g06350,VIT_08s0007g02190,VIT_18s0089g01170,VIT_00s0181g00180,VIT_18s0001g10550	0.00990662
GO:0009765	photosynthesis, light harvesting	biological_process	VIT_00s0181g00180,VIT_10s0003g02900,VIT_12s0028g00320	VIT_07s0005g02220,VIT_13s0019g04140,VIT_15s0024g00040,VIT_12s0057g00630,VIT_19s0014g00160,VIT_10s0003g02900,VIT_00s0181g00200,VIT_01s0010g03620,VIT_10s0003g02890,VIT_12s0055g01110,VIT_11s0016g00730,VIT_18s0122g00430,VIT_19s0014g03660,VIT_12s0028g00320,VIT_17s0000g06350,VIT_08s0007g02190,VIT_18s0089g01170,VIT_00s0181g00180,VIT_18s0001g10550	0.0104019
GO:0009664	plant-type cell wall organization	biological_process	VIT_01s0026g02620,VIT_13s0067g02930,VIT_14s0108g01020	VIT_03s0038g01430,VIT_18s0001g01130,VIT_01s0026g02620,VIT_08s0058g01200,VIT_04s0079g00420,VIT_04s0023g01220,VIT_12s0035g00630,VIT_14s0083g01160,VIT_13s0019g01650,VIT_17s0000g06360,VIT_07s0005g02310,VIT_17s0053g00990,VIT_06s0004g07970,VIT_08s0007g00440,VIT_02s0025g04700,VIT_06s0004g00070,VIT_06s0004g04860,VIT_14s0108g01020,VIT_03s0038g01420,VIT_07s0005g04850,VIT_15s0048g02830,VIT_14s0068g00600,VIT…	0.0274866
GO:0006353	DNA-templated transcription, termination	biological_process	VIT_03s0038g04180,VIT_06s0004g00170,VIT_07s0104g00720	VIT_08s0007g06290,VIT_10s0042g01260,VIT_07s0005g03840,VIT_07s0005g03510,VIT_07s0005g03870,VIT_07s0005g03890,VIT_03s0063g02460,VIT_19s0090g01770,VIT_14s0171g00190,VIT_07s0005g03880,VIT_07s0104g01550,VIT_19s0085g00230,VIT_03s0038g04180,VIT_07s0104g00720,VIT_18s0072g01130,VIT_13s0084g00030,VIT_16s0098g00970,VIT_07s0104g01480,VIT_06s0004g00170,VIT_05s0020g01640,VIT_03s0063g02590,VIT_07s0104g01490,VIT…	0.047648
GO:0032324	molybdopterin cofactor biosynthetic process	biological_process	VIT_06s0009g02060,VIT_06s0009g02140	VIT_06s0009g02140,VIT_06s0009g02060,VIT_06s0009g01130,VIT_06s0009g01130,VIT_13s0047g00910	0.0133532
GO:0006777	Mo-molybdopterin cofactor biosynthetic process	biological_process	VIT_06s0009g02060,VIT_06s0009g02140	VIT_19s0027g01090,VIT_19s0090g01020,VIT_06s0009g02140,VIT_13s0156g00170,VIT_06s0009g02060,VIT_18s0001g03550,VIT_06s0009g01130,VIT_06s0009g01130,VIT_15s0046g00350,VIT_13s0047g00910	0.0409399
GO:0009507	chloroplast	cellular_component	VIT_00s0181g00180,VIT_00s0759g00010,VIT_00s0904g00010,VIT_01s0011g00630,VIT_01s0011g01970,VIT_01s0011g02150,VIT_01s0011g05210,VIT_01s0011g05310,VIT_01s0011g05820,VIT_01s0244g00030,VIT_01s0244g00170,VIT_01s0244g00170,VIT_02s0012g02460,VIT_02s0025g01470,VIT_03s0038g04180,VIT_03s0063g01380,VIT_06s0004g00170,VIT_06s0004g00170,VIT_06s0004g01220,VIT_07s0104g00720,VIT_08s0007g06200,VIT_08s0007g06200,VIT…	VIT_14s0128g00030,VIT_04s0008g01770,VIT_08s0007g06290,VIT_03s0063g01380,VIT_18s0164g00030,VIT_00s0194g00270,VIT_03s0088g00500,VIT_05s0020g01130,VIT_04s0008g03450,VIT_01s0010g00550,VIT_11s0037g00250,VIT_00s0323g00040,VIT_09s0002g06980,VIT_14s0066g00220,VIT_08s0058g00440,VIT_08s0058g00440,VIT_07s0151g00750,VIT_12s0028g01140,VIT_06s0004g04370,VIT_08s0007g00530,VIT_10s0116g00970,VIT_17s0000g02900,VIT…	2.71119e-18
GO:0009535	chloroplast thylakoid membrane	cellular_component	VIT_00s0181g00180,VIT_00s0181g00180,VIT_01s0010g01170,VIT_01s0011g05310,VIT_02s0025g00720,VIT_02s0025g01470,VIT_06s0004g01220,VIT_08s0007g06200,VIT_08s0040g01760,VIT_10s0003g02900,VIT_10s0003g02900,VIT_10s0003g04350,VIT_12s0028g00320,VIT_12s0028g00320,VIT_13s0019g00320,VIT_13s0064g01430,VIT_14s0066g00140,VIT_14s0081g00060,VIT_14s0081g00060,VIT_15s0046g01470,VIT_16s0050g01260,VIT_16s0050g02240,VIT…	VIT_04s0008g01770,VIT_18s0164g00030,VIT_18s0164g00030,VIT_14s0066g00220,VIT_08s0058g00440,VIT_07s0151g00750,VIT_17s0000g02900,VIT_17s0000g02900,VIT_11s0065g00850,VIT_00s0324g00040,VIT_18s0001g11370,VIT_19s0085g00110,VIT_19s0090g00480,VIT_07s0031g01150,VIT_14s0060g00850,VIT_03s0038g04260,VIT_03s0038g04260,VIT_00s1491g00020,VIT_17s0000g09680,VIT_10s0003g04310,VIT_10s0003g04310,VIT_00s2608g00010,VIT…	4.33614e-18
GO:0005634	nucleus	cellular_component	VIT_00s0207g00010,VIT_00s1314g00010,VIT_01s0026g01950,VIT_01s0026g01950,VIT_02s0012g00990,VIT_03s0063g01380,VIT_03s0063g01380,VIT_03s0091g00430,VIT_04s0023g03710,VIT_04s0023g03710,VIT_04s0044g01500,VIT_07s0005g02480,VIT_07s0005g02480,VIT_07s0130g00260,VIT_07s0130g00260,VIT_08s0007g07580,VIT_09s0002g05150,VIT_09s0018g01650,VIT_12s0028g01140,VIT_13s0019g04090,VIT_14s0068g01380,VIT_16s0039g01770,VIT…	VIT_01s0010g03900,VIT_01s0010g03900,VIT_12s0059g02360,VIT_12s0059g02360,VIT_03s0063g01800,VIT_04s0023g01020,VIT_11s0052g01160,VIT_04s0008g02850,VIT_04s0008g02850,VIT_14s0036g01020,VIT_11s0016g04060,VIT_18s0001g15280,VIT_14s0060g00450,VIT_17s0000g00810,VIT_17s0000g00810,VIT_07s0141g00280,VIT_03s0091g00290,VIT_03s0091g00290,VIT_15s0048g02730,VIT_16s0050g02130,VIT_08s0007g01290,VIT_00s0181g00220,VIT…	0.00381901
GO:0009579	thylakoid	cellular_component	VIT_00s0181g00180,VIT_00s0904g00010,VIT_10s0003g02900,VIT_10s0003g04350,VIT_12s0028g00320,VIT_13s0019g00320,VIT_15s0046g01470,VIT_16s0013g00260,VIT_16s0050g02240,VIT_18s0001g00760,VIT_19s0014g05080,VIT_19s0015g01760	VIT_18s0164g00030,VIT_09s0002g06980,VIT_09s0002g06980,VIT_08s0058g00440,VIT_06s0004g04370,VIT_17s0000g02900,VIT_14s0030g02220,VIT_19s0085g00110,VIT_01s0150g00200,VIT_05s0077g00060,VIT_14s0060g00850,VIT_02s0012g01900,VIT_04s0008g00640,VIT_10s0003g04310,VIT_00s2608g00010,VIT_13s0019g00760,VIT_07s0005g02220,VIT_08s0058g00410,VIT_07s0005g06350,VIT_16s0050g00800,VIT_14s0060g02160,VIT_14s0108g01640,VIT…	4.55215e-08
GO:0009941	chloroplast envelope	cellular_component	VIT_00s0181g00180,VIT_00s0759g00010,VIT_01s0244g00030,VIT_06s0004g00940,VIT_06s0004g01220,VIT_10s0003g02900,VIT_12s0028g00320,VIT_16s0013g00260,VIT_16s0098g00610,VIT_17s0000g06180,VIT_19s0014g02230,VIT_19s0015g01760	VIT_19s0090g01590,VIT_18s0164g00030,VIT_11s0037g00250,VIT_04s0008g03600,VIT_14s0066g00220,VIT_08s0058g00440,VIT_16s0039g00700,VIT_14s0030g01740,VIT_19s0014g02470,VIT_07s0005g03330,VIT_07s0005g03330,VIT_04s0023g02010,VIT_01s0026g00610,VIT_07s0129g01040,VIT_05s0051g00860,VIT_11s0016g01930,VIT_19s0177g00340,VIT_11s0016g04560,VIT_07s0005g02220,VIT_06s0004g06910,VIT_12s0057g00020,VIT_08s0058g00410,VIT…	1.99408e-05
GO:0009523	photosystem II	cellular_component	VIT_00s0181g00180,VIT_00s0904g00010,VIT_08s0040g00850,VIT_10s0003g02900,VIT_11s0016g01400,VIT_12s0028g00320,VIT_13s0019g00260,VIT_13s0019g00320,VIT_14s0081g00060,VIT_14s0128g00030,VIT_19s0014g05080	VIT_14s0128g00030,VIT_00s0332g00110,VIT_00s0332g00110,VIT_14s0060g00850,VIT_04s0008g01730,VIT_00s2608g00010,VIT_07s0005g02220,VIT_12s0028g01080,VIT_07s0005g06350,VIT_13s0019g04140,VIT_15s0024g00040,VIT_12s0057g00630,VIT_19s0014g00160,VIT_11s0052g01680,VIT_11s0052g01680,VIT_13s0019g00260,VIT_10s0003g02900,VIT_18s0122g00680,VIT_00s0396g00010,VIT_00s0181g00200,VIT_01s0010g03620,VIT_10s0003g02890,VIT…	4.90428e-10
GO:0009570	chloroplast stroma	cellular_component	VIT_00s0759g00010,VIT_01s0011g05210,VIT_01s0244g00030,VIT_10s0116g00530,VIT_14s0068g00280,VIT_14s0068g00910,VIT_16s0100g00480,VIT_18s0001g06590,VIT_19s0014g02230,VIT_19s0027g01790,VIT_19s0177g00310	VIT_02s0012g02500,VIT_04s0008g03450,VIT_00s0323g00040,VIT_00s0323g00040,VIT_09s0002g06980,VIT_09s0002g06980,VIT_14s0066g00220,VIT_08s0058g00440,VIT_08s0007g06700,VIT_18s0001g00110,VIT_16s0050g00960,VIT_12s0057g00400,VIT_08s0007g08760,VIT_03s0063g00370,VIT_14s0060g00850,VIT_00s0179g00350,VIT_00s0184g00070,VIT_06s0004g00240,VIT_06s0004g03430,VIT_13s0019g04370,VIT_10s0003g04810,VIT_05s0094g00740,VIT…	0.000589753
GO:0009536	plastid	cellular_component	VIT_00s0181g00180,VIT_07s0104g00720,VIT_10s0003g02900,VIT_10s0003g04350,VIT_10s0116g00530,VIT_12s0028g00320,VIT_14s0081g00060,VIT_19s0015g01760	VIT_11s0037g00250,VIT_14s0066g00220,VIT_17s0000g02900,VIT_11s0065g00850,VIT_03s0063g01980,VIT_14s0030g01740,VIT_17s0000g01100,VIT_18s0001g06250,VIT_07s0129g00470,VIT_19s0085g00110,VIT_13s0147g00110,VIT_13s0147g00110,VIT_08s0007g03280,VIT_00s0809g00010,VIT_05s0049g01150,VIT_07s0005g03330,VIT_04s0023g00790,VIT_00s1491g00020,VIT_10s0003g04310,VIT_00s2608g00010,VIT_00s0245g00050,VIT_06s0004g03430,VIT…	0.0212604
GO:0009654	photosystem II oxygen evolving complex	cellular_component	VIT_00s0904g00010,VIT_08s0040g00850,VIT_13s0019g00260,VIT_13s0019g00320,VIT_14s0128g00030,VIT_19s0014g05080	VIT_14s0128g00030,VIT_14s0060g00850,VIT_12s0028g01080,VIT_13s0019g00260,VIT_18s0122g00680,VIT_19s0027g00200,VIT_18s0001g11710,VIT_07s0031g02410,VIT_00s0904g00010,VIT_12s0142g00310,VIT_07s0005g04400,VIT_08s0040g00850,VIT_14s0060g02430,VIT_00s0207g00210,VIT_13s0019g00320,VIT_13s0064g01080,VIT_04s0008g04310,VIT_01s0026g02680,VIT_19s0014g05080,VIT_18s0001g15360	7.38247e-07
GO:0019898	extrinsic component of membrane	cellular_component	VIT_00s0904g00010,VIT_08s0040g00850,VIT_13s0019g00260,VIT_13s0019g00320,VIT_14s0128g00030,VIT_19s0014g05080	VIT_14s0128g00030,VIT_13s0019g00430,VIT_14s0060g00850,VIT_02s0012g00270,VIT_12s0028g01080,VIT_11s0052g00170,VIT_11s0037g00730,VIT_13s0019g00260,VIT_18s0122g00680,VIT_03s0091g00190,VIT_04s0044g00610,VIT_15s0024g00200,VIT_15s0024g00240,VIT_07s0031g02410,VIT_13s0067g00170,VIT_00s0904g00010,VIT_15s0046g00950,VIT_12s0142g00310,VIT_08s0007g00800,VIT_11s0037g00700,VIT_02s0012g00240,VIT_08s0040g00850,VIT…	4.66955e-05
GO:0009534	chloroplast thylakoid	cellular_component	VIT_01s0011g01080,VIT_01s0011g01080,VIT_02s0025g01470,VIT_06s0004g01220,VIT_08s0007g06200,VIT_19s0014g05080,VIT_19s0015g01760	VIT_11s0149g00360,VIT_18s0164g00030,VIT_04s0008g03600,VIT_14s0066g00220,VIT_01s0011g01080,VIT_01s0011g01080,VIT_15s0048g02980,VIT_06s0004g06120,VIT_12s0057g00020,VIT_12s0057g00020,VIT_06s0061g00080,VIT_11s0016g04690,VIT_13s0019g02090,VIT_19s0015g01760,VIT_14s0108g00590,VIT_14s0030g02190,VIT_05s0094g00880,VIT_00s0246g00200,VIT_00s0246g00200,VIT_09s0002g04330,VIT_11s0149g00040,VIT_16s0100g00580,VIT…	0.00070882
GO:0009522	photosystem I	cellular_component	VIT_00s0181g00180,VIT_10s0003g02900,VIT_10s0003g04350,VIT_12s0028g00320,VIT_19s0015g01760	VIT_07s0005g02220,VIT_13s0019g04140,VIT_15s0024g00040,VIT_19s0015g01760,VIT_12s0057g00630,VIT_10s0003g04350,VIT_19s0015g02800,VIT_19s0014g00160,VIT_00s0246g00200,VIT_04s0023g00410,VIT_10s0003g02900,VIT_00s0181g00200,VIT_01s0010g03620,VIT_10s0003g02890,VIT_18s0001g08620,VIT_12s0055g01110,VIT_11s0016g00730,VIT_00s0125g00280,VIT_12s0059g02430,VIT_05s0020g03180,VIT_18s0122g00430,VIT_19s0014g03660,VIT…	0.000467903
GO:1990904	ribonucleoprotein complex	cellular_component	VIT_08s0040g01760,VIT_13s0064g01430,VIT_14s0066g00140,VIT_17s0000g09680,VIT_18s0001g06590	VIT_14s0219g00270,VIT_17s0000g00240,VIT_03s0038g00390,VIT_19s0014g04770,VIT_04s0008g03800,VIT_17s0000g09680,VIT_14s0066g00140,VIT_05s0020g00470,VIT_17s0000g05240,VIT_11s0118g00720,VIT_18s0001g06590,VIT_04s0044g00080,VIT_10s0042g01160,VIT_13s0064g01430,VIT_07s0031g00600,VIT_03s0063g01050,VIT_18s0001g10190,VIT_08s0056g00690,VIT_00s0264g00120,VIT_17s0000g00980,VIT_08s0040g01760,VIT_18s0117g00150,VIT…	0.0215439
GO:0010598	NAD(P)H dehydrogenase complex (plastoquinone)	cellular_component	VIT_01s0011g05310,VIT_02s0025g01470,VIT_14s0068g00280	VIT_04s0008g01770,VIT_04s0008g01770,VIT_01s0011g05290,VIT_01s0011g05310,VIT_00s1547g00010,VIT_00s1596g00010,VIT_18s0117g00260,VIT_09s0018g00290,VIT_14s0068g00280,VIT_02s0025g01470	0.00197985
GO:0042644	chloroplast nucleoid	cellular_component	VIT_01s0011g00240,VIT_01s0011g00240,VIT_01s0011g01080,VIT_16s0013g00260,VIT_16s0013g00260	VIT_14s0066g00220,VIT_01s0011g01080,VIT_05s0051g00860,VIT_16s0013g00260,VIT_16s0013g00260,VIT_08s0007g01640,VIT_18s0122g01380,VIT_06s0004g02330,VIT_08s0007g01610,VIT_17s0000g07500,VIT_10s0042g00100,VIT_16s0098g01060,VIT_01s0011g00240,VIT_01s0011g00240,VIT_00s0333g00020,VIT_05s0102g00240,VIT_04s0023g00780	0.00824357
GO:0010287	plastoglobule	cellular_component	VIT_00s0181g00180,VIT_10s0003g02900,VIT_12s0028g00320	VIT_18s0164g00030,VIT_04s0008g03600,VIT_12s0028g00960,VIT_02s0012g01900,VIT_18s0001g05440,VIT_07s0005g02220,VIT_07s0031g02690,VIT_13s0019g04140,VIT_15s0024g00040,VIT_12s0057g00630,VIT_04s0079g00680,VIT_19s0014g00160,VIT_08s0007g03270,VIT_10s0003g02900,VIT_00s0181g00200,VIT_01s0010g03620,VIT_10s0003g02890,VIT_12s0055g01110,VIT_11s0016g00730,VIT_00s0125g00280,VIT_13s0067g03210,VIT_01s0011g04350,VIT…	0.0484989
GO:0019008	molybdopterin synthase complex	cellular_component	VIT_06s0009g02060,VIT_06s0009g02140	VIT_06s0009g02140,VIT_13s0156g00170,VIT_06s0009g02060,VIT_18s0001g03550	0.0093529
GO:0000427	plastid-encoded plastid RNA polymerase complex	cellular_component	VIT_01s0011g00240,VIT_01s0011g01080,VIT_01s0011g01080	VIT_01s0011g01080,VIT_01s0011g01080,VIT_05s0051g00860,VIT_16s0098g01060,VIT_01s0011g00240,VIT_01s0010g02390	0.0182115
GO:0003729	mRNA binding	molecular_function	VIT_01s0011g01970,VIT_06s0004g00170,VIT_07s0104g00720,VIT_08s0040g01760,VIT_12s0028g01140,VIT_13s0064g01430,VIT_14s0066g00140,VIT_17s0000g09680,VIT_18s0001g06590,VIT_18s0001g06590	VIT_12s0057g01290,VIT_18s0164g00030,VIT_02s0087g00680,VIT_11s0016g02120,VIT_04s0023g00800,VIT_04s0023g00800,VIT_00s0323g00040,VIT_14s0219g00270,VIT_14s0066g00220,VIT_12s0028g01140,VIT_15s0021g00760,VIT_04s0008g02370,VIT_18s0001g09480,VIT_17s0000g00240,VIT_13s0019g04640,VIT_13s0019g04640,VIT_08s0007g07440,VIT_06s0004g08180,VIT_17s0000g08620,VIT_13s0019g00430,VIT_19s0014g04770,VIT_11s0016g04980,VIT…	0.025234
GO:0009055	electron transfer activity	molecular_function	VIT_05s0020g01750,VIT_05s0020g01760,VIT_07s0104g01420,VIT_11s0037g00290,VIT_11s0052g00500,VIT_18s0001g00760	VIT_05s0020g01760,VIT_16s0098g01230,VIT_19s0015g00620,VIT_07s0005g04860,VIT_13s0073g00520,VIT_11s0016g05550,VIT_08s0007g03220,VIT_13s0147g00110,VIT_01s0011g01850,VIT_17s0053g00560,VIT_04s0008g01120,VIT_11s0052g00500,VIT_18s0041g02400,VIT_00s0304g00040,VIT_02s0025g01060,VIT_10s0003g03940,VIT_18s0001g09400,VIT_00s0199g00290,VIT_12s0034g01150,VIT_18s0041g02410,VIT_00s0246g00200,VIT_15s0021g01390,VIT…	0.0183955
GO:0015035	protein disulfide oxidoreductase activity	molecular_function	VIT_05s0020g01750,VIT_05s0020g01760,VIT_07s0104g01420,VIT_11s0052g00500	VIT_05s0020g01760,VIT_08s0007g06700,VIT_07s0005g04860,VIT_13s0073g00520,VIT_19s0027g00090,VIT_19s0027g00090,VIT_18s0001g15310,VIT_18s0001g15310,VIT_08s0007g03220,VIT_18s0001g10510,VIT_04s0008g01120,VIT_11s0052g00500,VIT_03s0091g00610,VIT_10s0003g03940,VIT_00s0238g00110,VIT_18s0001g13250,VIT_00s0199g00290,VIT_14s0083g01010,VIT_13s0084g00790,VIT_07s0104g01420,VIT_04s0023g02800,VIT_18s0001g04600,VIT…	0.0490534
GO:0016168	chlorophyll binding	molecular_function	VIT_00s0181g00180,VIT_10s0003g02900,VIT_12s0028g00320	VIT_00s2608g00010,VIT_07s0005g02220,VIT_07s0005g06350,VIT_13s0019g04140,VIT_15s0024g00040,VIT_12s0057g00630,VIT_19s0014g00160,VIT_11s0052g01680,VIT_10s0003g02900,VIT_00s0396g00010,VIT_00s0181g00200,VIT_01s0010g03620,VIT_10s0003g02890,VIT_13s0019g02630,VIT_18s0001g08620,VIT_12s0055g01110,VIT_11s0103g00110,VIT_08s0058g01080,VIT_11s0016g00730,VIT_00s0275g00010,VIT_18s0122g00430,VIT_19s0014g03660,VIT…	0.0348461
GO:0030366	molybdopterin synthase activity	molecular_function	VIT_06s0009g02060,VIT_06s0009g02060,VIT_06s0009g02140,VIT_06s0009g02140	VIT_06s0009g02140,VIT_06s0009g02140,VIT_06s0009g02060,VIT_06s0009g02060,VIT_18s0001g03550,VIT_13s0047g00910	0.017483

## Sheet: E-L35Leaf
S Table 5b Identification of significantly enriched GO terms (FDR <0.05) in GLRaV-3-infected E-L 35 leaf using differentially expressed genes (DEGs) identified via RNA-Seq
Up-DEGs
GO term accession	Go term name	GO domain	Ensembl Gene ID mydata	Ensembl Gene ID background	FDR
GO:0006468	protein phosphorylation	biological_process	VIT_00s0258g00090,VIT_00s0294g00040,VIT_00s0353g00060,VIT_00s0353g00060,VIT_00s0388g00020,VIT_00s0388g00090,VIT_00s0540g00020,VIT_00s0540g00020,VIT_00s1830g00010,VIT_00s2254g00010,VIT_01s0011g04270,VIT_02s0025g04520,VIT_02s0236g00130,VIT_02s0236g00130,VIT_03s0088g01180,VIT_03s0132g00340,VIT_03s0132g00340,VIT_04s0008g00300,VIT_04s0008g00310,VIT_04s0008g00370,VIT_04s0023g01080,VIT_04s0044g00640,VIT…	VIT_06s0080g00060,VIT_05s0049g00090,VIT_13s0074g00740,VIT_14s0030g00410,VIT_11s0016g03170,VIT_04s0023g03680,VIT_05s0020g02210,VIT_09s0002g06960,VIT_09s0002g03520,VIT_07s0104g00880,VIT_19s0093g00580,VIT_14s0081g00630,VIT_04s0008g00210,VIT_01s0127g00430,VIT_12s0134g00300,VIT_12s0134g00300,VIT_16s0050g01920,VIT_16s0050g01920,VIT_11s0016g04060,VIT_07s0141g00280,VIT_07s0141g00280,VIT_07s0129g00410,VIT…	4.20541e-58
GO:0016310	phosphorylation	biological_process	VIT_00s0258g00090,VIT_00s0353g00060,VIT_00s0388g00020,VIT_00s1830g00010,VIT_00s2254g00010,VIT_02s0025g04520,VIT_02s0236g00130,VIT_03s0088g01180,VIT_04s0008g00300,VIT_04s0008g00310,VIT_04s0008g00370,VIT_04s0044g00720,VIT_09s0002g02760,VIT_09s0002g02990,VIT_09s0002g03020,VIT_11s0016g03080,VIT_11s0016g03170,VIT_13s0156g00580,VIT_14s0036g00420,VIT_14s0068g01190,VIT_16s0039g01310,VIT_16s0039g01330,VIT…	VIT_06s0080g00060,VIT_05s0049g00090,VIT_12s0057g00690,VIT_13s0074g00740,VIT_07s0005g01380,VIT_14s0030g00410,VIT_01s0010g03780,VIT_11s0016g03170,VIT_04s0069g00750,VIT_04s0023g03680,VIT_05s0020g02210,VIT_09s0002g06960,VIT_07s0005g00850,VIT_01s0011g06190,VIT_09s0002g03520,VIT_07s0104g00880,VIT_19s0093g00580,VIT_14s0081g00630,VIT_04s0008g00210,VIT_01s0127g00430,VIT_12s0134g00300,VIT_16s0050g01920,VIT…	8.3417e-30
GO:0055114	oxidation-reduction process	biological_process	VIT_00s0246g00150,VIT_00s0301g00090,VIT_00s0480g00040,VIT_00s2648g00010,VIT_01s0010g02460,VIT_01s0011g06450,VIT_01s0011g06460,VIT_02s0012g01570,VIT_02s0025g04720,VIT_02s0154g00160,VIT_04s0008g04940,VIT_04s0023g03370,VIT_06s0004g05320,VIT_06s0004g08150,VIT_06s0009g02810,VIT_06s0009g02830,VIT_07s0031g01040,VIT_07s0129g00360,VIT_08s0007g05160,VIT_10s0003g03170,VIT_10s0003g03170,VIT_10s0003g03490,VIT…	VIT_05s0020g04710,VIT_16s0013g00080,VIT_07s0031g01990,VIT_16s0039g02720,VIT_01s0011g01620,VIT_08s0007g01060,VIT_17s0000g02140,VIT_01s0011g00280,VIT_11s0149g00140,VIT_13s0019g02360,VIT_17s0000g10430,VIT_04s0044g02020,VIT_05s0020g00380,VIT_19s0085g00820,VIT_18s0001g07100,VIT_18s0001g07630,VIT_01s0010g02460,VIT_17s0000g05580,VIT_05s0077g01210,VIT_14s0060g01330,VIT_07s0141g00390,VIT_08s0007g07400,VIT…	9.02934e-33
GO:0055085	transmembrane transport	biological_process	VIT_01s0011g04210,VIT_01s0026g01890,VIT_02s0025g02390,VIT_03s0038g02980,VIT_05s0020g03140,VIT_08s0040g01230,VIT_09s0002g05560,VIT_09s0002g05560,VIT_09s0002g05810,VIT_10s0116g00760,VIT_12s0028g01150,VIT_16s0022g00540,VIT_16s0050g02480,VIT_16s0050g02480,VIT_17s0000g05550,VIT_18s0001g05570,VIT_18s0001g07950,VIT_18s0122g00780,VIT_19s0015g00020,VIT_19s0015g00020,VIT_19s0015g00050,VIT_19s0015g00050	VIT_07s0031g01860,VIT_19s0014g00010,VIT_04s0044g01330,VIT_16s0050g00880,VIT_17s0000g02200,VIT_17s0000g02200,VIT_03s0017g01290,VIT_03s0017g01290,VIT_11s0016g04590,VIT_11s0016g04590,VIT_17s0000g05860,VIT_19s0014g01540,VIT_00s0415g00010,VIT_00s0415g00010,VIT_05s0020g00680,VIT_05s0020g00680,VIT_06s0061g01480,VIT_06s0061g01480,VIT_06s0009g03380,VIT_06s0009g03380,VIT_06s0061g00250,VIT_06s0061g00250,VIT…	2.48521e-17
GO:0006355	regulation of transcription, DNA-templated	biological_process	VIT_02s0012g01040,VIT_03s0063g00310,VIT_04s0008g05750,VIT_04s0008g06000,VIT_06s0004g08270,VIT_07s0031g00670,VIT_07s0031g01710,VIT_08s0007g02810,VIT_08s0007g07670,VIT_08s0007g08750,VIT_09s0002g09120,VIT_14s0060g01470,VIT_14s0081g00670,VIT_17s0000g01280,VIT_17s0000g03370,VIT_17s0000g03390,VIT_18s0001g03240,VIT_19s0090g00840	VIT_02s0025g00080,VIT_14s0066g02330,VIT_04s0023g01170,VIT_18s0001g11970,VIT_01s0026g01010,VIT_04s0008g05900,VIT_05s0077g01480,VIT_10s0003g02680,VIT_05s0077g00940,VIT_14s0060g00100,VIT_16s0100g00430,VIT_12s0057g00980,VIT_11s0206g00060,VIT_01s0010g02230,VIT_15s0046g02290,VIT_06s0004g04980,VIT_08s0058g01400,VIT_08s0007g08400,VIT_13s0067g01960,VIT_08s0007g09020,VIT_02s0025g04110,VIT_18s0001g13120,VIT…	4.23119e-18
GO:0005975	carbohydrate metabolic process	biological_process	VIT_00s0540g00020,VIT_01s0026g00200,VIT_03s0063g00400,VIT_04s0008g00140,VIT_05s0077g00430,VIT_05s0094g00330,VIT_06s0061g00120,VIT_11s0052g01200,VIT_12s0035g01220,VIT_12s0134g00160,VIT_15s0046g01570,VIT_18s0001g00560	VIT_08s0040g02340,VIT_11s0052g00140,VIT_04s0008g03610,VIT_18s0001g08150,VIT_08s0040g02350,VIT_09s0054g00310,VIT_09s0054g00230,VIT_07s0031g00060,VIT_09s0054g00370,VIT_14s0066g02390,VIT_11s0052g01160,VIT_11s0052g01340,VIT_12s0057g00400,VIT_04s0008g02170,VIT_18s0001g14230,VIT_10s0116g00700,VIT_17s0000g02140,VIT_03s0132g00370,VIT_00s0824g00010,VIT_18s0001g08260,VIT_00s2422g00010,VIT_12s0057g00370,VIT…	6.51786e-11
GO:0006952	defense response	biological_process	VIT_00s0184g00120,VIT_02s0025g04230,VIT_02s0025g04250,VIT_02s0025g04290,VIT_02s0025g04300,VIT_05s0029g00880,VIT_05s0077g01570,VIT_06s0061g00120,VIT_14s0081g00030,VIT_17s0000g07400,VIT_17s0000g07560,VIT_18s0001g03710	VIT_06s0004g07440,VIT_08s0007g06570,VIT_07s0005g00930,VIT_11s0052g01840,VIT_19s0015g00620,VIT_18s0041g01210,VIT_12s0121g00290,VIT_00s0346g00010,VIT_14s0108g00370,VIT_12s0178g00170,VIT_12s0057g00010,VIT_03s0088g00010,VIT_13s0158g00160,VIT_12s0178g00140,VIT_08s0058g00280,VIT_13s0158g00150,VIT_18s0041g01140,VIT_13s0067g01640,VIT_13s0019g02040,VIT_04s0044g01990,VIT_18s0166g00120,VIT_17s0000g09170,VIT…	0.0014776
GO:0046777	protein autophosphorylation	biological_process	VIT_02s0025g04520,VIT_02s0025g04520,VIT_03s0088g01180,VIT_04s0008g00300,VIT_04s0008g00310,VIT_04s0008g00370,VIT_09s0018g00710,VIT_10s0042g00770,VIT_11s0016g03080,VIT_12s0055g00580,VIT_14s0108g00340	VIT_01s0137g00760,VIT_04s0069g00750,VIT_10s0092g00710,VIT_12s0028g01960,VIT_16s0039g00610,VIT_04s0023g03420,VIT_19s0014g00470,VIT_18s0001g09550,VIT_00s0125g00090,VIT_12s0028g01350,VIT_04s0008g00290,VIT_14s0108g00340,VIT_16s0013g01990,VIT_10s0092g00570,VIT_07s0005g05420,VIT_08s0007g02150,VIT_05s0077g00970,VIT_04s0008g00920,VIT_07s0005g04710,VIT_02s0025g00690,VIT_12s0035g00020,VIT_12s0035g00140,VIT…	4.48553e-07
GO:0006508	proteolysis	biological_process	VIT_03s0088g00260,VIT_03s0088g01180,VIT_03s0091g01290,VIT_08s0007g02470,VIT_08s0007g02470,VIT_08s0007g08480,VIT_08s0007g08490,VIT_12s0055g00580,VIT_13s0019g02530,VIT_13s0047g00200	VIT_17s0000g07340,VIT_08s0056g00830,VIT_06s0004g06120,VIT_06s0004g06120,VIT_02s0012g00310,VIT_00s1945g00010,VIT_02s0033g01260,VIT_14s0108g00590,VIT_14s0108g00590,VIT_14s0030g02190,VIT_14s0030g02190,VIT_18s0041g00140,VIT_16s0050g02630,VIT_16s0050g02630,VIT_14s0030g00460,VIT_18s0001g00190,VIT_18s0001g00190,VIT_14s0083g00530,VIT_07s0031g01560,VIT_14s0030g00470,VIT_04s0008g00270,VIT_19s0085g00390,VIT…	2.47017e-11
GO:0008152	metabolic process	biological_process	VIT_01s0026g00200,VIT_03s0038g04570,VIT_03s0063g00400,VIT_06s0061g00120,VIT_11s0052g01200,VIT_12s0035g01220,VIT_12s0134g00160,VIT_15s0046g01570,VIT_18s0001g00560,VIT_18s0001g12840	VIT_11s0052g00140,VIT_09s0054g00230,VIT_09s0054g00370,VIT_14s0066g02390,VIT_11s0052g01340,VIT_12s0057g00400,VIT_04s0008g02170,VIT_07s0031g01990,VIT_00s0780g00010,VIT_08s0007g01060,VIT_05s0020g02880,VIT_14s0171g00090,VIT_12s0057g00370,VIT_19s0090g01020,VIT_04s0008g00520,VIT_03s0038g04570,VIT_13s0019g02360,VIT_12s0057g00320,VIT_12s0028g01270,VIT_11s0016g02850,VIT_18s0001g12840,VIT_14s0068g00910,VIT…	1.77104e-08
GO:0006457	protein folding	biological_process	VIT_00s0283g00030,VIT_00s0283g00030,VIT_00s1569g00010,VIT_04s0023g00830,VIT_04s0023g00830,VIT_07s0005g01220,VIT_14s0060g01290,VIT_14s0060g01290,VIT_18s0001g14500,VIT_18s0001g14500	VIT_14s0006g03200,VIT_14s0006g03200,VIT_15s0021g02230,VIT_15s0021g02230,VIT_06s0004g00240,VIT_06s0004g00240,VIT_01s0137g00250,VIT_01s0137g00250,VIT_08s0007g07460,VIT_08s0007g07460,VIT_13s0106g00420,VIT_01s0010g00920,VIT_01s0010g00920,VIT_12s0057g00670,VIT_12s0057g00670,VIT_19s0015g01090,VIT_19s0015g01090,VIT_14s0128g00840,VIT_09s0002g02240,VIT_09s0002g02240,VIT_12s0028g00350,VIT_12s0028g00350,VIT…	0.0219243
GO:0032259	methylation	biological_process	VIT_01s0011g05900,VIT_01s0011g05900,VIT_01s0011g05920,VIT_01s0011g05920,VIT_02s0025g02390,VIT_12s0028g01880,VIT_12s0028g01880,VIT_16s0098g00850,VIT_16s0098g00850	VIT_09s0002g02670,VIT_15s0048g01990,VIT_19s0014g00010,VIT_16s0050g00880,VIT_14s0066g00270,VIT_05s0020g02310,VIT_16s0039g00080,VIT_19s0090g01250,VIT_19s0090g01250,VIT_03s0038g04610,VIT_03s0038g04610,VIT_18s0072g00210,VIT_11s0037g00880,VIT_05s0124g00250,VIT_18s0072g00200,VIT_18s0072g00220,VIT_16s0039g00740,VIT_18s0001g01700,VIT_13s0084g00650,VIT_04s0023g03570,VIT_08s0007g01960,VIT_19s0015g00830,VIT…	9.83235e-05
GO:0006629	lipid metabolic process	biological_process	VIT_12s0035g01220,VIT_14s0066g01810,VIT_14s0066g01820,VIT_14s0066g01830,VIT_17s0000g07400,VIT_17s0000g07560,VIT_19s0090g01490	VIT_17s0000g02320,VIT_18s0001g14730,VIT_08s0007g01750,VIT_05s0077g00950,VIT_08s0007g07890,VIT_13s0106g00790,VIT_04s0008g04840,VIT_19s0090g00630,VIT_14s0128g00330,VIT_11s0065g00360,VIT_15s0046g03340,VIT_18s0001g04980,VIT_14s0060g00350,VIT_05s0077g00480,VIT_04s0008g04840,VIT_16s0098g00460,VIT_10s0003g04200,VIT_02s0025g04580,VIT_05s0077g00480,VIT_07s0031g02350,VIT_08s0007g07890,VIT_07s0031g00830,VIT…	0.0191585
GO:0006351	transcription, DNA-templated	biological_process	VIT_04s0008g06000,VIT_06s0004g08270,VIT_08s0007g02810,VIT_09s0002g09120,VIT_14s0081g00670,VIT_18s0001g03240	VIT_13s0067g01960,VIT_08s0007g09020,VIT_04s0008g04320,VIT_17s0000g02860,VIT_09s0002g07110,VIT_12s0142g00390,VIT_13s0067g03120,VIT_09s0002g04540,VIT_12s0134g00050,VIT_14s0068g00840,VIT_04s0008g02780,VIT_06s0004g02430,VIT_13s0067g01960,VIT_04s0079g00200,VIT_11s0052g00840,VIT_13s0067g01400,VIT_10s0003g00420,VIT_06s0080g00360,VIT_08s0007g08150,VIT_12s0028g03090,VIT_08s0058g00520,VIT_01s0010g00540,VIT…	8.26854e-08
GO:0048544	recognition of pollen	biological_process	VIT_00s0353g00060,VIT_04s0044g00640,VIT_04s0044g00720,VIT_16s0050g01890,VIT_19s0014g04040,VIT_19s0014g04060	VIT_12s0134g00300,VIT_16s0050g01920,VIT_12s0134g00320,VIT_16s0050g02120,VIT_12s0028g03520,VIT_18s0001g09750,VIT_19s0014g04170,VIT_18s0001g09720,VIT_05s0020g03270,VIT_08s0007g01190,VIT_04s0044g00660,VIT_07s0095g00520,VIT_18s0086g00200,VIT_19s0014g04470,VIT_01s0011g06080,VIT_19s0014g04150,VIT_19s0014g04620,VIT_19s0014g04200,VIT_00s0374g00030,VIT_15s0046g01810,VIT_00s0353g00060,VIT_00s0420g00030,VIT…	0.00752576
GO:0009813	flavonoid biosynthetic process	biological_process	VIT_00s0361g00040,VIT_02s0025g04720,VIT_04s0023g03370,VIT_04s0023g03370,VIT_18s0001g03430,VIT_18s0001g12800	VIT_18s0001g12800,VIT_18s0001g05860,VIT_18s0001g05860,VIT_00s0361g00040,VIT_18s0001g12800,VIT_18s0001g05860,VIT_18s0072g00440,VIT_18s0072g00440,VIT_18s0001g05860,VIT_02s0025g04720,VIT_18s0072g00440,VIT_14s0068g00930,VIT_18s0001g03470,VIT_18s0001g03490,VIT_18s0001g03430,VIT_18s0001g03510,VIT_02s0025g04720,VIT_02s0025g04720,VIT_18s0001g12800,VIT_18s0001g03470,VIT_18s0001g03490,VIT_18s0001g03430,VIT…	0.00838345
GO:0006357	regulation of transcription by RNA polymerase II	biological_process	VIT_01s0127g00910,VIT_01s0127g00910,VIT_07s0031g00670,VIT_08s0007g08750,VIT_10s0116g00960	VIT_10s0042g00830,VIT_16s0098g01830,VIT_15s0046g00340,VIT_04s0069g01070,VIT_14s0060g02420,VIT_04s0069g01060,VIT_07s0129g00690,VIT_10s0116g00960,VIT_18s0001g09600,VIT_00s0203g00110,VIT_00s0322g00040,VIT_00s0682g00020,VIT_00s0682g00010,VIT_07s0141g00250,VIT_06s0004g02910,VIT_14s0083g00660,VIT_02s0025g02580,VIT_14s0068g00840,VIT_10s0042g00830,VIT_16s0098g01830,VIT_03s0091g01030,VIT_15s0046g00340,VIT…	1.80965e-08
GO:0071555	cell wall organization	biological_process	VIT_01s0026g00200,VIT_06s0004g04860,VIT_11s0052g01200,VIT_12s0134g00160,VIT_18s0072g00370	VIT_17s0000g04960,VIT_03s0038g03750,VIT_19s0014g05130,VIT_00s0455g00040,VIT_12s0059g02110,VIT_08s0040g02340,VIT_15s0048g01300,VIT_14s0083g00690,VIT_18s0001g12130,VIT_12s0142g00340,VIT_08s0056g00080,VIT_14s0108g01520,VIT_04s0008g03610,VIT_18s0001g08150,VIT_06s0004g07590,VIT_08s0040g02350,VIT_17s0053g00710,VIT_00s0216g00020,VIT_13s0019g04760,VIT_15s0046g01630,VIT_07s0031g00060,VIT_07s0141g00580,VIT…	4.45714e-06
GO:0007165	signal transduction	biological_process	VIT_00s0184g00120,VIT_05s0029g00880,VIT_08s0007g03870,VIT_18s0001g03710,VIT_18s0089g00600	VIT_05s0049g00090,VIT_12s0057g00690,VIT_04s0008g05900,VIT_07s0005g01380,VIT_05s0077g01480,VIT_10s0003g02680,VIT_01s0010g03780,VIT_05s0077g00940,VIT_14s0060g00100,VIT_01s0137g00760,VIT_12s0057g00980,VIT_04s0069g00750,VIT_11s0206g00060,VIT_01s0010g02230,VIT_04s0023g03680,VIT_07s0005g00850,VIT_01s0011g06190,VIT_19s0093g00580,VIT_14s0081g00630,VIT_08s0056g00210,VIT_10s0003g01410,VIT_11s0052g01840,VIT…	0.000145365
GO:0009718	anthocyanin-containing compound biosynthetic process	biological_process	VIT_02s0025g04720,VIT_16s0039g02230,VIT_16s0039g02230,VIT_18s0001g12800,VIT_18s0001g12800	VIT_18s0001g12800,VIT_18s0001g12800,VIT_19s0014g00350,VIT_04s0023g02090,VIT_00s0361g00020,VIT_18s0001g12810,VIT_18s0001g12800,VIT_18s0001g12800,VIT_18s0001g12820,VIT_18s0001g12790,VIT_18s0001g12810,VIT_19s0014g00350,VIT_01s0010g03510,VIT_01s0010g03510,VIT_11s0052g00170,VIT_19s0014g00350,VIT_18s0001g12790,VIT_18s0001g12810,VIT_02s0025g04720,VIT_01s0010g03510,VIT_01s0010g03510,VIT_01s0010g03510,VIT…	0.0383761
GO:0015031	protein transport	biological_process	VIT_01s0010g03750,VIT_02s0025g02390,VIT_08s0040g02730,VIT_18s0001g07950	VIT_09s0002g06730,VIT_07s0130g00230,VIT_07s0005g02630,VIT_10s0092g00350,VIT_13s0067g00280,VIT_05s0062g00130,VIT_04s0008g01350,VIT_02s0012g00920,VIT_12s0055g01200,VIT_12s0055g01200,VIT_04s0008g07380,VIT_16s0022g00490,VIT_01s0011g01570,VIT_05s0102g00730,VIT_18s0001g13430,VIT_04s0008g05920,VIT_12s0059g01930,VIT_12s0059g01930,VIT_09s0018g02080,VIT_11s0016g04180,VIT_11s0016g04370,VIT_11s0037g00310,VIT…	2.42477e-06
GO:0035556	intracellular signal transduction	biological_process	VIT_02s0025g04520,VIT_02s0236g00130,VIT_08s0007g01090,VIT_14s0036g00420	VIT_04s0023g03420,VIT_04s0023g02420,VIT_09s0070g00320,VIT_02s0025g00270,VIT_05s0094g00900,VIT_02s0025g00690,VIT_08s0058g01440,VIT_06s0004g02990,VIT_06s0004g03620,VIT_12s0059g01130,VIT_07s0005g03690,VIT_11s0016g01800,VIT_08s0007g08300,VIT_05s0020g04570,VIT_15s0048g02740,VIT_10s0116g01800,VIT_05s0102g00170,VIT_14s0036g00420,VIT_18s0072g01030,VIT_08s0040g01250,VIT_08s0007g04220,VIT_10s0003g04020,VIT…	0.000830753
GO:0009738	abscisic acid-activated signaling pathway	biological_process	VIT_02s0025g04520,VIT_05s0077g01570,VIT_05s0077g01570,VIT_14s0036g00420	VIT_04s0023g03420,VIT_07s0005g00930,VIT_07s0005g00930,VIT_09s0002g03440,VIT_02s0025g00690,VIT_08s0007g08300,VIT_10s0116g01800,VIT_05s0102g00170,VIT_14s0036g00420,VIT_18s0072g01030,VIT_08s0040g01250,VIT_19s0090g00410,VIT_07s0130g00130,VIT_07s0130g00130,VIT_08s0032g01220,VIT_06s0009g03150,VIT_04s0008g00270,VIT_16s0100g00340,VIT_02s0025g04520,VIT_03s0038g03960,VIT_18s0001g07070,VIT_15s0048g02840,VIT…	0.00251555
GO:0009058	biosynthetic process	biological_process	VIT_03s0038g04570,VIT_05s0136g00260,VIT_12s0028g03260,VIT_18s0001g12840	VIT_13s0019g02390,VIT_05s0020g02880,VIT_05s0094g01500,VIT_03s0038g04570,VIT_08s0058g00780,VIT_18s0001g12840,VIT_08s0007g08540,VIT_07s0141g00250,VIT_05s0094g01490,VIT_07s0005g02800,VIT_12s0057g01480,VIT_07s0005g05780,VIT_07s0141g00250,VIT_08s0007g05910,VIT_07s0141g00250,VIT_08s0007g05910,VIT_07s0141g00250,VIT_07s0141g00250,VIT_08s0007g05910,VIT_09s0002g05250,VIT_07s0104g00210,VIT_07s0031g00980,VIT…	0.0153643
GO:0015074	DNA integration	biological_process	VIT_18s0041g00020,VIT_19s0014g04040,VIT_19s0014g04060	VIT_01s0011g00300,VIT_16s0013g01320,VIT_04s0008g02170,VIT_14s0060g00470,VIT_01s0137g00250,VIT_03s0088g00450,VIT_05s0094g01410,VIT_18s0001g12410,VIT_06s0061g01610,VIT_11s0052g00940,VIT_14s0006g02660,VIT_01s0010g01480,VIT_14s0066g02670,VIT_14s0128g00840,VIT_19s0027g01340,VIT_02s0012g01730,VIT_04s0008g04320,VIT_04s0008g04840,VIT_19s0014g04060,VIT_12s0028g01230,VIT_16s0100g00370,VIT_19s0014g04040,VIT…	7.62107e-08
GO:0006470	protein dephosphorylation	biological_process	VIT_06s0004g05460,VIT_10s0003g02690,VIT_11s0016g03180	VIT_05s0020g00400,VIT_05s0020g00390,VIT_05s0020g00390,VIT_04s0008g06530,VIT_08s0007g01780,VIT_04s0008g06190,VIT_05s0077g01820,VIT_07s0005g02390,VIT_07s0005g02390,VIT_17s0000g03100,VIT_17s0000g03100,VIT_12s0055g01130,VIT_14s0036g00750,VIT_13s0156g00060,VIT_04s0008g06190,VIT_14s0066g01200,VIT_14s0036g00750,VIT_04s0023g01400,VIT_08s0007g05820,VIT_12s0055g01130,VIT_06s0004g07360,VIT_18s0001g01220,VIT…	0.000641781
GO:0016311	dephosphorylation	biological_process	VIT_06s0004g05460,VIT_10s0003g02690,VIT_11s0016g03180	VIT_08s0040g02800,VIT_09s0002g01650,VIT_01s0011g03910,VIT_14s0128g00840,VIT_08s0007g01780,VIT_01s0011g03900,VIT_04s0023g00290,VIT_05s0020g03370,VIT_01s0011g02430,VIT_16s0039g00080,VIT_17s0000g07310,VIT_19s0014g02480,VIT_13s0073g00650,VIT_12s0055g00840,VIT_12s0028g03470,VIT_08s0032g00840,VIT_11s0052g00860,VIT_02s0025g03150,VIT_17s0000g03100,VIT_06s0004g00930,VIT_14s0128g00840,VIT_12s0055g01130,VIT…	0.00151813
GO:0010112	regulation of systemic acquired resistance	biological_process	VIT_01s0011g03430,VIT_07s0005g02070,VIT_07s0005g02080	VIT_11s0016g01990,VIT_11s0016g01990,VIT_07s0005g02080,VIT_07s0005g02070,VIT_14s0060g00650,VIT_11s0016g01990,VIT_11s0016g01990,VIT_17s0000g03780,VIT_11s0016g01990,VIT_07s0005g02080,VIT_01s0011g03430,VIT_07s0005g02070,VIT_14s0060g00650,VIT_01s0011g03440,VIT_11s0016g01990,VIT_11s0016g01990,VIT_11s0016g01990	0.00402883
GO:0005634	nucleus	cellular_component	VIT_01s0127g00910,VIT_02s0012g01040,VIT_02s0025g02140,VIT_02s0025g04520,VIT_02s0033g00410,VIT_02s0236g00130,VIT_03s0063g00310,VIT_03s0063g00310,VIT_04s0008g01800,VIT_04s0008g01800,VIT_04s0008g05750,VIT_04s0008g06000,VIT_05s0077g01570,VIT_06s0004g05460,VIT_06s0004g08270,VIT_06s0009g00310,VIT_07s0005g02070,VIT_07s0005g02080,VIT_07s0031g00670,VIT_07s0031g00670,VIT_07s0031g01710,VIT_08s0007g02810,VIT…	VIT_14s0128g00150,VIT_19s0014g03680,VIT_06s0004g05900,VIT_02s0025g00080,VIT_06s0061g01510,VIT_10s0042g00830,VIT_10s0042g00830,VIT_16s0098g01830,VIT_16s0098g01830,VIT_15s0021g00610,VIT_15s0046g00340,VIT_17s0000g09070,VIT_04s0069g01070,VIT_14s0060g02420,VIT_14s0060g02420,VIT_14s0006g01820,VIT_04s0069g01060,VIT_14s0066g02330,VIT_04s0023g01170,VIT_18s0001g11970,VIT_10s0116g00960,VIT_01s0026g01010,VIT…	6.89024e-155
GO:0005886	plasma membrane	cellular_component	VIT_00s0353g00060,VIT_00s0540g00020,VIT_03s0038g02980,VIT_03s0038g02980,VIT_03s0063g00880,VIT_03s0063g00880,VIT_03s0088g01180,VIT_03s0132g00340,VIT_04s0023g01080,VIT_04s0044g00640,VIT_04s0044g00720,VIT_07s0104g01730,VIT_08s0040g01230,VIT_08s0040g02830,VIT_09s0002g05560,VIT_09s0002g05810,VIT_09s0018g00710,VIT_10s0042g00770,VIT_12s0055g00580,VIT_12s0057g01020,VIT_13s0019g04410,VIT_13s0156g00580,VIT…	VIT_12s0035g01150,VIT_12s0055g01200,VIT_17s0000g04450,VIT_01s0146g00260,VIT_12s0059g01930,VIT_08s0040g01430,VIT_02s0012g02790,VIT_00s0125g00410,VIT_14s0066g01180,VIT_01s0011g02480,VIT_13s0074g00480,VIT_00s0301g00030,VIT_09s0002g01730,VIT_09s0002g00780,VIT_06s0004g07440,VIT_17s0000g01450,VIT_09s0018g01920,VIT_18s0001g11700,VIT_15s0046g02200,VIT_07s0005g00680,VIT_13s0019g04770,VIT_17s0000g07350,VIT…	4.08263e-65
GO:0005576	extracellular region	cellular_component	VIT_01s0026g00200,VIT_02s0025g00750,VIT_02s0025g04230,VIT_02s0025g04250,VIT_02s0025g04290,VIT_02s0025g04300,VIT_02s0236g00020,VIT_06s0004g00990,VIT_06s0004g01000,VIT_06s0004g01010,VIT_06s0004g01020,VIT_06s0004g04860,VIT_07s0031g01040,VIT_07s0129g00360,VIT_08s0007g03870,VIT_11s0052g01200,VIT_12s0134g00160,VIT_14s0060g00120,VIT_14s0128g00570,VIT_15s0046g01570,VIT_16s0013g00070	VIT_17s0000g07350,VIT_11s0052g01340,VIT_01s0011g00300,VIT_12s0057g00370,VIT_12s0057g00320,VIT_12s0028g01270,VIT_03s0038g02970,VIT_17s0000g05350,VIT_03s0038g02970,VIT_01s0011g00300,VIT_01s0011g00290,VIT_04s0023g02130,VIT_08s0032g01180,VIT_07s0005g05920,VIT_19s0015g01960,VIT_09s0002g01340,VIT_07s0185g00050,VIT_09s0002g06650,VIT_03s0063g01040,VIT_11s0052g01340,VIT_00s0174g00310,VIT_00s1339g00010,VIT…	9.31834e-07
GO:0005783	endoplasmic reticulum	cellular_component	VIT_00s0283g00030,VIT_01s0010g01110,VIT_01s0010g03750,VIT_02s0025g02140,VIT_04s0023g00830,VIT_06s0009g00310,VIT_07s0005g03640,VIT_07s0031g03090,VIT_08s0040g01230,VIT_08s0040g02830,VIT_09s0096g00090,VIT_12s0034g02230,VIT_12s0034g02230,VIT_13s0019g04410,VIT_14s0060g01290,VIT_16s0098g01580,VIT_18s0001g14500	VIT_04s0008g01270,VIT_17s0000g07340,VIT_07s0005g02630,VIT_07s0005g02630,VIT_19s0014g01490,VIT_02s0025g01010,VIT_05s0062g00130,VIT_05s0062g00130,VIT_19s0090g00560,VIT_05s0102g00730,VIT_13s0158g00140,VIT_02s0025g02830,VIT_11s0052g00140,VIT_08s0056g00830,VIT_11s0037g00310,VIT_05s0020g04710,VIT_05s0020g04710,VIT_18s0089g01040,VIT_13s0158g00110,VIT_11s0052g01060,VIT_08s0040g01430,VIT_09s0054g00310,VIT…	4.70849e-07
GO:0005737	cytoplasm	cellular_component	VIT_00s2607g00010,VIT_01s0010g01830,VIT_02s0025g02140,VIT_02s0025g04520,VIT_02s0236g00130,VIT_03s0088g01180,VIT_05s0077g00430,VIT_05s0077g01570,VIT_08s0007g00130,VIT_08s0040g00440,VIT_10s0003g04270,VIT_11s0016g03170,VIT_14s0030g01490,VIT_14s0036g00420,VIT_16s0050g00380,VIT_16s0098g01580	VIT_06s0004g05900,VIT_09s0002g06730,VIT_07s0005g02630,VIT_05s0062g00130,VIT_01s0011g01570,VIT_18s0001g13430,VIT_09s0018g02080,VIT_11s0016g04180,VIT_15s0048g01990,VIT_05s0020g04710,VIT_09s0002g04810,VIT_04s0008g02320,VIT_08s0007g08120,VIT_13s0139g00160,VIT_03s0063g02450,VIT_10s0003g05630,VIT_10s0003g02760,VIT_09s0002g01710,VIT_15s0045g00540,VIT_08s0007g08130,VIT_08s0007g08130,VIT_15s0046g02200,VIT…	4.66706e-72
GO:0005829	cytosol	cellular_component	VIT_01s0010g02460,VIT_01s0011g06450,VIT_01s0011g06460,VIT_01s0127g00260,VIT_06s0004g05460,VIT_09s0070g00130,VIT_11s0016g03170,VIT_11s0016g03180,VIT_14s0036g00520,VIT_14s0083g00580,VIT_16s0098g00850,VIT_16s0098g01270,VIT_19s0015g01270	VIT_06s0004g05900,VIT_07s0005g02630,VIT_10s0092g00350,VIT_16s0022g00490,VIT_01s0011g01570,VIT_01s0011g01570,VIT_15s0046g01890,VIT_03s0038g03110,VIT_01s0011g02190,VIT_14s0068g00250,VIT_06s0004g07440,VIT_04s0008g02340,VIT_08s0040g00840,VIT_17s0000g01450,VIT_09s0018g01920,VIT_15s0046g02200,VIT_07s0005g00680,VIT_13s0019g04770,VIT_17s0000g07350,VIT_13s0074g00740,VIT_14s0030g00410,VIT_11s0016g03170,VIT…	2.26366e-21
GO:0005794	Golgi apparatus	cellular_component	VIT_07s0031g03090,VIT_07s0031g03090,VIT_08s0007g08840,VIT_10s0116g00760,VIT_12s0035g00280,VIT_12s0035g00280,VIT_14s0066g01710,VIT_14s0066g01710,VIT_18s0072g00370,VIT_18s0122g01400	VIT_11s0118g00060,VIT_17s0000g04960,VIT_09s0002g06730,VIT_03s0038g00680,VIT_07s0005g01960,VIT_03s0038g03750,VIT_08s0056g01140,VIT_12s0057g01420,VIT_11s0118g00020,VIT_00s0238g00020,VIT_11s0016g03230,VIT_18s0122g01400,VIT_19s0014g05130,VIT_04s0008g01270,VIT_04s0008g01270,VIT_00s0455g00040,VIT_15s0046g01330,VIT_12s0059g02110,VIT_07s0031g01860,VIT_07s0031g01860,VIT_04s0008g06640,VIT_04s0008g06640,VIT…	7.36949e-15
GO:0009506	plasmodesma	cellular_component	VIT_03s0088g01180,VIT_04s0008g00300,VIT_04s0008g00310,VIT_04s0008g00370,VIT_09s0018g00710,VIT_10s0042g00770,VIT_11s0016g03080,VIT_12s0059g00770,VIT_14s0060g00120,VIT_14s0108g00340	VIT_04s0008g01350,VIT_01s0011g01570,VIT_15s0046g02200,VIT_07s0005g00680,VIT_13s0019g04770,VIT_07s0005g01380,VIT_15s0048g02530,VIT_12s0028g01960,VIT_16s0039g00610,VIT_04s0008g00290,VIT_14s0108g00340,VIT_16s0013g01990,VIT_07s0005g05420,VIT_05s0077g00970,VIT_04s0008g00920,VIT_12s0035g00020,VIT_12s0035g00140,VIT_14s0068g00110,VIT_07s0129g00970,VIT_00s1542g00010,VIT_13s0084g00570,VIT_18s0001g08240,VIT…	3.52985e-09
GO:0048046	apoplast	cellular_component	VIT_01s0026g00200,VIT_02s0025g00750,VIT_06s0004g00990,VIT_06s0004g01000,VIT_06s0004g01010,VIT_06s0004g01020,VIT_11s0052g01200,VIT_12s0134g00160,VIT_14s0060g00120,VIT_14s0128g00570	VIT_08s0007g08130,VIT_11s0052g01340,VIT_14s0066g00220,VIT_11s0052g00070,VIT_17s0000g05350,VIT_08s0007g08130,VIT_08s0007g08130,VIT_07s0005g05920,VIT_09s0002g01340,VIT_07s0185g00050,VIT_11s0052g01340,VIT_11s0052g00070,VIT_18s0001g11230,VIT_17s0000g02260,VIT_12s0028g02180,VIT_04s0008g01300,VIT_04s0023g01970,VIT_19s0014g01390,VIT_10s0071g01120,VIT_11s0016g02280,VIT_19s0015g00410,VIT_14s0066g00220,VIT…	0.00252138
GO:0005618	cell wall	cellular_component	VIT_01s0026g00200,VIT_06s0004g04860,VIT_11s0052g01200,VIT_12s0134g00160,VIT_14s0060g00120,VIT_14s0060g00120,VIT_14s0128g00570,VIT_14s0128g00570,VIT_16s0098g01900	VIT_05s0062g00960,VIT_11s0052g01340,VIT_12s0057g00400,VIT_12s0057g00370,VIT_12s0057g00670,VIT_12s0057g00320,VIT_12s0028g01270,VIT_03s0097g00530,VIT_16s0050g00260,VIT_18s0001g00480,VIT_16s0050g00260,VIT_16s0050g00260,VIT_07s0005g05920,VIT_07s0005g05920,VIT_09s0002g01340,VIT_09s0002g01340,VIT_07s0185g00050,VIT_09s0002g06650,VIT_04s0008g02200,VIT_11s0052g01340,VIT_01s0137g00630,VIT_06s0004g00470,VIT…	2.45806e-07
GO:0009507	chloroplast	cellular_component	VIT_00s0246g00150,VIT_00s0246g00150,VIT_02s0025g02790,VIT_02s0025g02790,VIT_03s0038g04570,VIT_17s0000g04540,VIT_18s0001g12840	VIT_17s0000g04540,VIT_04s0069g01060,VIT_08s0007g08120,VIT_08s0007g08130,VIT_01s0137g00760,VIT_03s0088g00500,VIT_05s0020g01130,VIT_14s0066g00220,VIT_10s0116g00970,VIT_17s0000g02900,VIT_15s0046g01010,VIT_07s0129g01040,VIT_09s0002g01150,VIT_14s0081g00240,VIT_06s0009g02320,VIT_14s0068g00640,VIT_01s0011g01620,VIT_03s0038g03440,VIT_08s0007g07890,VIT_14s0108g01500,VIT_11s0118g00260,VIT_14s0030g02190,VIT…	4.62983e-22
GO:0005887	integral component of plasma membrane	cellular_component	VIT_00s0463g00030,VIT_01s0026g00200,VIT_02s0025g02390,VIT_05s0020g03140,VIT_09s0002g05810,VIT_18s0001g05570,VIT_18s0001g07950	VIT_17s0000g07340,VIT_01s0146g00260,VIT_08s0056g00830,VIT_04s0069g00750,VIT_07s0191g00260,VIT_07s0129g00110,VIT_06s0004g04100,VIT_05s0020g04260,VIT_09s0018g02130,VIT_05s0020g04380,VIT_11s0052g00320,VIT_10s0003g02550,VIT_14s0030g02090,VIT_19s0014g01620,VIT_04s0008g04320,VIT_00s0477g00070,VIT_05s0020g04330,VIT_00s0463g00030,VIT_13s0158g00360,VIT_05s0020g04220,VIT_05s0020g04300,VIT_05s0020g04360,VIT…	0.00964385
GO:0005774	vacuolar membrane	cellular_component	VIT_12s0028g01150,VIT_12s0057g01020,VIT_13s0019g04410,VIT_16s0050g02480,VIT_19s0015g00020,VIT_19s0015g00050	VIT_03s0038g03750,VIT_09s0054g00890,VIT_07s0005g04460,VIT_10s0003g04460,VIT_14s0006g01090,VIT_04s0008g02580,VIT_02s0025g00970,VIT_14s0030g00900,VIT_02s0025g01570,VIT_09s0002g02430,VIT_15s0024g01360,VIT_10s0003g04470,VIT_09s0002g02240,VIT_19s0015g00010,VIT_16s0050g02480,VIT_19s0090g01870,VIT_16s0050g02280,VIT_19s0015g00040,VIT_02s0025g00980,VIT_03s0097g00530,VIT_03s0097g00530,VIT_18s0075g00260,VIT…	0.000677693
GO:0005788	endoplasmic reticulum lumen	cellular_component	VIT_02s0025g02140,VIT_04s0023g00830,VIT_08s0040g02090,VIT_12s0034g02230,VIT_14s0060g01290,VIT_16s0098g01580	VIT_14s0060g02340,VIT_02s0025g02140,VIT_16s0098g01580,VIT_12s0034g02230,VIT_14s0060g01290,VIT_07s0005g01390,VIT_04s0023g00830,VIT_05s0102g01190,VIT_14s0060g01290,VIT_07s0005g01390,VIT_04s0023g00830,VIT_08s0040g02090,VIT_05s0102g01190,VIT_14s0060g02340,VIT_02s0025g02140,VIT_16s0098g01580,VIT_14s0060g02340,VIT_02s0025g02140,VIT_16s0098g01580,VIT_14s0060g02340,VIT_02s0025g02140,VIT_16s0098g01580,VIT…	0.0324749
GO:0005789	endoplasmic reticulum membrane	cellular_component	VIT_00s0283g00030,VIT_04s0023g00830,VIT_07s0005g03640,VIT_13s0019g04410,VIT_14s0060g01290	VIT_17s0000g07340,VIT_07s0005g02630,VIT_05s0062g00130,VIT_05s0102g00730,VIT_05s0102g00730,VIT_08s0056g00830,VIT_11s0037g00310,VIT_11s0037g00310,VIT_05s0020g04710,VIT_00s1603g00010,VIT_01s0011g02530,VIT_14s0006g00430,VIT_16s0050g00060,VIT_16s0013g00520,VIT_15s0024g00940,VIT_15s0045g00540,VIT_00s1372g00020,VIT_09s0002g00780,VIT_05s0049g00090,VIT_19s0093g00580,VIT_14s0081g00630,VIT_05s0049g00090,VIT…	7.48793e-06
GO:0043231	intracellular membrane-bounded organelle	cellular_component	VIT_00s0463g00030,VIT_03s0017g02120,VIT_03s0091g00040,VIT_16s0039g02230	VIT_13s0067g00280,VIT_07s0191g00260,VIT_17s0000g05860,VIT_07s0129g00110,VIT_08s0007g07890,VIT_05s0020g04260,VIT_15s0046g01830,VIT_05s0020g01200,VIT_09s0018g02130,VIT_05s0020g04380,VIT_11s0052g00320,VIT_08s0007g08730,VIT_14s0030g02090,VIT_19s0014g01620,VIT_00s0477g00070,VIT_05s0020g04330,VIT_00s0463g00030,VIT_13s0158g00360,VIT_05s0020g04220,VIT_18s0041g02240,VIT_05s0020g04300,VIT_05s0020g04360,VIT…	2.08594e-09
GO:0009505	plant-type cell wall	cellular_component	VIT_08s0007g02470,VIT_08s0007g02470,VIT_12s0059g00770,VIT_13s0019g04410	VIT_12s0057g00370,VIT_12s0057g00320,VIT_08s0040g00060,VIT_08s0007g02450,VIT_00s0375g00030,VIT_13s0067g02640,VIT_10s0071g01100,VIT_10s0071g01130,VIT_10s0071g01120,VIT_14s0068g01110,VIT_10s0042g01050,VIT_08s0007g02460,VIT_08s0007g02470,VIT_08s0007g02470,VIT_02s0154g00520,VIT_02s0154g00520,VIT_08s0007g02440,VIT_08s0007g02450,VIT_03s0091g00750,VIT_00s0375g00030,VIT_08s0032g00890,VIT_04s0023g02690,VIT…	0.0065583
GO:0000015	phosphopyruvate hydratase complex	cellular_component	VIT_16s0022g01770,VIT_16s0022g01770,VIT_17s0000g04540,VIT_17s0000g04540	VIT_16s0022g01770,VIT_16s0022g01770,VIT_06s0004g05900,VIT_06s0004g05900,VIT_17s0000g04540,VIT_17s0000g04540,VIT_08s0007g03960,VIT_08s0007g03960,VIT_11s0016g01570,VIT_11s0016g01570,VIT_16s0022g01770,VIT_16s0022g01770,VIT_06s0004g05900,VIT_06s0004g05900,VIT_17s0000g04540,VIT_17s0000g04540,VIT_08s0007g03960,VIT_08s0007g03960,VIT_11s0016g01570,VIT_11s0016g01570,VIT_16s0022g01770,VIT_16s0022g01770,VIT…	0.0325739
GO:0005739	mitochondrion	cellular_component	VIT_00s2648g00010,VIT_08s0007g08480,VIT_08s0007g08490	VIT_17s0000g02320,VIT_00s0216g00020,VIT_18s0001g14730,VIT_18s0001g14730,VIT_17s0000g01680,VIT_03s0088g00500,VIT_14s0066g00220,VIT_10s0116g00970,VIT_17s0000g02900,VIT_16s0050g00960,VIT_19s0027g01380,VIT_14s0128g00400,VIT_04s0008g05270,VIT_12s0057g00400,VIT_12s0057g00400,VIT_07s0104g00600,VIT_01s0011g00300,VIT_07s0104g00460,VIT_00s1286g00020,VIT_07s0151g00460,VIT_14s0060g00420,VIT_14s0060g00420,VIT…	2.85965e-23
GO:0009536	plastid	cellular_component	VIT_00s0246g00150,VIT_03s0038g04570,VIT_18s0001g12840	VIT_08s0007g08120,VIT_08s0007g08130,VIT_14s0066g00220,VIT_17s0000g02900,VIT_07s0129g01040,VIT_14s0068g00640,VIT_03s0038g03440,VIT_08s0007g07890,VIT_11s0118g00260,VIT_05s0020g02880,VIT_16s0050g02630,VIT_03s0038g04570,VIT_02s0109g00360,VIT_12s0028g01330,VIT_18s0001g12840,VIT_10s0003g00890,VIT_05s0049g02140,VIT_16s0039g02670,VIT_13s0067g02520,VIT_18s0001g08620,VIT_11s0052g01670,VIT_09s0002g05710,VIT…	7.595e-06
GO:0009570	chloroplast stroma	cellular_component	VIT_00s2607g00010,VIT_14s0068g01190,VIT_17s0000g04540	VIT_17s0000g04540,VIT_08s0007g08130,VIT_01s0137g00760,VIT_14s0066g00220,VIT_16s0050g00960,VIT_12s0057g00400,VIT_00s0179g00350,VIT_06s0004g00240,VIT_14s0068g00640,VIT_08s0007g07890,VIT_05s0020g02880,VIT_01s0010g00920,VIT_13s0019g01240,VIT_02s0012g01170,VIT_12s0057g00670,VIT_12s0057g00670,VIT_14s0036g00480,VIT_05s0020g04210,VIT_07s0005g02610,VIT_14s0060g00060,VIT_12s0028g01330,VIT_04s0008g06470,VIT…	7.91034e-06
GO:0000139	Golgi membrane	cellular_component	VIT_07s0031g03090,VIT_12s0035g00280,VIT_18s0122g01400	VIT_11s0118g00060,VIT_17s0000g04960,VIT_09s0002g06730,VIT_03s0038g00680,VIT_07s0130g00230,VIT_07s0005g01960,VIT_03s0038g03750,VIT_08s0056g01140,VIT_12s0057g01420,VIT_11s0118g00020,VIT_00s0238g00020,VIT_11s0016g03230,VIT_18s0122g01400,VIT_00s0797g00010,VIT_19s0014g05130,VIT_02s0012g01330,VIT_04s0008g01270,VIT_00s0455g00040,VIT_15s0046g01330,VIT_12s0059g02110,VIT_07s0031g01860,VIT_04s0008g06640,VIT…	1.21138e-05
GO:0005730	nucleolus	cellular_component	VIT_02s0025g02390,VIT_09s0070g00130,VIT_19s0090g00270	VIT_14s0066g00220,VIT_06s0080g00550,VIT_16s0039g01680,VIT_19s0014g02990,VIT_19s0014g02990,VIT_12s0059g00620,VIT_16s0039g01690,VIT_16s0039g01690,VIT_18s0001g14540,VIT_00s0441g00010,VIT_02s0109g00380,VIT_18s0001g02090,VIT_13s0073g00710,VIT_16s0039g01670,VIT_06s0004g02090,VIT_07s0005g00860,VIT_05s0049g02360,VIT_16s0022g02110,VIT_16s0022g02110,VIT_17s0000g04310,VIT_13s0067g01900,VIT_01s0137g00640,VIT…	0.000507583
GO:0005802	trans-Golgi network	cellular_component	VIT_12s0035g00280,VIT_18s0072g00370	VIT_03s0038g03750,VIT_02s0012g01330,VIT_12s0059g02110,VIT_04s0008g06640,VIT_08s0032g00520,VIT_11s0118g00470,VIT_11s0037g00210,VIT_17s0000g04450,VIT_00s0218g00090,VIT_18s0001g15370,VIT_14s0083g00690,VIT_17s0000g00120,VIT_09s0002g02140,VIT_07s0104g00780,VIT_11s0149g00030,VIT_11s0149g00030,VIT_07s0005g00150,VIT_08s0056g00080,VIT_17s0000g00480,VIT_15s0048g01990,VIT_05s0020g01530,VIT_18s0001g15600,VIT…	1.33938e-08
GO:0005768	endosome	cellular_component	VIT_12s0035g00280,VIT_16s0098g01270	VIT_03s0038g03750,VIT_12s0059g02110,VIT_04s0008g06640,VIT_08s0032g00520,VIT_11s0118g00470,VIT_11s0037g00210,VIT_00s0218g00090,VIT_18s0001g15370,VIT_14s0083g00690,VIT_17s0000g00120,VIT_09s0002g02140,VIT_07s0104g00780,VIT_11s0149g00030,VIT_11s0149g00030,VIT_07s0005g00150,VIT_08s0056g00080,VIT_17s0000g00480,VIT_15s0048g01990,VIT_05s0020g01530,VIT_08s0040g01430,VIT_00s0322g00030,VIT_00s0216g00020,VIT…	7.86578e-06
GO:0005874	microtubule	cellular_component	VIT_16s0050g00380,VIT_16s0050g00380	VIT_03s0088g00380,VIT_03s0088g00380,VIT_00s0373g00010,VIT_00s0373g00010,VIT_03s0038g00190,VIT_03s0038g00190,VIT_13s0084g00320,VIT_13s0084g00320,VIT_00s0532g00020,VIT_00s0532g00020,VIT_14s0060g01570,VIT_17s0000g02450,VIT_17s0000g02450,VIT_12s0035g01740,VIT_08s0007g08800,VIT_12s0059g01110,VIT_18s0001g10090,VIT_18s0001g14360,VIT_18s0001g14360,VIT_08s0007g06820,VIT_08s0007g06820,VIT_07s0031g00130,VIT…	0.000130929
GO:0022625	cytosolic large ribosomal subunit	cellular_component	VIT_09s0070g00130,VIT_09s0070g00130	VIT_06s0080g00400,VIT_09s0070g00130,VIT_09s0070g00130,VIT_00s2416g00010,VIT_11s0052g00290,VIT_11s0052g00290,VIT_09s0054g00140,VIT_09s0054g00140,VIT_09s0054g00060,VIT_09s0054g00190,VIT_06s0004g04020,VIT_09s0054g00150,VIT_09s0054g00090,VIT_00s0317g00130,VIT_09s0054g00210,VIT_00s2761g00010,VIT_00s1526g00010,VIT_09s0054g00070,VIT_09s0054g00010,VIT_09s0054g00010,VIT_09s0054g00030,VIT_00s0671g00010,VIT…	0.00958983
GO:0005622	intracellular anatomical structure	cellular_component	VIT_08s0007g01090,VIT_12s0059g02510	VIT_01s0010g03050,VIT_02s0025g02050,VIT_11s0052g01160,VIT_12s0057g00690,VIT_13s0067g03490,VIT_07s0005g01380,VIT_07s0005g05040,VIT_08s0040g03120,VIT_01s0010g03780,VIT_04s0008g03460,VIT_13s0067g03480,VIT_18s0001g02540,VIT_14s0060g00100,VIT_13s0067g03460,VIT_17s0000g07580,VIT_04s0069g00750,VIT_13s0067g03510,VIT_17s0000g06520,VIT_13s0067g03450,VIT_13s0067g03070,VIT_04s0023g03680,VIT_17s0000g06560,VIT…	0.013948
GO:0005524	ATP binding	molecular_function	VIT_00s0258g00090,VIT_00s0294g00040,VIT_00s0353g00060,VIT_00s0388g00020,VIT_00s0388g00090,VIT_00s0463g00030,VIT_00s0540g00020,VIT_00s1569g00010,VIT_00s1830g00010,VIT_00s2254g00010,VIT_01s0010g01830,VIT_01s0011g04270,VIT_01s0127g00260,VIT_02s0025g02140,VIT_02s0025g02140,VIT_02s0025g04520,VIT_02s0236g00130,VIT_03s0038g04510,VIT_03s0038g04570,VIT_03s0088g01180,VIT_03s0132g00340,VIT_04s0008g00300,VIT…	VIT_17s0000g04450,VIT_00s0125g00410,VIT_05s0094g00710,VIT_12s0057g01530,VIT_14s0066g01180,VIT_01s0011g02480,VIT_13s0074g00480,VIT_09s0002g01730,VIT_05s0049g00090,VIT_17s0000g06570,VIT_19s0093g00580,VIT_14s0081g00630,VIT_01s0127g00430,VIT_17s0000g02200,VIT_12s0134g00300,VIT_03s0017g01290,VIT_16s0050g01920,VIT_11s0016g04060,VIT_07s0141g00280,VIT_17s0000g01680,VIT_07s0191g00260,VIT_07s0129g00410,VIT…	1.85988e-103
GO:0004672	protein kinase activity	molecular_function	VIT_00s0258g00090,VIT_00s0294g00040,VIT_00s0353g00060,VIT_00s0388g00020,VIT_00s0388g00090,VIT_00s0540g00020,VIT_00s1830g00010,VIT_00s2254g00010,VIT_01s0011g04270,VIT_02s0025g04520,VIT_02s0236g00130,VIT_03s0088g01180,VIT_03s0088g01180,VIT_03s0132g00340,VIT_04s0008g00300,VIT_04s0008g00300,VIT_04s0008g00310,VIT_04s0008g00310,VIT_04s0008g00370,VIT_04s0008g00370,VIT_04s0023g01080,VIT_04s0044g00640,VIT…	VIT_05s0049g00090,VIT_19s0093g00580,VIT_14s0081g00630,VIT_12s0134g00300,VIT_16s0050g01920,VIT_11s0016g04060,VIT_07s0141g00280,VIT_07s0129g00410,VIT_10s0092g00710,VIT_12s0028g01960,VIT_12s0028g01960,VIT_16s0039g00610,VIT_12s0134g00320,VIT_04s0044g01290,VIT_01s0011g03800,VIT_08s0056g00210,VIT_04s0023g03420,VIT_08s0007g02110,VIT_19s0014g00470,VIT_08s0007g06570,VIT_16s0050g02120,VIT_00s0262g00010,VIT…	2.31762e-37
GO:0016740	transferase activity	molecular_function	VIT_00s0258g00090,VIT_00s0353g00060,VIT_00s0388g00020,VIT_00s1830g00010,VIT_00s2254g00010,VIT_00s2607g00010,VIT_01s0011g05900,VIT_01s0011g05920,VIT_01s0026g00200,VIT_01s0127g00260,VIT_02s0025g02390,VIT_02s0025g02790,VIT_02s0025g04520,VIT_02s0236g00130,VIT_03s0017g02120,VIT_03s0038g04570,VIT_03s0088g00260,VIT_03s0088g01180,VIT_03s0091g00040,VIT_03s0091g01290,VIT_04s0008g00300,VIT_04s0008g00310,VIT…	VIT_09s0002g02670,VIT_04s0069g01060,VIT_17s0000g04960,VIT_03s0038g03750,VIT_11s0016g03230,VIT_19s0014g05130,VIT_00s0455g00040,VIT_12s0059g02110,VIT_11s0118g00470,VIT_08s0040g02340,VIT_15s0048g01300,VIT_14s0083g00690,VIT_14s0068g01150,VIT_18s0001g12130,VIT_07s0005g00150,VIT_12s0142g00340,VIT_08s0056g00080,VIT_14s0108g01520,VIT_04s0008g03610,VIT_17s0000g00480,VIT_18s0001g08150,VIT_15s0048g01990,VIT…	4.1008e-76
GO:0000166	nucleotide binding	molecular_function	VIT_00s0258g00090,VIT_00s0353g00060,VIT_00s0388g00020,VIT_00s0463g00030,VIT_00s1830g00010,VIT_00s2254g00010,VIT_01s0010g02460,VIT_01s0011g02960,VIT_01s0127g00260,VIT_02s0025g02140,VIT_02s0025g04520,VIT_02s0236g00130,VIT_03s0038g04510,VIT_03s0038g04570,VIT_03s0088g01180,VIT_04s0008g00300,VIT_04s0008g00310,VIT_04s0008g00370,VIT_04s0044g00720,VIT_08s0007g00130,VIT_08s0040g02830,VIT_09s0002g02760,VIT…	VIT_17s0000g04450,VIT_08s0007g08120,VIT_00s0125g00410,VIT_14s0066g01180,VIT_01s0011g02480,VIT_13s0074g00480,VIT_08s0007g08130,VIT_09s0002g01730,VIT_05s0049g00090,VIT_17s0000g06570,VIT_19s0093g00580,VIT_14s0081g00630,VIT_01s0127g00430,VIT_17s0000g02200,VIT_12s0134g00300,VIT_03s0017g01290,VIT_18s0001g04160,VIT_16s0050g01920,VIT_11s0016g04060,VIT_07s0141g00280,VIT_17s0000g01680,VIT_07s0191g00260,VIT…	6.31644e-75
GO:0004674	protein serine/threonine kinase activity	molecular_function	VIT_00s0258g00090,VIT_00s0353g00060,VIT_00s0353g00060,VIT_00s0388g00020,VIT_00s0540g00020,VIT_00s1830g00010,VIT_00s2254g00010,VIT_02s0025g04520,VIT_02s0236g00130,VIT_02s0236g00130,VIT_03s0132g00340,VIT_03s0132g00340,VIT_04s0008g00300,VIT_04s0008g00310,VIT_04s0008g00370,VIT_04s0044g00640,VIT_04s0044g00720,VIT_04s0044g00720,VIT_09s0002g02760,VIT_09s0002g02990,VIT_09s0002g03020,VIT_11s0016g03080,VIT…	VIT_12s0134g00300,VIT_12s0134g00300,VIT_16s0050g01920,VIT_16s0050g01920,VIT_11s0016g04060,VIT_07s0141g00280,VIT_07s0129g00410,VIT_07s0129g00410,VIT_10s0092g00710,VIT_10s0092g00710,VIT_12s0028g01960,VIT_16s0039g00610,VIT_16s0039g00610,VIT_12s0134g00320,VIT_12s0134g00320,VIT_04s0044g01290,VIT_08s0056g00210,VIT_08s0007g02110,VIT_19s0014g00470,VIT_19s0014g00470,VIT_00s0262g00010,VIT_00s0262g00010,VIT…	2.45743e-35
GO:0016491	oxidoreductase activity	molecular_function	VIT_00s0301g00090,VIT_00s0361g00040,VIT_00s2648g00010,VIT_01s0010g02460,VIT_01s0011g02960,VIT_01s0011g06450,VIT_01s0011g06450,VIT_01s0011g06460,VIT_01s0011g06460,VIT_02s0012g01570,VIT_02s0025g04720,VIT_02s0154g00160,VIT_04s0008g04940,VIT_04s0023g03370,VIT_06s0004g05320,VIT_06s0004g08150,VIT_06s0009g02810,VIT_07s0031g01040,VIT_07s0031g01040,VIT_07s0129g00360,VIT_08s0007g05160,VIT_10s0003g03170,VIT…	VIT_17s0000g05880,VIT_07s0031g01990,VIT_16s0039g02720,VIT_01s0011g01620,VIT_08s0007g01060,VIT_17s0000g02140,VIT_02s0033g01260,VIT_11s0149g00140,VIT_11s0149g00140,VIT_17s0000g05570,VIT_16s0039g01670,VIT_13s0019g02360,VIT_17s0000g10430,VIT_04s0044g02020,VIT_05s0020g00380,VIT_19s0085g00820,VIT_18s0001g08620,VIT_18s0001g07100,VIT_03s0038g00030,VIT_01s0011g02960,VIT_18s0001g07630,VIT_18s0001g07630,VIT…	3.46681e-31
GO:0005515	protein binding	molecular_function	VIT_00s0184g00120,VIT_00s0283g00030,VIT_03s0088g01180,VIT_03s0091g01130,VIT_04s0008g00300,VIT_04s0008g00310,VIT_04s0008g00370,VIT_04s0023g00830,VIT_08s0040g02090,VIT_08s0040g03100,VIT_09s0002g01680,VIT_09s0002g02990,VIT_09s0002g07750,VIT_09s0018g00710,VIT_10s0003g04270,VIT_10s0003g04870,VIT_10s0042g00770,VIT_11s0016g03080,VIT_11s0016g05430,VIT_11s0118g00080,VIT_11s0118g00490,VIT_14s0060g01290,VIT…	VIT_02s0025g00080,VIT_04s0023g01170,VIT_18s0001g11970,VIT_07s0129g00690,VIT_18s0001g09600,VIT_11s0118g00470,VIT_18s0001g13430,VIT_17s0000g02320,VIT_13s0158g00140,VIT_15s0046g01890,VIT_11s0016g04180,VIT_14s0066g02380,VIT_13s0106g00770,VIT_19s0014g00010,VIT_09s0002g04810,VIT_18s0001g14730,VIT_10s0003g05630,VIT_13s0074g00480,VIT_19s0015g00810,VIT_13s0067g03390,VIT_05s0049g00090,VIT_16s0098g00900,VIT…	1.68182e-29
GO:0016787	hydrolase activity	molecular_function	VIT_00s0184g00120,VIT_01s0010g01830,VIT_01s0011g03670,VIT_01s0026g00200,VIT_03s0063g00400,VIT_03s0063g00810,VIT_03s0063g00810,VIT_03s0088g01180,VIT_04s0008g05120,VIT_04s0008g05390,VIT_04s0008g05390,VIT_04s0008g05410,VIT_04s0008g05410,VIT_05s0029g00880,VIT_06s0004g05460,VIT_06s0061g00120,VIT_08s0007g00540,VIT_08s0007g08480,VIT_08s0007g08490,VIT_11s0016g03180,VIT_11s0052g01200,VIT_12s0035g01220,VIT…	VIT_14s0128g00150,VIT_00s0301g00100,VIT_01s0011g03670,VIT_19s0014g03680,VIT_06s0061g01510,VIT_15s0021g00610,VIT_17s0000g09070,VIT_14s0006g01820,VIT_04s0069g01060,VIT_03s0038g04240,VIT_17s0000g07340,VIT_08s0040g02800,VIT_11s0052g00140,VIT_08s0056g00830,VIT_19s0014g00010,VIT_01s0011g02530,VIT_01s0011g02530,VIT_14s0006g00430,VIT_14s0006g00430,VIT_09s0054g00230,VIT_05s0020g00400,VIT_05s0020g00390,VIT…	6.15736e-28
GO:0016301	kinase activity	molecular_function	VIT_00s0258g00090,VIT_00s0353g00060,VIT_00s0388g00020,VIT_00s1830g00010,VIT_00s2254g00010,VIT_02s0025g04520,VIT_02s0236g00130,VIT_03s0088g01180,VIT_04s0008g00300,VIT_04s0008g00310,VIT_04s0008g00370,VIT_04s0044g00720,VIT_09s0002g02760,VIT_09s0002g02990,VIT_09s0002g03020,VIT_11s0016g03080,VIT_13s0156g00580,VIT_14s0036g00420,VIT_16s0039g01310,VIT_16s0039g01330,VIT_16s0050g00010,VIT_16s0050g01690,VIT…	VIT_05s0049g00090,VIT_12s0057g00690,VIT_01s0137g00760,VIT_19s0093g00580,VIT_14s0081g00630,VIT_01s0127g00430,VIT_12s0134g00300,VIT_16s0050g01920,VIT_11s0016g04060,VIT_07s0141g00280,VIT_17s0000g01680,VIT_07s0129g00410,VIT_10s0092g00710,VIT_12s0028g01960,VIT_12s0057g00500,VIT_16s0039g00610,VIT_12s0134g00320,VIT_01s0011g03800,VIT_08s0056g00210,VIT_05s0020g02510,VIT_04s0023g03420,VIT_08s0007g02110,VIT…	2.44268e-29
GO:0046872	metal ion binding	molecular_function	VIT_00s2419g00010,VIT_01s0011g03670,VIT_02s0012g01240,VIT_02s0025g04720,VIT_04s0008g04940,VIT_04s0023g00830,VIT_04s0023g03370,VIT_05s0049g01980,VIT_06s0004g05460,VIT_06s0004g08150,VIT_06s0009g02810,VIT_07s0031g01040,VIT_07s0031g01160,VIT_07s0129g00360,VIT_08s0007g05160,VIT_08s0007g08480,VIT_08s0007g08490,VIT_10s0003g03170,VIT_10s0003g03490,VIT_11s0016g03180,VIT_12s0059g01380,VIT_14s0060g00120,VIT…	VIT_00s0301g00100,VIT_01s0011g03670,VIT_19s0014g03680,VIT_06s0061g01510,VIT_15s0021g00610,VIT_17s0000g09070,VIT_14s0006g01820,VIT_04s0069g01060,VIT_03s0038g04240,VIT_02s0012g01330,VIT_07s0005g02630,VIT_05s0062g00130,VIT_05s0020g04710,VIT_19s0014g00010,VIT_08s0007g08120,VIT_12s0057g00990,VIT_05s0020g00400,VIT_05s0020g00390,VIT_15s0045g00540,VIT_08s0007g08130,VIT_14s0066g02390,VIT_05s0049g00090,VIT…	6.01654e-61
GO:0003700	DNA-binding transcription factor activity	molecular_function	VIT_01s0127g00910,VIT_03s0063g00310,VIT_04s0008g05750,VIT_04s0008g06000,VIT_07s0031g00670,VIT_07s0031g00670,VIT_07s0031g01710,VIT_08s0007g07670,VIT_08s0007g08750,VIT_08s0007g08750,VIT_09s0002g09120,VIT_14s0060g01470,VIT_14s0081g00670,VIT_14s0081g00670,VIT_17s0000g01280,VIT_17s0000g03370,VIT_17s0000g03390,VIT_18s0001g03240,VIT_19s0090g00840	VIT_04s0008g05900,VIT_02s0012g00570,VIT_05s0077g01480,VIT_16s0100g00430,VIT_11s0206g00060,VIT_01s0010g02230,VIT_17s0000g10110,VIT_06s0004g04980,VIT_08s0058g01400,VIT_08s0007g08400,VIT_13s0067g01960,VIT_13s0067g01960,VIT_13s0067g01950,VIT_08s0058g01400,VIT_08s0058g01390,VIT_17s0000g00810,VIT_10s0042g00210,VIT_18s0001g13040,VIT_18s0001g13040,VIT_14s0060g01210,VIT_14s0060g01210,VIT_16s0050g01480,VIT…	3.11811e-08
GO:0003677	DNA binding	molecular_function	VIT_01s0127g00910,VIT_02s0012g01040,VIT_02s0033g00410,VIT_04s0008g05750,VIT_04s0008g06000,VIT_06s0004g08270,VIT_07s0031g00670,VIT_07s0031g01710,VIT_08s0007g02810,VIT_08s0007g07670,VIT_08s0007g08750,VIT_09s0002g09120,VIT_14s0081g00670,VIT_17s0000g01280,VIT_18s0001g03240,VIT_19s0090g00840	VIT_00s0809g00030,VIT_14s0128g00150,VIT_00s0591g00010,VIT_19s0014g03680,VIT_16s0098g01830,VIT_04s0069g01060,VIT_11s0052g01160,VIT_17s0000g10100,VIT_11s0052g01340,VIT_04s0008g05900,VIT_02s0012g00570,VIT_05s0077g01480,VIT_16s0100g00430,VIT_11s0206g00060,VIT_01s0010g02230,VIT_17s0000g10110,VIT_07s0005g01010,VIT_16s0100g00420,VIT_01s0011g05830,VIT_17s0000g10120,VIT_03s0088g00500,VIT_04s0008g03010,VIT…	8.27291e-30
GO:0043565	sequence-specific DNA binding	molecular_function	VIT_04s0008g01800,VIT_04s0008g05750,VIT_07s0031g00670,VIT_07s0031g00670,VIT_07s0031g01710,VIT_08s0007g07670,VIT_08s0007g08750,VIT_08s0007g08750,VIT_11s0016g01300,VIT_14s0060g01470,VIT_15s0046g00170,VIT_17s0000g01280,VIT_17s0000g03370,VIT_17s0000g03390,VIT_19s0090g00840	VIT_06s0004g04980,VIT_08s0058g01400,VIT_08s0007g08400,VIT_13s0067g01960,VIT_14s0060g01230,VIT_07s0141g00250,VIT_09s0002g07110,VIT_08s0058g01400,VIT_08s0058g01390,VIT_04s0008g02570,VIT_11s0052g00850,VIT_12s0059g02360,VIT_18s0001g13040,VIT_16s0022g01210,VIT_13s0084g00800,VIT_14s0060g01210,VIT_16s0050g01480,VIT_15s0046g01130,VIT_09s0002g00720,VIT_17s0000g08480,VIT_14s0066g01220,VIT_12s0028g02150,VIT…	7.34698e-08
GO:0016887	ATPase activity	molecular_function	VIT_00s1569g00010,VIT_02s0025g02140,VIT_02s0025g02140,VIT_03s0038g04510,VIT_08s0007g00130,VIT_08s0007g00130,VIT_08s0040g02830,VIT_09s0096g00090,VIT_16s0050g02480,VIT_16s0098g01580,VIT_16s0098g01580,VIT_18s0001g14500,VIT_19s0015g00020,VIT_19s0015g00050	VIT_05s0094g00710,VIT_12s0057g01530,VIT_17s0000g06570,VIT_17s0000g02200,VIT_03s0017g01290,VIT_11s0016g04590,VIT_17s0000g05860,VIT_19s0014g01540,VIT_00s0415g00010,VIT_17s0000g02900,VIT_17s0000g02900,VIT_14s0066g02550,VIT_05s0020g01180,VIT_00s0532g00020,VIT_04s0008g05270,VIT_06s0009g03380,VIT_06s0061g00250,VIT_13s0156g00110,VIT_02s0087g00840,VIT_07s0005g00200,VIT_17s0000g05120,VIT_14s0060g01570,VIT…	4.3175e-11
GO:0004497	monooxygenase activity	molecular_function	VIT_02s0154g00160,VIT_02s0154g00160,VIT_06s0004g08150,VIT_06s0009g02810,VIT_08s0007g05160,VIT_10s0003g03170,VIT_10s0003g03170,VIT_15s0048g01960,VIT_15s0048g01960,VIT_17s0000g07200,VIT_17s0000g07210,VIT_18s0001g13790	VIT_12s0142g00390,VIT_16s0013g00330,VIT_07s0031g03000,VIT_18s0041g01810,VIT_17s0000g03940,VIT_18s0072g00250,VIT_12s0142g00390,VIT_12s0142g00390,VIT_17s0000g09570,VIT_18s0075g00690,VIT_18s0075g00690,VIT_08s0007g07730,VIT_16s0039g00820,VIT_16s0100g00610,VIT_16s0100g00610,VIT_05s0094g01190,VIT_15s0048g01500,VIT_04s0008g01100,VIT_09s0002g01090,VIT_15s0048g01610,VIT_09s0002g06480,VIT_09s0002g06450,VIT…	2.4988e-11
GO:0003824	catalytic activity	molecular_function	VIT_00s0361g00040,VIT_00s2607g00010,VIT_03s0038g04570,VIT_03s0063g00400,VIT_04s0079g00790,VIT_12s0028g03260,VIT_14s0036g00520,VIT_18s0001g00560,VIT_18s0001g05060,VIT_18s0001g12800,VIT_18s0001g12840	VIT_14s0066g02390,VIT_17s0000g05880,VIT_04s0008g02170,VIT_00s0179g00350,VIT_08s0007g07600,VIT_07s0031g01990,VIT_06s0004g00130,VIT_00s0780g00010,VIT_05s0077g00950,VIT_00s1945g00010,VIT_17s0053g00120,VIT_08s0007g01060,VIT_17s0000g02140,VIT_06s0004g08410,VIT_13s0084g00700,VIT_05s0020g02880,VIT_14s0171g00090,VIT_02s0012g01170,VIT_03s0088g00410,VIT_19s0090g01020,VIT_07s0104g00610,VIT_08s0007g05490,VIT…	2.88194e-10
GO:0016757	transferase activity, transferring glycosyl groups	molecular_function	VIT_02s0025g02790,VIT_03s0017g02120,VIT_03s0091g00040,VIT_05s0077g00430,VIT_05s0077g00430,VIT_07s0031g03090,VIT_08s0007g08840,VIT_08s0007g08840,VIT_16s0039g02230,VIT_18s0072g00370,VIT_18s0122g01400	VIT_04s0069g01060,VIT_11s0118g00060,VIT_17s0000g04960,VIT_03s0038g00680,VIT_03s0038g03750,VIT_08s0056g01140,VIT_12s0057g01420,VIT_11s0118g00020,VIT_18s0122g01400,VIT_19s0014g05130,VIT_04s0008g01270,VIT_00s0455g00040,VIT_12s0059g02110,VIT_11s0016g03370,VIT_19s0014g01490,VIT_02s0025g01010,VIT_04s0008g03430,VIT_08s0040g02340,VIT_16s0022g02080,VIT_01s0010g03190,VIT_15s0048g01300,VIT_19s0090g00560,VIT…	4.3079e-09
GO:0051082	unfolded protein binding	molecular_function	VIT_00s0283g00030,VIT_00s1569g00010,VIT_02s0025g02140,VIT_04s0023g00830,VIT_07s0005g01220,VIT_08s0007g00130,VIT_12s0034g02230,VIT_14s0060g01290,VIT_16s0098g01580,VIT_18s0001g14500,VIT_18s0001g14500	VIT_14s0006g03200,VIT_14s0006g03200,VIT_15s0021g02230,VIT_15s0021g02230,VIT_06s0004g00240,VIT_01s0137g00250,VIT_01s0137g00250,VIT_08s0007g07460,VIT_08s0007g07460,VIT_13s0106g00420,VIT_01s0010g00920,VIT_17s0000g09950,VIT_12s0057g00670,VIT_12s0057g00670,VIT_13s0019g00930,VIT_19s0015g01090,VIT_19s0015g01090,VIT_14s0060g02340,VIT_14s0128g00840,VIT_13s0019g01430,VIT_09s0002g02240,VIT_12s0028g00350,VIT…	0.0325897
GO:0020037	heme binding	molecular_function	VIT_06s0004g08150,VIT_06s0009g02810,VIT_06s0009g02830,VIT_07s0129g00360,VIT_08s0007g05160,VIT_10s0003g03170,VIT_15s0048g01960,VIT_17s0000g07200,VIT_17s0000g07210,VIT_18s0001g13790	VIT_12s0142g00390,VIT_18s0001g04830,VIT_18s0001g04820,VIT_18s0001g05290,VIT_03s0063g01050,VIT_18s0041g01810,VIT_16s0022g01510,VIT_17s0000g03940,VIT_18s0072g00250,VIT_12s0142g00390,VIT_03s0063g01040,VIT_16s0022g01510,VIT_13s0064g00980,VIT_12s0142g00390,VIT_03s0063g01050,VIT_16s0022g01510,VIT_17s0053g00180,VIT_03s0063g01040,VIT_17s0053g00180,VIT_17s0000g09570,VIT_08s0007g07730,VIT_16s0039g00820,VIT…	2.3165e-15
GO:0022857	transmembrane transporter activity	molecular_function	VIT_01s0011g04210,VIT_01s0026g01890,VIT_05s0020g03140,VIT_09s0002g05810,VIT_10s0116g00760,VIT_12s0028g01150,VIT_16s0022g00540,VIT_17s0000g05550,VIT_18s0001g05570,VIT_18s0122g00780	VIT_07s0031g01860,VIT_19s0014g00010,VIT_16s0050g00880,VIT_08s0007g08400,VIT_13s0019g02450,VIT_15s0021g01840,VIT_10s0003g04540,VIT_13s0073g00050,VIT_01s0011g02880,VIT_00s0204g00030,VIT_01s0011g01140,VIT_08s0056g01710,VIT_10s0003g04550,VIT_00s1918g00010,VIT_19s0140g00100,VIT_08s0056g01700,VIT_00s0229g00050,VIT_19s0014g00010,VIT_08s0056g00780,VIT_18s0041g00480,VIT_19s0140g00100,VIT_12s0059g02230,VIT…	2.47426e-05
GO:0005509	calcium ion binding	molecular_function	VIT_00s0283g00030,VIT_00s0283g00030,VIT_03s0063g00400,VIT_04s0023g00830,VIT_04s0023g00830,VIT_14s0060g01290,VIT_14s0060g01290,VIT_18s0001g00560,VIT_18s0001g01370,VIT_18s0041g00020	VIT_11s0052g00140,VIT_09s0054g00310,VIT_09s0054g00230,VIT_09s0054g00370,VIT_04s0023g03420,VIT_14s0128g00400,VIT_18s0041g00040,VIT_07s0104g00460,VIT_02s0025g00690,VIT_18s0001g12410,VIT_08s0007g08300,VIT_17s0000g02100,VIT_10s0116g01800,VIT_05s0102g00170,VIT_18s0072g01030,VIT_08s0040g01250,VIT_18s0001g01370,VIT_19s0090g00410,VIT_10s0003g05090,VIT_07s0130g00130,VIT_08s0032g01220,VIT_06s0009g03150,VIT…	0.0125558
GO:0005506	iron ion binding	molecular_function	VIT_06s0004g08150,VIT_06s0009g02810,VIT_06s0009g02830,VIT_08s0007g05160,VIT_10s0003g03170,VIT_15s0048g01960,VIT_17s0000g07200,VIT_17s0000g07210,VIT_18s0001g13790	VIT_04s0008g05880,VIT_02s0087g00770,VIT_12s0142g00390,VIT_18s0041g01810,VIT_16s0022g01510,VIT_15s0045g01590,VIT_08s0058g00430,VIT_17s0000g03940,VIT_17s0000g03110,VIT_18s0072g00250,VIT_12s0142g00390,VIT_16s0022g01510,VIT_13s0064g00980,VIT_12s0142g00390,VIT_16s0022g01510,VIT_16s0098g00290,VIT_17s0000g09570,VIT_08s0007g07730,VIT_16s0039g00820,VIT_16s0100g00610,VIT_05s0094g01190,VIT_15s0048g01500,VIT…	2.19896e-12
GO:0016705	oxidoreductase activity, acting on paired donors, with incorporation or reduction of molecular oxygen	molecular_function	VIT_06s0004g08150,VIT_06s0009g02810,VIT_06s0009g02830,VIT_08s0007g05160,VIT_10s0003g03170,VIT_15s0048g01960,VIT_17s0000g07200,VIT_17s0000g07210,VIT_18s0001g13790	VIT_12s0142g00390,VIT_18s0041g01810,VIT_16s0022g01510,VIT_17s0000g03940,VIT_17s0000g03110,VIT_18s0072g00250,VIT_12s0142g00390,VIT_16s0022g01510,VIT_13s0064g00980,VIT_12s0142g00390,VIT_16s0022g01510,VIT_17s0000g09570,VIT_08s0007g07730,VIT_16s0039g00820,VIT_16s0100g00610,VIT_05s0094g01190,VIT_15s0048g01500,VIT_04s0008g01100,VIT_09s0002g01090,VIT_15s0048g01610,VIT_09s0002g06480,VIT_09s0002g06450,VIT…	3.40287e-10
GO:0016798	hydrolase activity, acting on glycosyl bonds	molecular_function	VIT_01s0026g00200,VIT_03s0063g00400,VIT_06s0061g00120,VIT_11s0052g01200,VIT_12s0035g01220,VIT_12s0134g00160,VIT_15s0046g01570,VIT_18s0001g00560	VIT_11s0052g00140,VIT_09s0054g00230,VIT_09s0054g00370,VIT_14s0066g02390,VIT_11s0052g01340,VIT_12s0057g00400,VIT_04s0008g02170,VIT_12s0057g00370,VIT_12s0057g00320,VIT_12s0028g01270,VIT_16s0100g00370,VIT_03s0038g02970,VIT_03s0038g02970,VIT_16s0100g00370,VIT_04s0008g02170,VIT_04s0044g00780,VIT_10s0116g00670,VIT_04s0023g03650,VIT_04s0023g02130,VIT_16s0100g00370,VIT_14s0068g01120,VIT_04s0008g04520,VIT…	3.5885e-08
GO:0042626	ATPase-coupled transmembrane transporter activity	molecular_function	VIT_09s0002g05560,VIT_09s0002g05560,VIT_16s0050g02480,VIT_16s0050g02480,VIT_19s0015g00020,VIT_19s0015g00020,VIT_19s0015g00050,VIT_19s0015g00050	VIT_17s0000g02200,VIT_17s0000g02200,VIT_03s0017g01290,VIT_03s0017g01290,VIT_11s0016g04590,VIT_11s0016g04590,VIT_17s0000g05860,VIT_17s0000g05860,VIT_19s0014g01540,VIT_00s0415g00010,VIT_00s0415g00010,VIT_05s0020g00680,VIT_05s0020g00680,VIT_06s0061g01480,VIT_06s0061g01480,VIT_06s0009g03380,VIT_06s0009g03380,VIT_06s0061g00250,VIT_06s0061g00250,VIT_02s0087g00840,VIT_02s0087g00840,VIT_17s0000g05120,VIT…	1.91659e-06
GO:0016709	oxidoreductase activity, acting on paired donors, with incorporation or reduction of molecular oxygen, NAD(P)H as one donor, and incorporation of one atom of oxygen	molecular_function	VIT_06s0004g08150,VIT_06s0009g02810,VIT_06s0009g02830,VIT_08s0007g05160,VIT_17s0000g07200,VIT_17s0000g07210,VIT_18s0001g13790	VIT_18s0001g07630,VIT_18s0001g07630,VIT_16s0022g01510,VIT_17s0000g03940,VIT_16s0022g01510,VIT_16s0022g01510,VIT_18s0001g07630,VIT_18s0001g06230,VIT_17s0000g09570,VIT_08s0007g07730,VIT_16s0039g00820,VIT_05s0094g01190,VIT_15s0048g01500,VIT_09s0002g01090,VIT_15s0048g01610,VIT_09s0002g06480,VIT_09s0002g06450,VIT_12s0142g00230,VIT_16s0039g00910,VIT_11s0065g00130,VIT_02s0109g00310,VIT_06s0009g02840,VIT…	2.47631e-05
GO:0008168	methyltransferase activity	molecular_function	VIT_01s0011g05900,VIT_01s0011g05920,VIT_02s0025g02390,VIT_06s0004g02950,VIT_08s0007g05580,VIT_12s0028g01880,VIT_16s0098g00850	VIT_09s0002g02670,VIT_15s0048g01990,VIT_19s0014g00010,VIT_16s0050g00880,VIT_14s0066g00270,VIT_05s0020g02310,VIT_16s0039g00080,VIT_19s0090g01250,VIT_03s0038g04610,VIT_03s0038g04610,VIT_18s0072g00210,VIT_11s0037g00880,VIT_05s0124g00250,VIT_18s0072g00200,VIT_18s0072g00220,VIT_16s0039g00740,VIT_18s0001g01700,VIT_13s0084g00650,VIT_04s0023g03570,VIT_08s0007g01960,VIT_19s0015g00830,VIT_13s0064g01270,VIT…	0.000132001
GO:0043531	ADP binding	molecular_function	VIT_00s0184g00120,VIT_01s0011g00990,VIT_05s0029g00880,VIT_10s0071g00150,VIT_14s0030g01050,VIT_18s0001g03710,VIT_18s0089g00600	VIT_12s0121g00290,VIT_13s0158g00160,VIT_13s0158g00150,VIT_19s0085g00370,VIT_04s0044g02050,VIT_12s0121g00240,VIT_12s0178g00190,VIT_08s0040g01440,VIT_13s0139g00230,VIT_19s0085g00380,VIT_00s0733g00010,VIT_13s0158g00170,VIT_15s0021g00120,VIT_12s0034g00760,VIT_09s0002g05110,VIT_09s0002g05840,VIT_18s0117g00570,VIT_13s0139g00230,VIT_12s0034g02530,VIT_13s0139g00100,VIT_07s0005g03450,VIT_09s0002g05110,VIT…	0.0174285
GO:0008194	UDP-glycosyltransferase activity	molecular_function	VIT_03s0017g02120,VIT_03s0017g02120,VIT_03s0091g00040,VIT_03s0091g00040,VIT_16s0039g02230,VIT_16s0039g02230	VIT_04s0008g02170,VIT_04s0008g02170,VIT_09s0002g05110,VIT_18s0041g00900,VIT_18s0041g00900,VIT_02s0033g00240,VIT_02s0033g00240,VIT_07s0289g00090,VIT_07s0289g00090,VIT_05s0094g01050,VIT_05s0094g01050,VIT_13s0019g02860,VIT_13s0019g02860,VIT_04s0008g02170,VIT_09s0002g05110,VIT_04s0008g02170,VIT_04s0008g02170,VIT_09s0002g05110,VIT_04s0008g02170,VIT_04s0008g02170,VIT_04s0008g02170,VIT_04s0008g02170,VIT…	1.96537e-07
GO:0004553	hydrolase activity, hydrolyzing O-glycosyl compounds	molecular_function	VIT_01s0026g00200,VIT_06s0061g00120,VIT_11s0052g01200,VIT_12s0035g01220,VIT_12s0134g00160,VIT_15s0046g01570	VIT_11s0052g01160,VIT_11s0052g01340,VIT_03s0038g02970,VIT_03s0038g02970,VIT_04s0044g00780,VIT_04s0023g02130,VIT_07s0185g00050,VIT_18s0001g08290,VIT_05s0020g00790,VIT_11s0052g01160,VIT_11s0052g01340,VIT_13s0064g01710,VIT_02s0087g00030,VIT_02s0087g00030,VIT_05s0020g00790,VIT_10s0092g00260,VIT_10s0092g00250,VIT_10s0092g00250,VIT_10s0092g00240,VIT_10s0092g00240,VIT_00s0375g00030,VIT_01s0137g00630,VIT…	6.15729e-07
GO:0016829	lyase activity	molecular_function	VIT_05s0049g01980,VIT_14s0036g00520,VIT_14s0083g00580,VIT_16s0022g01770,VIT_17s0000g04540,VIT_18s0001g04280	VIT_16s0022g01770,VIT_06s0004g05900,VIT_17s0000g04540,VIT_08s0007g03960,VIT_11s0016g01570,VIT_14s0081g00240,VIT_16s0039g01680,VIT_16s0039g01690,VIT_13s0106g00790,VIT_16s0039g01670,VIT_13s0156g00170,VIT_05s0020g02800,VIT_00s1995g00010,VIT_00s0361g00060,VIT_19s0014g01070,VIT_13s0067g03770,VIT_10s0116g00750,VIT_18s0001g04280,VIT_18s0001g04490,VIT_19s0014g04800,VIT_00s2271g00010,VIT_00s0266g00010,VIT…	0.0107836
GO:0106311	protein threonine kinase activity	molecular_function	VIT_00s0353g00060,VIT_04s0044g00720,VIT_12s0055g00580,VIT_13s0156g00580,VIT_19s0014g04040	VIT_12s0134g00300,VIT_10s0092g00710,VIT_12s0134g00320,VIT_19s0014g00470,VIT_00s0125g00090,VIT_04s0023g02420,VIT_10s0003g01410,VIT_12s0028g01350,VIT_19s0027g00900,VIT_10s0092g00570,VIT_07s0095g00290,VIT_12s0028g03520,VIT_18s0001g09750,VIT_19s0014g04170,VIT_18s0001g09720,VIT_02s0025g00270,VIT_05s0094g00900,VIT_06s0004g07870,VIT_05s0020g03270,VIT_03s0088g00450,VIT_13s0156g00590,VIT_08s0007g01190,VIT…	4.55683e-07
GO:0106310	protein serine kinase activity	molecular_function	VIT_00s0353g00060,VIT_04s0044g00720,VIT_12s0055g00580,VIT_13s0156g00580,VIT_19s0014g04040	VIT_12s0134g00300,VIT_10s0092g00710,VIT_12s0134g00320,VIT_19s0014g00470,VIT_00s0125g00090,VIT_04s0023g02420,VIT_10s0003g01410,VIT_12s0028g01350,VIT_19s0027g00900,VIT_10s0092g00570,VIT_07s0095g00290,VIT_12s0028g03520,VIT_18s0001g09750,VIT_19s0014g04170,VIT_18s0001g09720,VIT_02s0025g00270,VIT_05s0094g00900,VIT_06s0004g07870,VIT_05s0020g03270,VIT_03s0088g00450,VIT_13s0156g00590,VIT_08s0007g01190,VIT…	4.63406e-07
GO:0008233	peptidase activity	molecular_function	VIT_03s0088g01180,VIT_08s0007g08480,VIT_08s0007g08490,VIT_13s0019g02530,VIT_13s0047g00200	VIT_17s0000g07340,VIT_08s0056g00830,VIT_06s0004g06120,VIT_02s0012g00310,VIT_14s0108g00590,VIT_16s0050g02630,VIT_18s0001g00190,VIT_12s0028g01600,VIT_04s0008g01170,VIT_14s0060g01230,VIT_04s0044g01180,VIT_03s0088g01180,VIT_15s0024g01460,VIT_06s0004g05030,VIT_19s0085g00490,VIT_09s0002g03880,VIT_18s0001g11940,VIT_18s0001g11940,VIT_08s0105g00530,VIT_14s0060g00350,VIT_18s0001g07370,VIT_14s0066g02490,VIT…	6.82926e-07
GO:0003676	nucleic acid binding	molecular_function	VIT_01s0011g03670,VIT_18s0041g00020,VIT_19s0014g04040,VIT_19s0014g04060	VIT_00s0301g00100,VIT_01s0011g03670,VIT_19s0014g00010,VIT_05s0094g00710,VIT_12s0057g01530,VIT_03s0088g00500,VIT_05s0020g01130,VIT_01s0010g01890,VIT_01s0011g00300,VIT_16s0013g01320,VIT_06s0004g04980,VIT_04s0008g02170,VIT_14s0066g00880,VIT_14s0060g00470,VIT_08s0007g02150,VIT_12s0035g00800,VIT_15s0046g01010,VIT_04s0008g01000,VIT_05s0020g00470,VIT_01s0137g00250,VIT_03s0088g00450,VIT_05s0094g01410,VIT…	1.47071e-25
GO:0016747	transferase activity, transferring acyl groups other than amino-acyl groups	molecular_function	VIT_03s0088g00260,VIT_03s0091g01290,VIT_05s0136g00260,VIT_05s0136g00260	VIT_01s0010g02320,VIT_07s0031g00270,VIT_19s0014g02060,VIT_04s0008g04520,VIT_08s0058g00850,VIT_18s0001g10220,VIT_18s0001g10210,VIT_18s0001g10180,VIT_04s0008g04520,VIT_18s0089g00520,VIT_11s0065g00720,VIT_03s0088g00260,VIT_03s0091g01240,VIT_03s0091g01270,VIT_18s0001g08840,VIT_03s0088g00050,VIT_07s0141g00520,VIT_11s0052g00750,VIT_11s0052g00770,VIT_03s0088g00110,VIT_03s0088g00030,VIT_04s0023g00710,VIT…	0.00189443
GO:0000976	transcription regulatory region sequence-specific DNA binding	molecular_function	VIT_04s0008g01800,VIT_10s0116g00960,VIT_11s0016g01300,VIT_15s0046g00170	VIT_10s0042g00830,VIT_16s0098g01830,VIT_15s0046g00340,VIT_04s0069g01070,VIT_14s0060g02420,VIT_04s0069g01060,VIT_10s0116g00960,VIT_00s0203g00110,VIT_02s0012g00570,VIT_13s0067g01960,VIT_10s0042g00830,VIT_16s0098g01830,VIT_03s0091g01030,VIT_15s0046g00340,VIT_04s0069g01070,VIT_14s0060g02420,VIT_04s0069g01060,VIT_10s0116g00960,VIT_00s0203g00110,VIT_12s0059g02360,VIT_17s0000g00810,VIT_05s0020g03420,VIT…	0.0132976
GO:0005516	calmodulin binding	molecular_function	VIT_02s0025g04520,VIT_14s0060g01470,VIT_17s0000g03370,VIT_17s0000g03390	VIT_04s0023g03420,VIT_14s0081g00160,VIT_02s0025g00690,VIT_07s0129g00110,VIT_08s0007g08300,VIT_07s0005g02970,VIT_10s0116g01800,VIT_05s0102g00170,VIT_04s0008g01990,VIT_18s0072g01030,VIT_08s0040g01250,VIT_09s0018g02130,VIT_11s0052g00320,VIT_19s0090g00410,VIT_19s0014g03640,VIT_07s0130g00130,VIT_08s0032g01220,VIT_06s0009g03150,VIT_13s0320g00070,VIT_16s0100g00340,VIT_02s0025g04520,VIT_03s0038g03960,VIT…	0.0163296
GO:0004634	phosphopyruvate hydratase activity	molecular_function	VIT_16s0022g01770,VIT_16s0022g01770,VIT_17s0000g04540,VIT_17s0000g04540	VIT_16s0022g01770,VIT_16s0022g01770,VIT_06s0004g05900,VIT_06s0004g05900,VIT_17s0000g04540,VIT_17s0000g04540,VIT_08s0007g03960,VIT_08s0007g03960,VIT_11s0016g01570,VIT_11s0016g01570,VIT_16s0022g01770,VIT_16s0022g01770,VIT_06s0004g05900,VIT_06s0004g05900,VIT_17s0000g04540,VIT_17s0000g04540,VIT_08s0007g03960,VIT_08s0007g03960,VIT_11s0016g01570,VIT_11s0016g01570,VIT_16s0022g01770,VIT_16s0022g01770,VIT…	0.0323949
GO:0003723	RNA binding	molecular_function	VIT_01s0010g01830,VIT_02s0025g02390,VIT_09s0070g00130	VIT_09s0002g02670,VIT_11s0016g03230,VIT_06s0080g00400,VIT_00s0742g00020,VIT_19s0014g00010,VIT_00s0742g00030,VIT_05s0094g00710,VIT_12s0057g01530,VIT_16s0050g00880,VIT_16s0050g00880,VIT_05s0029g01200,VIT_04s0008g03010,VIT_00s2262g00010,VIT_04s0008g02170,VIT_04s0008g02170,VIT_08s0007g02150,VIT_12s0035g00800,VIT_05s0020g00470,VIT_03s0088g00450,VIT_06s0080g00550,VIT_14s0068g00710,VIT_03s0038g03440,VIT…	6.4444e-25
GO:0003735	structural constituent of ribosome	molecular_function	VIT_09s0070g00130,VIT_09s0070g00130,VIT_18s0001g14500	VIT_00s0742g00020,VIT_00s0742g00020,VIT_00s0742g00030,VIT_18s0001g14510,VIT_18s0001g14510,VIT_18s0001g14500,VIT_09s0070g00130,VIT_09s0070g00130,VIT_00s2416g00010,VIT_11s0052g00290,VIT_11s0052g00290,VIT_09s0054g00140,VIT_09s0054g00140,VIT_09s0054g00060,VIT_09s0054g00190,VIT_06s0004g04020,VIT_09s0054g00150,VIT_09s0054g00090,VIT_00s0317g00130,VIT_09s0054g00210,VIT_00s2761g00010,VIT_00s1526g00010,VIT…	1.08698e-09
GO:0046983	protein dimerization activity	molecular_function	VIT_01s0127g00910,VIT_12s0028g01880,VIT_16s0098g00850	VIT_05s0124g00500,VIT_02s0033g00190,VIT_06s0004g07610,VIT_18s0041g01280,VIT_12s0142g00390,VIT_07s0031g02810,VIT_07s0031g02810,VIT_04s0044g02000,VIT_05s0020g04780,VIT_02s0012g01320,VIT_17s0000g05370,VIT_15s0046g00320,VIT_02s0025g02610,VIT_01s0244g00130,VIT_15s0048g02820,VIT_01s0010g00540,VIT_03s0038g01790,VIT_07s0141g01060,VIT_01s0010g03900,VIT_07s0031g01140,VIT_15s0048g01270,VIT_10s0003g02070,VIT…	5.30768e-07
GO:0000287	magnesium ion binding	molecular_function	VIT_16s0022g01770,VIT_17s0000g04540,VIT_18s0001g04280	VIT_16s0022g01770,VIT_06s0004g05900,VIT_17s0000g04540,VIT_08s0007g03960,VIT_11s0016g01570,VIT_17s0000g04450,VIT_08s0007g08120,VIT_00s0125g00410,VIT_14s0066g01180,VIT_01s0011g02480,VIT_13s0074g00480,VIT_08s0007g08130,VIT_09s0002g01730,VIT_00s0179g00350,VIT_08s0007g07600,VIT_06s0004g00130,VIT_18s0001g02520,VIT_05s0094g01410,VIT_08s0058g01400,VIT_02s0012g01170,VIT_03s0088g00410,VIT_00s1658g00010,VIT…	0.000182212
GO:0016746	transferase activity, transferring acyl groups	molecular_function	VIT_03s0088g00260,VIT_03s0091g01290,VIT_05s0136g00260	VIT_11s0118g00470,VIT_02s0109g00380,VIT_07s0031g01750,VIT_02s0109g00380,VIT_05s0062g00060,VIT_00s0179g00210,VIT_15s0046g00680,VIT_02s0025g04580,VIT_07s0005g02580,VIT_14s0036g00800,VIT_16s0022g01310,VIT_07s0005g02580,VIT_09s0054g01780,VIT_02s0109g00380,VIT_00s0179g00210,VIT_17s0000g10190,VIT_08s0040g03320,VIT_17s0000g10190,VIT_09s0018g01260,VIT_18s0089g00520,VIT_03s0088g00260,VIT_03s0091g01290,VIT…	0.000462968
GO:0030246	carbohydrate binding	molecular_function	VIT_00s0283g00030,VIT_04s0023g00830,VIT_14s0060g01290	VIT_01s0026g02530,VIT_14s0108g00890,VIT_05s0020g00400,VIT_05s0020g00390,VIT_10s0003g04120,VIT_01s0026g01240,VIT_17s0000g05410,VIT_14s0066g02390,VIT_08s0007g06570,VIT_19s0015g00620,VIT_18s0041g01210,VIT_04s0008g02170,VIT_00s0346g00010,VIT_03s0088g00010,VIT_18s0041g01140,VIT_13s0067g01640,VIT_13s0019g02040,VIT_04s0044g01990,VIT_17s0000g09170,VIT_03s0167g00050,VIT_06s0004g05170,VIT_03s0097g00120,VIT…	0.000844888
GO:0016791	phosphatase activity	molecular_function	VIT_06s0004g05460,VIT_10s0003g02690,VIT_11s0016g03180	VIT_05s0020g00400,VIT_05s0020g00390,VIT_01s0011g03910,VIT_14s0128g00840,VIT_08s0007g01780,VIT_01s0011g03900,VIT_04s0023g00290,VIT_16s0039g00080,VIT_05s0077g01820,VIT_17s0000g07310,VIT_11s0052g00860,VIT_02s0025g03150,VIT_07s0005g02390,VIT_17s0000g03100,VIT_06s0004g00930,VIT_14s0128g00840,VIT_12s0055g01130,VIT_01s0010g02600,VIT_15s0045g01190,VIT_17s0000g03110,VIT_16s0039g00080,VIT_14s0128g00840,VIT…	0.00178423
GO:0015297	antiporter activity	molecular_function	VIT_01s0026g01890,VIT_10s0116g00760,VIT_12s0028g01150	VIT_07s0031g01860,VIT_07s0031g01860,VIT_04s0044g01330,VIT_12s0057g01500,VIT_08s0056g00780,VIT_12s0059g02230,VIT_13s0019g02030,VIT_12s0059g02230,VIT_12s0057g01500,VIT_08s0056g01070,VIT_08s0032g00350,VIT_19s0177g00300,VIT_07s0031g01860,VIT_07s0031g01860,VIT_18s0001g02970,VIT_01s0026g01890,VIT_18s0072g00080,VIT_18s0122g00090,VIT_04s0069g00770,VIT_18s0001g02970,VIT_01s0026g01890,VIT_04s0069g00770,VIT…	0.00319035
GO:0004721	phosphoprotein phosphatase activity	molecular_function	VIT_06s0004g05460,VIT_10s0003g02690,VIT_11s0016g03180	VIT_05s0020g00400,VIT_05s0020g00390,VIT_04s0008g06530,VIT_08s0007g01780,VIT_04s0008g06190,VIT_12s0055g01130,VIT_13s0156g00060,VIT_04s0008g06190,VIT_14s0066g01200,VIT_00s0370g00040,VIT_04s0023g01400,VIT_08s0007g05820,VIT_12s0055g01130,VIT_06s0004g07360,VIT_18s0001g01220,VIT_18s0001g12160,VIT_17s0000g00360,VIT_04s0008g06190,VIT_11s0016g03430,VIT_12s0142g00720,VIT_10s0003g02690,VIT_16s0022g02210,VIT…	0.012752
GO:0030170	pyridoxal phosphate binding	molecular_function	VIT_00s2607g00010,VIT_12s0028g03260,VIT_14s0030g01490	VIT_07s0141g00250,VIT_02s0025g03670,VIT_02s0025g03670,VIT_18s0072g00310,VIT_07s0141g00250,VIT_07s0141g00250,VIT_07s0141g00250,VIT_18s0072g00310,VIT_07s0141g00250,VIT_00s0211g00100,VIT_00s0211g00100,VIT_09s0002g05250,VIT_07s0031g00980,VIT_19s0014g03440,VIT_12s0035g01920,VIT_05s0062g00930,VIT_04s0008g00770,VIT_04s0008g00770,VIT_18s0072g00010,VIT_18s0089g00810,VIT_02s0025g04980,VIT_04s0008g06040,VIT…	0.029316
GO:0004190	aspartic-type endopeptidase activity	molecular_function	VIT_08s0007g02470,VIT_08s0007g02470,VIT_12s0055g00580	VIT_17s0000g07340,VIT_08s0056g00830,VIT_14s0083g00660,VIT_14s0060g00350,VIT_14s0060g00350,VIT_15s0046g03620,VIT_00s0317g00100,VIT_09s0002g05110,VIT_00s0179g00210,VIT_19s0090g01840,VIT_19s0014g01560,VIT_08s0007g02450,VIT_08s0007g02450,VIT_00s0208g00040,VIT_01s0244g00180,VIT_14s0171g00350,VIT_04s0008g07140,VIT_04s0008g07140,VIT_14s0083g00660,VIT_05s0136g00340,VIT_09s0002g05110,VIT_19s0014g01560,VIT…	0.0333384
Down-DEGs
GO term accession	Go term name	GO domain	Ensembl Gene ID mydata	Ensembl Gene ID background	FDR
GO:0055114	oxidation-reduction process	biological_process	VIT_00s0566g00010,VIT_00s0566g00010,VIT_01s0011g06440,VIT_01s0127g00740,VIT_02s0087g00910,VIT_03s0017g00940,VIT_03s0063g01150,VIT_03s0063g01310,VIT_03s0180g00260,VIT_04s0008g06780,VIT_05s0077g02150,VIT_05s0094g01130,VIT_05s0094g01190,VIT_06s0004g01180,VIT_06s0004g05400,VIT_06s0004g08360,VIT_07s0191g00050,VIT_08s0040g00390,VIT_08s0040g00780,VIT_09s0002g03450,VIT_09s0002g03460,VIT_09s0002g05270,VIT…	VIT_17s0053g00180,VIT_16s0013g00080,VIT_07s0031g01990,VIT_16s0039g02720,VIT_01s0011g01620,VIT_08s0007g01060,VIT_17s0000g02140,VIT_01s0011g00280,VIT_11s0149g00140,VIT_13s0019g02360,VIT_17s0000g10430,VIT_04s0044g02020,VIT_05s0020g00380,VIT_19s0085g00820,VIT_18s0001g07100,VIT_18s0001g07630,VIT_01s0010g02460,VIT_17s0000g05580,VIT_05s0077g01210,VIT_14s0060g01330,VIT_07s0141g00390,VIT_08s0007g07400,VIT…	1.06019e-42
GO:0015979	photosynthesis	biological_process	VIT_00s0125g00280,VIT_00s0181g00180,VIT_00s0207g00210,VIT_00s0904g00010,VIT_01s0010g03620,VIT_01s0026g02680,VIT_01s0137g00210,VIT_03s0017g00940,VIT_04s0008g01730,VIT_04s0044g01410,VIT_05s0020g03180,VIT_07s0005g02220,VIT_07s0141g00570,VIT_07s0151g01000,VIT_08s0007g08540,VIT_08s0040g00390,VIT_08s0040g00850,VIT_09s0002g04320,VIT_10s0003g02890,VIT_10s0003g02900,VIT_10s0003g04350,VIT_11s0016g00730,VIT…	VIT_10s0003g00890,VIT_18s0001g08620,VIT_07s0005g00770,VIT_08s0007g08540,VIT_06s0061g00010,VIT_05s0020g02310,VIT_16s0013g00330,VIT_07s0031g03000,VIT_18s0001g08620,VIT_08s0058g00440,VIT_08s0058g00410,VIT_08s0058g00400,VIT_13s0067g01840,VIT_08s0058g00430,VIT_06s0004g07160,VIT_08s0058g00430,VIT_00s0555g00050,VIT_16s0050g02440,VIT_15s0021g00370,VIT_18s0164g00030,VIT_00s0246g00200,VIT_00s0246g00200,VIT…	8.34577e-06
GO:0055085	transmembrane transport	biological_process	VIT_01s0026g01490,VIT_02s0012g01160,VIT_02s0154g00260,VIT_04s0023g00320,VIT_04s0023g01500,VIT_07s0005g03290,VIT_08s0007g00020,VIT_08s0040g00830,VIT_09s0070g00080,VIT_11s0016g03050,VIT_11s0016g05170,VIT_11s0149g00050,VIT_12s0035g01820,VIT_13s0019g02450,VIT_13s0067g03200,VIT_13s0073g00050,VIT_14s0068g02190,VIT_14s0108g00430,VIT_14s0108g00430,VIT_17s0119g00080,VIT_18s0001g08200,VIT_18s0089g01010,VIT…	VIT_17s0000g02200,VIT_17s0000g02200,VIT_03s0017g01290,VIT_03s0017g01290,VIT_11s0016g04590,VIT_11s0016g04590,VIT_17s0000g05860,VIT_19s0014g01540,VIT_00s0415g00010,VIT_00s0415g00010,VIT_05s0020g00680,VIT_05s0020g00680,VIT_06s0061g01480,VIT_06s0061g01480,VIT_06s0009g03380,VIT_06s0009g03380,VIT_06s0061g00250,VIT_06s0061g00250,VIT_02s0087g00840,VIT_02s0087g00840,VIT_17s0000g05120,VIT_17s0000g05120,VIT…	1.91953e-31
GO:0006355	regulation of transcription, DNA-templated	biological_process	VIT_00s0226g00070,VIT_01s0011g03100,VIT_01s0026g01950,VIT_03s0038g04760,VIT_04s0008g05560,VIT_05s0020g04690,VIT_07s0005g02510,VIT_08s0056g00050,VIT_10s0003g00380,VIT_13s0019g02450,VIT_14s0108g00420,VIT_15s0021g01880,VIT_15s0046g00290,VIT_16s0098g01080,VIT_17s0000g01230,VIT_00s0299g00100,VIT_00s0662g00030,VIT_00s0662g00040,VIT_01s0026g02460,VIT_02s0025g01740,VIT_03s0063g01460,VIT_05s0051g00860,VIT…	VIT_17s0000g01920,VIT_17s0000g01920,VIT_08s0007g02510,VIT_06s0080g01110,VIT_14s0066g02370,VIT_18s0001g14110,VIT_14s0066g02330,VIT_01s0011g02970,VIT_17s0000g07630,VIT_01s0026g01010,VIT_19s0014g00390,VIT_19s0014g00390,VIT_10s0003g02680,VIT_05s0077g00940,VIT_14s0060g00100,VIT_12s0057g00980,VIT_04s0008g05900,VIT_05s0077g01480,VIT_10s0003g02680,VIT_05s0077g00940,VIT_14s0060g00100,VIT_16s0100g00430,VIT…	3.49195e-33
GO:0006412	translation	biological_process	VIT_09s0002g04330,VIT_15s0046g01780,VIT_16s0115g00080,VIT_19s0014g02230,VIT_19s0015g00140,VIT_00s0323g00080,VIT_00s0616g00020,VIT_00s0838g00020,VIT_00s0838g00020,VIT_01s0011g03590,VIT_05s0020g01140,VIT_05s0049g01480,VIT_05s0077g00450,VIT_07s0141g00200,VIT_10s0003g00010,VIT_10s0003g00010,VIT_13s0067g03290,VIT_14s0006g03060,VIT_14s0068g01950,VIT_14s0068g02160,VIT_15s0024g00390,VIT_15s0046g02910,VIT…	VIT_03s0017g01790,VIT_12s0028g01800,VIT_01s0150g00580,VIT_02s0025g02890,VIT_02s0025g02890,VIT_15s0046g01780,VIT_04s0008g00050,VIT_06s0004g08260,VIT_05s0094g00870,VIT_07s0031g02150,VIT_07s0031g02150,VIT_01s0010g02310,VIT_06s0061g01330,VIT_06s0004g04090,VIT_17s0053g00180,VIT_07s0005g00470,VIT_03s0017g00140,VIT_08s0007g03850,VIT_08s0007g06150,VIT_03s0038g02780,VIT_18s0072g00340,VIT_10s0003g01520,VIT…	2.34495e-07
GO:0009416	response to light stimulus	biological_process	VIT_00s0181g00180,VIT_01s0010g03620,VIT_03s0038g03560,VIT_07s0005g02220,VIT_09s0002g05270,VIT_09s0018g00620,VIT_10s0003g02890,VIT_10s0003g02900,VIT_10s0003g05690,VIT_11s0016g00730,VIT_12s0028g00320,VIT_12s0055g01110,VIT_12s0057g00630,VIT_13s0019g04140,VIT_15s0024g00040,VIT_17s0000g06350,VIT_18s0089g01170,VIT_19s0014g00160,VIT_19s0014g03660,VIT_01s0244g00030,VIT_05s0051g00860,VIT_08s0007g02190,VIT…	VIT_18s0001g14360,VIT_19s0085g00370,VIT_05s0020g01670,VIT_05s0020g01670,VIT_01s0011g01080,VIT_05s0051g00860,VIT_16s0098g01060,VIT_07s0141g00150,VIT_14s0060g01520,VIT_09s0002g05690,VIT_18s0001g14360,VIT_05s0020g01670,VIT_06s0004g01120,VIT_05s0051g00860,VIT_18s0001g14360,VIT_05s0020g01670,VIT_18s0122g01320,VIT_08s0056g01270,VIT_18s0122g01320,VIT_19s0085g00370,VIT_10s0003g05030,VIT_01s0011g01080,VIT…	0.00409847
GO:0005975	carbohydrate metabolic process	biological_process	VIT_02s0025g01330,VIT_05s0020g01910,VIT_05s0077g00840,VIT_05s0077g01280,VIT_06s0080g00420,VIT_07s0031g02480,VIT_08s0032g00890,VIT_09s0002g02120,VIT_12s0059g02670,VIT_13s0064g01720,VIT_17s0000g02680,VIT_01s0011g05210,VIT_01s0127g00470,VIT_02s0109g00080,VIT_02s0154g00100,VIT_03s0038g00380,VIT_03s0088g01190,VIT_05s0077g00510,VIT_08s0007g01570,VIT_08s0007g07470,VIT_17s0000g02260	VIT_05s0029g01380,VIT_11s0052g01160,VIT_11s0052g01340,VIT_12s0057g00400,VIT_04s0008g02170,VIT_18s0001g14230,VIT_10s0116g00700,VIT_17s0000g02140,VIT_03s0132g00370,VIT_00s0824g00010,VIT_18s0001g08260,VIT_00s2422g00010,VIT_12s0057g00370,VIT_18s0076g00300,VIT_12s0057g00320,VIT_12s0028g01270,VIT_15s0045g01110,VIT_05s0029g01380,VIT_09s0002g03390,VIT_16s0100g00370,VIT_03s0038g02970,VIT_03s0063g01750,VIT…	1.73791e-17
GO:0009765	photosynthesis, light harvesting	biological_process	VIT_00s0181g00180,VIT_01s0010g03620,VIT_07s0005g02220,VIT_10s0003g02890,VIT_10s0003g02900,VIT_11s0016g00730,VIT_12s0028g00320,VIT_12s0055g01110,VIT_12s0057g00630,VIT_13s0019g04140,VIT_15s0024g00040,VIT_17s0000g06350,VIT_18s0089g01170,VIT_19s0014g00160,VIT_19s0014g03660,VIT_08s0007g02190,VIT_18s0001g10550	VIT_18s0001g10550,VIT_07s0005g02220,VIT_13s0019g04140,VIT_15s0024g00040,VIT_12s0057g00630,VIT_19s0014g00160,VIT_10s0003g02900,VIT_00s0181g00200,VIT_01s0010g03620,VIT_10s0003g02890,VIT_12s0055g01110,VIT_11s0016g00730,VIT_18s0122g00430,VIT_19s0014g03660,VIT_12s0028g00320,VIT_17s0000g06350,VIT_08s0007g02190,VIT_18s0089g01170,VIT_00s0181g00180,VIT_18s0001g10550,VIT_07s0005g02220,VIT_13s0019g04140,VIT…	0.000520619
GO:0009768	photosynthesis, light harvesting in photosystem I	biological_process	VIT_00s0181g00180,VIT_01s0010g03620,VIT_07s0005g02220,VIT_10s0003g02890,VIT_10s0003g02900,VIT_11s0016g00730,VIT_12s0028g00320,VIT_12s0055g01110,VIT_12s0057g00630,VIT_13s0019g04140,VIT_15s0024g00040,VIT_17s0000g06350,VIT_18s0089g01170,VIT_19s0014g00160,VIT_19s0014g03660,VIT_08s0007g02190,VIT_18s0001g10550	VIT_18s0001g10550,VIT_07s0005g02220,VIT_13s0019g04140,VIT_15s0024g00040,VIT_12s0057g00630,VIT_19s0014g00160,VIT_10s0003g02900,VIT_00s0181g00200,VIT_01s0010g03620,VIT_10s0003g02890,VIT_12s0055g01110,VIT_11s0016g00730,VIT_18s0122g00430,VIT_19s0014g03660,VIT_12s0028g00320,VIT_17s0000g06350,VIT_08s0007g02190,VIT_18s0089g01170,VIT_00s0181g00180,VIT_18s0001g10550,VIT_07s0005g02220,VIT_13s0019g04140,VIT…	0.000516454
GO:0016310	phosphorylation	biological_process	VIT_05s0020g04820,VIT_05s0020g04840,VIT_07s0197g00080,VIT_08s0007g07600,VIT_11s0037g00960,VIT_18s0001g08240,VIT_18s0089g01230,VIT_01s0011g03010,VIT_02s0109g00080,VIT_03s0038g00380,VIT_06s0004g03700,VIT_16s0039g01580,VIT_19s0085g00380	VIT_05s0049g00090,VIT_12s0057g00690,VIT_07s0005g01380,VIT_01s0010g03780,VIT_06s0004g03700,VIT_04s0069g00750,VIT_04s0023g03680,VIT_07s0005g00850,VIT_03s0038g04210,VIT_01s0011g06190,VIT_19s0093g00580,VIT_14s0081g00630,VIT_06s0080g00060,VIT_05s0049g00090,VIT_12s0057g00690,VIT_13s0074g00740,VIT_07s0005g01380,VIT_14s0030g00410,VIT_01s0010g03780,VIT_11s0016g03170,VIT_04s0069g00750,VIT_04s0023g03680,VIT…	2.58793e-89
GO:0006351	transcription, DNA-templated	biological_process	VIT_04s0008g05560,VIT_05s0020g04690,VIT_15s0046g00290,VIT_16s0098g01080,VIT_17s0000g01230,VIT_00s0662g00030,VIT_00s0662g00040,VIT_02s0025g01740,VIT_03s0063g01460,VIT_11s0016g03540,VIT_18s0001g08090,VIT_18s0001g10150	VIT_14s0068g00840,VIT_04s0008g02780,VIT_13s0067g01960,VIT_08s0007g09020,VIT_04s0008g04320,VIT_17s0000g02860,VIT_09s0002g07110,VIT_12s0142g00390,VIT_13s0067g03120,VIT_09s0002g04540,VIT_12s0134g00050,VIT_06s0004g00490,VIT_06s0004g02430,VIT_13s0067g01960,VIT_04s0079g00200,VIT_11s0052g00840,VIT_13s0067g01400,VIT_10s0003g00420,VIT_06s0080g00360,VIT_08s0007g08150,VIT_12s0028g03090,VIT_08s0058g00520,VIT…	7.64634e-12
GO:0098869	cellular oxidant detoxification	biological_process	VIT_00s0566g00010,VIT_04s0008g06780,VIT_06s0004g01180,VIT_07s0191g00050,VIT_08s0007g03970,VIT_11s0016g00560,VIT_14s0066g01670,VIT_16s0098g00600,VIT_18s0001g06370,VIT_00s0698g00010,VIT_06s0061g00750,VIT_19s0014g02830	VIT_17s0053g00180,VIT_01s0011g01620,VIT_01s0011g00280,VIT_07s0141g00390,VIT_05s0051g00870,VIT_18s0001g04830,VIT_18s0001g04820,VIT_18s0001g05290,VIT_04s0023g03750,VIT_04s0008g05490,VIT_04s0023g03730,VIT_08s0040g03150,VIT_18s0001g02470,VIT_18s0001g06370,VIT_03s0038g02320,VIT_06s0004g03550,VIT_03s0063g01050,VIT_03s0063g01040,VIT_03s0063g01050,VIT_17s0053g00180,VIT_03s0063g01040,VIT_08s0007g03610,VIT…	0.000672823
GO:0008152	metabolic process	biological_process	VIT_02s0025g01330,VIT_05s0020g01910,VIT_05s0077g01280,VIT_06s0080g00420,VIT_07s0031g02480,VIT_08s0032g00890,VIT_09s0002g02120,VIT_12s0059g02670,VIT_13s0064g01720,VIT_05s0020g02880,VIT_05s0077g00510	VIT_11s0052g01340,VIT_12s0057g00400,VIT_04s0008g02170,VIT_07s0031g01990,VIT_00s0780g00010,VIT_08s0007g01060,VIT_05s0020g02880,VIT_14s0171g00090,VIT_12s0057g00370,VIT_19s0090g01020,VIT_04s0008g00520,VIT_03s0038g04570,VIT_13s0019g02360,VIT_12s0057g00320,VIT_12s0028g01270,VIT_11s0016g02850,VIT_18s0001g12840,VIT_14s0068g00910,VIT_17s0000g01620,VIT_16s0100g00370,VIT_14s0066g00270,VIT_15s0021g00210,VIT…	2.00665e-17
GO:0006468	protein phosphorylation	biological_process	VIT_07s0197g00080,VIT_07s0197g00080,VIT_11s0037g00960,VIT_11s0037g00960,VIT_18s0001g08240,VIT_01s0011g03010,VIT_06s0004g03700,VIT_06s0004g03700,VIT_08s0058g01450,VIT_18s0001g14610	VIT_06s0080g00500,VIT_08s0007g08570,VIT_07s0129g01100,VIT_00s0194g00280,VIT_08s0007g00790,VIT_04s0008g04260,VIT_12s0134g00500,VIT_03s0180g00040,VIT_05s0094g00110,VIT_09s0002g05240,VIT_19s0085g00690,VIT_03s0091g01060,VIT_00s0203g00160,VIT_18s0001g14170,VIT_18s0001g09580,VIT_01s0011g06040,VIT_18s0001g02060,VIT_06s0009g02090,VIT_03s0091g00280,VIT_01s0011g06320,VIT_08s0040g00930,VIT_18s0001g09160,VIT…	1.70122e-198
GO:0006979	response to oxidative stress	biological_process	VIT_03s0038g04330,VIT_04s0008g06780,VIT_06s0004g01180,VIT_07s0191g00050,VIT_14s0066g01670,VIT_18s0001g06370,VIT_00s0282g00010,VIT_00s0698g00010,VIT_05s0020g04600,VIT_07s0005g02410	VIT_17s0053g00180,VIT_13s0019g00590,VIT_18s0001g15320,VIT_06s0004g08420,VIT_07s0104g00060,VIT_18s0001g07630,VIT_00s0733g00010,VIT_00s0733g00010,VIT_18s0001g04830,VIT_06s0004g08420,VIT_18s0001g04820,VIT_18s0001g05290,VIT_18s0001g07630,VIT_04s0023g03750,VIT_04s0008g05490,VIT_04s0023g03730,VIT_08s0040g03150,VIT_18s0001g02470,VIT_18s0001g06370,VIT_03s0038g02320,VIT_06s0004g03550,VIT_02s0236g00040,VIT…	0.000130185
GO:0006096	glycolytic process	biological_process	VIT_04s0023g03010,VIT_04s0023g03010,VIT_08s0007g07600,VIT_08s0007g07600,VIT_19s0015g01720,VIT_19s0015g01720,VIT_03s0038g01780,VIT_03s0038g01780,VIT_19s0085g00380,VIT_19s0085g00380	VIT_00s0179g00350,VIT_00s0179g00350,VIT_08s0007g07600,VIT_08s0007g07600,VIT_18s0001g14230,VIT_18s0001g14230,VIT_06s0004g00130,VIT_06s0004g00130,VIT_00s0780g00010,VIT_03s0132g00370,VIT_03s0132g00370,VIT_00s0824g00010,VIT_00s0824g00010,VIT_00s2422g00010,VIT_00s2422g00010,VIT_02s0012g01170,VIT_02s0012g01170,VIT_03s0088g00410,VIT_03s0088g00410,VIT_08s0007g05490,VIT_08s0007g05490,VIT_18s0076g00300,VIT…	0.00452885
GO:0006457	protein folding	biological_process	VIT_02s0025g00280,VIT_02s0025g00280,VIT_15s0046g01560,VIT_18s0001g01570,VIT_07s0005g02410,VIT_07s0005g02410,VIT_09s0002g03930,VIT_09s0002g03930,VIT_15s0021g00830	VIT_14s0006g03200,VIT_14s0006g03200,VIT_15s0021g02230,VIT_15s0021g02230,VIT_06s0004g00240,VIT_06s0004g00240,VIT_01s0137g00250,VIT_01s0137g00250,VIT_08s0007g07460,VIT_08s0007g07460,VIT_13s0106g00420,VIT_01s0010g00920,VIT_01s0010g00920,VIT_12s0057g00670,VIT_12s0057g00670,VIT_19s0015g01090,VIT_19s0015g01090,VIT_14s0128g00840,VIT_09s0002g02240,VIT_09s0002g02240,VIT_12s0028g00350,VIT_12s0028g00350,VIT…	1.46804e-07
GO:0006508	proteolysis	biological_process	VIT_18s0001g00190,VIT_18s0001g00190,VIT_00s0429g00040,VIT_00s0429g00040,VIT_07s0031g01560,VIT_11s0206g00110,VIT_11s0206g00110,VIT_17s0000g04020	VIT_08s0105g00530,VIT_06s0004g06120,VIT_06s0004g06120,VIT_02s0012g00310,VIT_00s1945g00010,VIT_02s0033g01260,VIT_14s0108g00590,VIT_14s0108g00590,VIT_14s0030g02190,VIT_14s0030g02190,VIT_18s0041g00140,VIT_16s0050g02630,VIT_16s0050g02630,VIT_14s0030g00460,VIT_18s0001g00190,VIT_18s0001g00190,VIT_14s0083g00530,VIT_07s0031g01560,VIT_14s0030g00470,VIT_04s0008g00270,VIT_19s0085g00390,VIT_12s0028g01600,VIT…	6.75501e-22
GO:0015995	chlorophyll biosynthetic process	biological_process	VIT_06s0004g08380,VIT_08s0007g08540,VIT_08s0040g00390,VIT_08s0040g00390,VIT_12s0059g00270,VIT_19s0014g03160,VIT_05s0020g02130,VIT_13s0067g02450	VIT_10s0003g00890,VIT_10s0003g00890,VIT_08s0007g08540,VIT_06s0061g00010,VIT_19s0014g00350,VIT_08s0056g01420,VIT_08s0056g01420,VIT_05s0020g02130,VIT_18s0001g02550,VIT_19s0014g01330,VIT_13s0067g02450,VIT_09s0002g00870,VIT_10s0003g00890,VIT_10s0003g00890,VIT_08s0007g08540,VIT_06s0061g00010,VIT_19s0014g00350,VIT_04s0023g00600,VIT_08s0056g01420,VIT_19s0014g01330,VIT_18s0001g02550,VIT_13s0067g02450,VIT…	0.0436981
GO:0006357	regulation of transcription by RNA polymerase II	biological_process	VIT_01s0026g01950,VIT_10s0003g00380,VIT_13s0019g02450,VIT_15s0021g01880,VIT_17s0000g01230,VIT_00s0299g00100,VIT_11s0016g03940	VIT_19s0027g01670,VIT_19s0027g01670,VIT_00s0125g00270,VIT_00s0125g00270,VIT_11s0037g00750,VIT_00s0360g00050,VIT_00s0360g00050,VIT_12s0028g00110,VIT_12s0028g00110,VIT_16s0013g02120,VIT_14s0060g02680,VIT_14s0060g02680,VIT_17s0053g01060,VIT_17s0053g01060,VIT_05s0020g03070,VIT_05s0020g03070,VIT_18s0001g12980,VIT_18s0001g12980,VIT_05s0020g03060,VIT_05s0020g03060,VIT_17s0000g01920,VIT_08s0007g02510,VIT…	3.80446e-17
GO:0042744	hydrogen peroxide catabolic process	biological_process	VIT_06s0004g01180,VIT_07s0191g00050,VIT_08s0007g03970,VIT_18s0001g06370,VIT_00s0698g00010,VIT_00s0698g00010,VIT_18s0001g15310	VIT_04s0023g03750,VIT_04s0008g05490,VIT_04s0023g03730,VIT_08s0040g03150,VIT_18s0001g02470,VIT_18s0001g06370,VIT_03s0038g02320,VIT_06s0004g03550,VIT_03s0063g01050,VIT_03s0063g01040,VIT_03s0063g01050,VIT_03s0063g01040,VIT_00s0698g00010,VIT_00s0698g00010,VIT_04s0044g00020,VIT_04s0044g00020,VIT_18s0122g01320,VIT_18s0122g01320,VIT_02s0012g00540,VIT_04s0023g02570,VIT_00s0225g00170,VIT_01s0010g01950,VIT…	0.000677536
GO:0010207	photosystem II assembly	biological_process	VIT_00s0207g00210,VIT_16s0022g00630,VIT_18s0001g11710,VIT_03s0038g03250,VIT_12s0059g01810,VIT_12s0059g01810	VIT_03s0038g03250,VIT_08s0056g01270,VIT_08s0056g01270,VIT_05s0020g03440,VIT_05s0020g03440,VIT_12s0057g00020,VIT_09s0018g00400,VIT_19s0014g01910,VIT_16s0022g00630,VIT_08s0056g01270,VIT_02s0033g00230,VIT_18s0001g11710,VIT_00s0207g00210,VIT_12s0057g00020,VIT_03s0038g03250,VIT_12s0057g00020,VIT_05s0020g03440,VIT_05s0020g03440,VIT_12s0059g01810,VIT_12s0059g01810,VIT_12s0057g00020,VIT_09s0018g00400,VIT…	0.00278979
GO:0006811	ion transport	biological_process	VIT_04s0008g05590,VIT_10s0116g01740,VIT_14s0066g02550,VIT_17s0000g05540,VIT_18s0164g00030	VIT_17s0000g02900,VIT_14s0066g02550,VIT_09s0054g00890,VIT_04s0008g02460,VIT_01s0011g04490,VIT_18s0001g12410,VIT_05s0020g04260,VIT_00s0332g00060,VIT_04s0008g02580,VIT_09s0002g00130,VIT_09s0018g02130,VIT_05s0020g04380,VIT_11s0052g00320,VIT_09s0002g02260,VIT_10s0071g01200,VIT_14s0030g02090,VIT_19s0014g01620,VIT_02s0025g03330,VIT_05s0020g04330,VIT_11s0052g00620,VIT_11s0149g00210,VIT_13s0158g00360,VIT…	3.39264e-09
GO:0009651	response to salt stress	biological_process	VIT_10s0116g00410,VIT_13s0064g01720,VIT_18s0001g01570,VIT_00s2086g00010,VIT_07s0005g02410	VIT_12s0028g00110,VIT_15s0045g01290,VIT_12s0057g00690,VIT_19s0093g00580,VIT_12s0057g00690,VIT_19s0093g00580,VIT_01s0127g00430,VIT_08s0058g01440,VIT_11s0016g00630,VIT_14s0066g01050,VIT_14s0060g00060,VIT_16s0039g00010,VIT_03s0063g01080,VIT_06s0004g06030,VIT_06s0061g00260,VIT_01s0010g00680,VIT_19s0093g00580,VIT_18s0001g08170,VIT_04s0008g01550,VIT_18s0001g01570,VIT_04s0008g01590,VIT_13s0019g02920,VIT…	2.00627e-05
GO:0006749	glutathione metabolic process	biological_process	VIT_18s0001g00690,VIT_18s0001g00690,VIT_13s0067g03470,VIT_19s0027g00460,VIT_19s0027g00460	VIT_07s0141g00390,VIT_05s0051g00870,VIT_18s0041g01900,VIT_12s0035g01130,VIT_12s0035g02100,VIT_12s0035g02100,VIT_15s0048g00950,VIT_15s0048g00950,VIT_12s0035g02110,VIT_12s0035g02110,VIT_12s0142g00530,VIT_08s0007g00060,VIT_06s0004g05690,VIT_07s0005g04870,VIT_07s0005g04870,VIT_01s0026g02400,VIT_01s0026g02400,VIT_12s0035g02100,VIT_12s0035g02100,VIT_05s0051g00310,VIT_17s0000g02930,VIT_17s0000g02930,VIT…	0.000697678
GO:1902600	proton transmembrane transport	biological_process	VIT_08s0007g00020,VIT_14s0068g02190,VIT_14s0066g02550,VIT_17s0000g05540	VIT_17s0000g02900,VIT_14s0066g02550,VIT_04s0008g05270,VIT_09s0054g00890,VIT_09s0054g00890,VIT_04s0008g02460,VIT_01s0011g04490,VIT_06s0004g03900,VIT_00s2642g00010,VIT_00s0332g00060,VIT_04s0008g02580,VIT_04s0008g02580,VIT_00s2244g00010,VIT_09s0002g00130,VIT_09s0002g02260,VIT_15s0046g00040,VIT_10s0071g01200,VIT_02s0025g03330,VIT_11s0052g00620,VIT_11s0149g00210,VIT_18s0001g08850,VIT_02s0488g00010,VIT…	0.00010003
GO:0042549	photosystem II stabilization	biological_process	VIT_00s0207g00210,VIT_07s0141g00570,VIT_18s0001g11710,VIT_08s0058g01450	VIT_08s0058g01450,VIT_08s0058g01450,VIT_08s0058g01450,VIT_08s0058g01450,VIT_07s0141g00570,VIT_14s0081g00060,VIT_18s0001g11710,VIT_00s0207g00210,VIT_07s0141g00570,VIT_14s0081g00060,VIT_07s0141g00570,VIT_14s0081g00060,VIT_07s0141g00570,VIT_14s0081g00060,VIT_08s0058g01450,VIT_18s0001g11710,VIT_00s0207g00210,VIT_18s0001g11710,VIT_00s0207g00210,VIT_18s0001g11710,VIT_00s0207g00210,VIT_18s0001g11710,VIT…	0.0148369
GO:0006952	defense response	biological_process	VIT_01s0011g05170,VIT_05s0077g01670,VIT_05s0094g00750	VIT_08s0007g06570,VIT_07s0005g00930,VIT_11s0052g01840,VIT_19s0015g00620,VIT_18s0041g01210,VIT_12s0121g00290,VIT_00s0346g00010,VIT_14s0108g00370,VIT_12s0178g00170,VIT_12s0057g00010,VIT_03s0088g00010,VIT_13s0158g00160,VIT_12s0178g00140,VIT_08s0058g00280,VIT_13s0158g00150,VIT_18s0041g01140,VIT_13s0067g01640,VIT_13s0019g02040,VIT_04s0044g01990,VIT_18s0166g00120,VIT_17s0000g09170,VIT_03s0167g00050,VIT…	4.62985e-14
GO:0032259	methylation	biological_process	VIT_13s0064g01470,VIT_18s0001g14440,VIT_01s0182g00050	VIT_05s0077g02250,VIT_13s0047g00850,VIT_00s1211g00020,VIT_11s0078g00230,VIT_00s0956g00010,VIT_13s0067g02690,VIT_07s0191g00040,VIT_14s0083g01090,VIT_19s0027g01250,VIT_04s0008g02700,VIT_02s0033g00530,VIT_14s0066g00270,VIT_05s0020g02310,VIT_16s0039g00080,VIT_19s0090g01250,VIT_19s0090g01250,VIT_10s0003g05070,VIT_01s0011g01080,VIT_13s0084g00650,VIT_16s0050g00820,VIT_18s0001g11990,VIT_12s0028g03110,VIT…	1.2994e-11
GO:0071555	cell wall organization	biological_process	VIT_02s0025g01330,VIT_06s0004g07970,VIT_13s0067g02930	VIT_11s0052g01340,VIT_12s0057g00370,VIT_12s0057g00320,VIT_12s0028g01270,VIT_08s0058g00810,VIT_08s0058g00810,VIT_02s0012g01790,VIT_08s0058g00810,VIT_07s0185g00050,VIT_09s0002g06650,VIT_05s0049g00050,VIT_11s0052g01340,VIT_08s0058g00810,VIT_10s0003g03180,VIT_19s0014g01430,VIT_01s0011g06250,VIT_11s0052g01180,VIT_11s0052g01190,VIT_11s0052g01340,VIT_05s0062g00250,VIT_11s0052g01220,VIT_10s0003g02480,VIT…	5.80144e-10
GO:0006629	lipid metabolic process	biological_process	VIT_06s0004g02390,VIT_01s0244g00030,VIT_05s0094g00750	VIT_08s0007g01750,VIT_05s0077g00950,VIT_08s0007g07890,VIT_13s0106g00790,VIT_04s0008g04840,VIT_19s0090g00630,VIT_14s0128g00330,VIT_11s0065g00360,VIT_15s0046g03340,VIT_18s0001g04980,VIT_11s0206g00120,VIT_14s0060g00350,VIT_05s0077g00480,VIT_04s0008g04840,VIT_16s0098g00460,VIT_10s0003g04200,VIT_02s0025g04580,VIT_05s0077g00480,VIT_07s0031g02350,VIT_08s0007g07890,VIT_07s0031g00830,VIT_11s0016g03690,VIT…	2.32034e-08
GO:0009058	biosynthetic process	biological_process	VIT_08s0007g05360,VIT_08s0007g08540,VIT_05s0020g02880	VIT_13s0019g02390,VIT_05s0020g02880,VIT_05s0094g01500,VIT_03s0038g04570,VIT_08s0058g00780,VIT_18s0001g12840,VIT_08s0007g08540,VIT_07s0141g00250,VIT_05s0094g01490,VIT_07s0005g02800,VIT_12s0057g01480,VIT_07s0005g05780,VIT_07s0141g00250,VIT_08s0007g05910,VIT_07s0141g00250,VIT_08s0007g05910,VIT_07s0141g00250,VIT_07s0141g00250,VIT_08s0007g05910,VIT_11s0065g01160,VIT_15s0045g01250,VIT_19s0027g01920,VIT…	0.000120939
GO:0006631	fatty acid metabolic process	biological_process	VIT_01s0244g00030,VIT_05s0094g00750,VIT_05s0094g00750	VIT_08s0007g01750,VIT_08s0007g07890,VIT_11s0065g00360,VIT_06s0004g02910,VIT_15s0046g03340,VIT_18s0001g04980,VIT_08s0007g07890,VIT_11s0016g03690,VIT_11s0016g03690,VIT_10s0003g04940,VIT_02s0025g03660,VIT_05s0077g02140,VIT_18s0001g04980,VIT_06s0004g02910,VIT_10s0116g00830,VIT_05s0094g00740,VIT_05s0094g00740,VIT_05s0094g00630,VIT_05s0094g00630,VIT_05s0094g00550,VIT_05s0094g00550,VIT_05s0094g00580,VIT…	0.000629013
GO:0009658	chloroplast organization	biological_process	VIT_05s0051g00860,VIT_10s0003g04040,VIT_15s0046g02910	VIT_14s0066g00220,VIT_08s0007g04330,VIT_14s0030g02190,VIT_07s0005g02610,VIT_14s0060g00060,VIT_11s0016g03860,VIT_05s0020g01670,VIT_15s0024g01460,VIT_18s0001g01860,VIT_05s0020g01670,VIT_08s0007g04330,VIT_01s0011g01080,VIT_01s0011g01080,VIT_05s0051g00860,VIT_16s0098g01060,VIT_01s0011g00240,VIT_01s0011g00240,VIT_19s0014g00350,VIT_14s0060g00060,VIT_13s0067g02560,VIT_03s0038g04180,VIT_03s0038g04180,VIT…	0.000752353
GO:0009737	response to abscisic acid	biological_process	VIT_15s0048g02500,VIT_07s0005g02410,VIT_08s0105g00570	VIT_13s0019g00590,VIT_12s0057g00690,VIT_19s0093g00580,VIT_12s0057g00690,VIT_19s0093g00580,VIT_16s0039g00610,VIT_07s0104g00460,VIT_06s0009g02520,VIT_16s0039g00010,VIT_18s0001g07630,VIT_03s0063g01080,VIT_06s0004g06030,VIT_07s0031g00160,VIT_19s0093g00580,VIT_18s0001g07630,VIT_07s0005g02410,VIT_07s0129g00240,VIT_03s0091g01030,VIT_18s0001g12580,VIT_04s0008g05190,VIT_17s0000g05240,VIT_19s0014g01440,VIT…	0.0010089
GO:0009793	embryo development ending in seed dormancy	biological_process	VIT_03s0063g01380,VIT_08s0105g00570,VIT_15s0046g02910	VIT_16s0100g00500,VIT_18s0001g15320,VIT_18s0041g00140,VIT_02s0025g01570,VIT_15s0021g01430,VIT_13s0084g00110,VIT_06s0004g02070,VIT_11s0016g03860,VIT_04s0023g00060,VIT_05s0020g01670,VIT_15s0024g01460,VIT_04s0023g01820,VIT_19s0085g00490,VIT_18s0001g01860,VIT_05s0102g00370,VIT_07s0031g00160,VIT_07s0005g05780,VIT_09s0096g00070,VIT_05s0020g01670,VIT_06s0004g02430,VIT_07s0129g00240,VIT_18s0001g02300,VIT…	0.00205227
GO:0010468	regulation of gene expression	biological_process	VIT_01s0011g03100,VIT_01s0011g03100,VIT_07s0129g00330	VIT_13s0019g04010,VIT_01s0137g00760,VIT_01s0137g00760,VIT_08s0056g00210,VIT_04s0023g02420,VIT_09s0070g00320,VIT_02s0025g00270,VIT_05s0094g00900,VIT_06s0004g03620,VIT_04s0008g03960,VIT_18s0122g00550,VIT_15s0045g00310,VIT_08s0007g04220,VIT_18s0001g13010,VIT_05s0020g02530,VIT_06s0004g03540,VIT_12s0142g00130,VIT_17s0000g02570,VIT_07s0031g02130,VIT_01s0011g04920,VIT_15s0046g02010,VIT_06s0061g01050,VIT…	0.0048684
GO:0006865	amino acid transport	biological_process	VIT_03s0038g02290,VIT_13s0073g00050,VIT_08s0007g02030	VIT_13s0067g00280,VIT_14s0108g00710,VIT_18s0041g01250,VIT_06s0009g01140,VIT_15s0021g01840,VIT_01s0011g03180,VIT_19s0015g01290,VIT_09s0002g08410,VIT_03s0038g03900,VIT_10s0116g01380,VIT_03s0038g03540,VIT_13s0074g00570,VIT_03s0038g03530,VIT_05s0062g01150,VIT_19s0027g01880,VIT_01s0010g02700,VIT_14s0083g00740,VIT_13s0067g02220,VIT_18s0001g08270,VIT_13s0074g00540,VIT_14s0108g00690,VIT_10s0003g04540,VIT…	0.0262503
GO:0003333	amino acid transmembrane transport	biological_process	VIT_03s0038g02290,VIT_13s0073g00050,VIT_08s0007g02030	VIT_18s0041g01250,VIT_06s0009g01140,VIT_15s0021g01840,VIT_01s0011g03180,VIT_19s0015g01290,VIT_09s0002g08410,VIT_03s0038g03900,VIT_10s0116g01380,VIT_03s0038g03540,VIT_06s0009g02340,VIT_13s0074g00570,VIT_03s0038g03530,VIT_05s0062g01150,VIT_19s0027g01880,VIT_01s0010g02700,VIT_14s0083g00740,VIT_13s0067g02220,VIT_18s0001g08270,VIT_05s0077g01190,VIT_13s0019g04220,VIT_13s0074g00540,VIT_14s0108g00690,VIT…	0.0347008
GO:0009535	chloroplast thylakoid membrane	cellular_component	VIT_00s0125g00280,VIT_00s0125g00280,VIT_00s0181g00180,VIT_00s0181g00180,VIT_01s0010g01170,VIT_01s0010g03620,VIT_01s0010g03620,VIT_01s0011g05310,VIT_02s0025g01470,VIT_03s0017g00940,VIT_03s0063g02020,VIT_04s0044g01410,VIT_05s0020g03180,VIT_05s0020g04110,VIT_06s0004g08360,VIT_07s0005g02220,VIT_07s0005g02220,VIT_07s0031g01150,VIT_07s0141g00570,VIT_07s0141g00570,VIT_07s0151g01000,VIT_08s0007g00710,VIT…	VIT_14s0066g00220,VIT_17s0000g02900,VIT_17s0000g02900,VIT_14s0108g00590,VIT_11s0149g00040,VIT_00s0332g00060,VIT_02s0025g01570,VIT_18s0001g00190,VIT_18s0001g08620,VIT_12s0028g01600,VIT_04s0008g01960,VIT_18s0001g07690,VIT_00s0733g00010,VIT_17s0000g02900,VIT_17s0000g02900,VIT_19s0085g00110,VIT_19s0090g00480,VIT_00s0733g00010,VIT_10s0116g01740,VIT_18s0001g08620,VIT_08s0058g00440,VIT_08s0058g00410,VIT…	1.88462e-11
GO:0005634	nucleus	cellular_component	VIT_00s0226g00070,VIT_01s0011g03100,VIT_01s0011g03100,VIT_01s0011g03110,VIT_01s0026g01950,VIT_01s0026g01950,VIT_02s0012g00990,VIT_03s0038g04760,VIT_03s0038g04760,VIT_03s0063g01380,VIT_03s0063g01380,VIT_03s0063g02620,VIT_03s0063g02670,VIT_03s0063g02680,VIT_04s0008g05560,VIT_04s0023g01910,VIT_05s0020g04690,VIT_05s0077g01670,VIT_06s0080g00420,VIT_07s0005g02510,VIT_07s0005g02510,VIT_07s0197g00080,VIT…	VIT_12s0034g01000,VIT_13s0064g00360,VIT_13s0067g02250,VIT_09s0002g01610,VIT_08s0007g03890,VIT_05s0077g02250,VIT_13s0019g00590,VIT_14s0006g02810,VIT_14s0006g02810,VIT_13s0047g00850,VIT_11s0078g00230,VIT_18s0001g04610,VIT_00s0956g00010,VIT_13s0067g02690,VIT_07s0191g00040,VIT_14s0083g01090,VIT_09s0002g01120,VIT_19s0027g01250,VIT_04s0008g02700,VIT_02s0033g00530,VIT_17s0000g10190,VIT_07s0031g01750,VIT…	7.12313e-261
GO:0005737	cytoplasm	cellular_component	VIT_00s0211g00160,VIT_04s0008g02860,VIT_05s0020g01750,VIT_05s0020g01760,VIT_05s0062g00780,VIT_05s0077g01670,VIT_06s0080g00420,VIT_07s0005g00090,VIT_07s0104g01400,VIT_07s0104g01420,VIT_07s0197g00080,VIT_08s0007g03970,VIT_08s0007g07600,VIT_11s0016g00560,VIT_13s0019g01240,VIT_14s0060g00990,VIT_14s0066g01210,VIT_14s0068g01570,VIT_14s0068g01570,VIT_18s0001g00690,VIT_18s0001g00690,VIT_00s0211g00120,VIT…	VIT_12s0034g01000,VIT_05s0029g01200,VIT_19s0027g01380,VIT_19s0027g01380,VIT_13s0074g00310,VIT_13s0019g00590,VIT_14s0006g02810,VIT_03s0038g03440,VIT_14s0060g02350,VIT_00s1231g00010,VIT_05s0102g00100,VIT_08s0007g08570,VIT_01s0011g02280,VIT_18s0001g04610,VIT_15s0024g00700,VIT_10s0003g00640,VIT_10s0003g00640,VIT_06s0004g02920,VIT_06s0004g00400,VIT_18s0001g00440,VIT_09s0002g01120,VIT_09s0002g01120,VIT…	7.06757e-98
GO:0009941	chloroplast envelope	cellular_component	VIT_00s0125g00280,VIT_00s0181g00180,VIT_01s0010g03620,VIT_01s0127g00740,VIT_03s0063g02020,VIT_06s0004g00940,VIT_06s0004g08360,VIT_07s0005g02220,VIT_07s0141g00620,VIT_09s0002g04330,VIT_10s0003g02890,VIT_10s0003g02900,VIT_11s0016g00730,VIT_12s0028g00320,VIT_12s0055g01110,VIT_12s0057g00630,VIT_13s0019g01240,VIT_13s0019g04140,VIT_14s0066g01780,VIT_15s0048g02500,VIT_17s0000g06350,VIT_17s0000g09910,VIT…	VIT_14s0066g00220,VIT_07s0129g01040,VIT_14s0108g00590,VIT_14s0030g02190,VIT_14s0030g02190,VIT_05s0020g02880,VIT_13s0019g01240,VIT_11s0149g00040,VIT_16s0050g02630,VIT_16s0050g02630,VIT_18s0001g00190,VIT_07s0005g02610,VIT_08s0007g03180,VIT_14s0083g00530,VIT_14s0060g00060,VIT_19s0027g00130,VIT_19s0014g00020,VIT_02s0025g03490,VIT_00s0291g00100,VIT_00s0291g00100,VIT_12s0028g01600,VIT_04s0008g01170,VIT…	0.0395566
GO:0009579	thylakoid	cellular_component	VIT_00s0125g00280,VIT_00s0125g00280,VIT_00s0181g00180,VIT_00s0904g00010,VIT_01s0010g03620,VIT_01s0026g02680,VIT_01s0127g00740,VIT_01s0137g00210,VIT_04s0044g01410,VIT_06s0004g05180,VIT_06s0004g08380,VIT_07s0005g02220,VIT_08s0007g00840,VIT_10s0003g02890,VIT_10s0003g02900,VIT_10s0003g04350,VIT_11s0016g00730,VIT_12s0028g00320,VIT_12s0055g01110,VIT_12s0057g00630,VIT_13s0019g02050,VIT_13s0019g04140,VIT…	VIT_17s0000g02900,VIT_18s0001g08620,VIT_00s0733g00010,VIT_17s0000g02900,VIT_19s0085g00110,VIT_00s0733g00010,VIT_18s0001g08620,VIT_18s0001g08170,VIT_08s0058g00440,VIT_08s0058g00410,VIT_08s0058g00400,VIT_13s0067g01840,VIT_08s0058g00430,VIT_06s0004g07160,VIT_01s0150g00200,VIT_19s0014g03330,VIT_14s0066g01410,VIT_08s0058g00430,VIT_05s0077g00450,VIT_06s0004g04370,VIT_13s0019g00760,VIT_06s0004g03890,VIT…	0.00329834
GO:0005886	plasma membrane	cellular_component	VIT_01s0010g01870,VIT_01s0010g01870,VIT_01s0026g01490,VIT_02s0012g01160,VIT_02s0025g00280,VIT_03s0017g00940,VIT_03s0038g02290,VIT_04s0008g06210,VIT_04s0008g06210,VIT_04s0023g00320,VIT_08s0007g05360,VIT_08s0040g00830,VIT_11s0037g00960,VIT_13s0019g01240,VIT_13s0019g04050,VIT_13s0073g00050,VIT_17s0000g05700,VIT_17s0000g09470,VIT_17s0000g09470,VIT_18s0001g08240,VIT_18s0076g00220,VIT_18s0076g00220,VIT…	VIT_05s0094g00460,VIT_04s0043g00820,VIT_08s0032g01150,VIT_12s0059g02060,VIT_00s0404g00100,VIT_11s0016g05900,VIT_08s0032g00440,VIT_04s0008g02770,VIT_03s0038g04720,VIT_12s0059g02340,VIT_01s0113g00540,VIT_04s0023g01980,VIT_07s0005g01380,VIT_06s0004g03700,VIT_03s0038g04210,VIT_07s0005g01380,VIT_17s0000g02200,VIT_12s0134g00300,VIT_03s0017g01290,VIT_16s0050g01920,VIT_10s0092g00710,VIT_12s0028g01960,VIT…	1.1903e-114
GO:0005829	cytosol	cellular_component	VIT_00s1995g00010,VIT_00s2576g00010,VIT_00s2840g00010,VIT_01s0011g06440,VIT_02s0025g00280,VIT_03s0063g01380,VIT_03s0063g01380,VIT_04s0023g03010,VIT_05s0062g00780,VIT_05s0077g02150,VIT_07s0191g00050,VIT_17s0000g05700,VIT_18s0001g00690,VIT_18s0089g01230,VIT_18s0089g01230,VIT_19s0014g03130,VIT_19s0015g01720,VIT_00s0532g00030,VIT_01s0011g05960,VIT_01s0127g00420,VIT_03s0038g01780,VIT_03s0038g02510,VIT…	VIT_12s0034g01000,VIT_05s0029g01200,VIT_13s0074g00310,VIT_13s0019g00590,VIT_13s0019g00590,VIT_13s0067g03060,VIT_14s0006g02810,VIT_03s0038g03440,VIT_14s0060g02350,VIT_05s0020g01550,VIT_01s0011g02280,VIT_15s0024g00700,VIT_15s0024g00700,VIT_06s0004g00400,VIT_09s0002g01120,VIT_10s0042g01220,VIT_08s0007g08560,VIT_16s0039g01390,VIT_07s0095g00760,VIT_03s0063g02560,VIT_14s0128g00370,VIT_17s0000g10190,VIT…	1.74492e-26
GO:0009523	photosystem II	cellular_component	VIT_00s0181g00180,VIT_00s0207g00210,VIT_00s0904g00010,VIT_01s0010g03620,VIT_01s0026g02680,VIT_01s0137g00210,VIT_04s0008g01730,VIT_07s0005g02220,VIT_07s0141g00570,VIT_08s0040g00850,VIT_10s0003g02890,VIT_10s0003g02900,VIT_11s0016g00730,VIT_11s0016g01400,VIT_12s0028g00320,VIT_12s0028g01080,VIT_12s0055g01110,VIT_12s0057g00630,VIT_13s0019g04140,VIT_14s0060g02430,VIT_15s0024g00040,VIT_17s0000g06350,VIT…	VIT_13s0019g02630,VIT_13s0019g02630,VIT_12s0055g00080,VIT_12s0055g00080,VIT_11s0103g00100,VIT_11s0103g00100,VIT_14s0128g00030,VIT_14s0060g00850,VIT_12s0028g01080,VIT_13s0019g00260,VIT_18s0122g00680,VIT_07s0031g02410,VIT_00s0904g00010,VIT_12s0142g00310,VIT_08s0040g00850,VIT_14s0060g02430,VIT_13s0019g00320,VIT_13s0064g01080,VIT_04s0008g04310,VIT_01s0026g02680,VIT_19s0014g05080,VIT_18s0001g15360,VIT…	0.000112926
GO:0009522	photosystem I	cellular_component	VIT_00s0125g00280,VIT_00s0181g00180,VIT_01s0010g03620,VIT_04s0044g01410,VIT_05s0020g03180,VIT_07s0005g02220,VIT_07s0151g01000,VIT_09s0002g04320,VIT_10s0003g02890,VIT_10s0003g02900,VIT_10s0003g04350,VIT_11s0016g00730,VIT_12s0028g00320,VIT_12s0055g01110,VIT_12s0057g00630,VIT_13s0019g04140,VIT_15s0024g00040,VIT_17s0000g06350,VIT_18s0089g01170,VIT_19s0014g00160,VIT_19s0014g03660,VIT_19s0015g01760,VIT…	VIT_18s0001g08620,VIT_18s0001g08620,VIT_00s0246g00200,VIT_00s0125g00280,VIT_18s0001g08620,VIT_09s0002g08340,VIT_00s0246g00200,VIT_12s0059g02430,VIT_00s0246g00200,VIT_18s0001g08620,VIT_18s0001g10550,VIT_07s0005g02220,VIT_13s0019g04140,VIT_15s0024g00040,VIT_12s0057g00630,VIT_19s0014g00160,VIT_10s0003g02900,VIT_00s0181g00200,VIT_01s0010g03620,VIT_10s0003g02890,VIT_12s0055g01110,VIT_11s0016g00730,VIT…	1.76777e-05
GO:0005840	ribosome	cellular_component	VIT_09s0002g04330,VIT_15s0046g01780,VIT_16s0115g00080,VIT_19s0014g02230,VIT_19s0015g00140,VIT_00s0616g00020,VIT_00s0838g00020,VIT_01s0011g03590,VIT_05s0020g01140,VIT_05s0049g01480,VIT_07s0141g00200,VIT_08s0007g02090,VIT_10s0003g00010,VIT_13s0067g03290,VIT_14s0006g03060,VIT_14s0068g01950,VIT_14s0068g02160,VIT_15s0024g00390,VIT_15s0046g02910,VIT_18s0001g03850,VIT_18s0001g11750,VIT_19s0014g04970	VIT_03s0017g01790,VIT_12s0028g01800,VIT_01s0150g00580,VIT_02s0025g02890,VIT_13s0019g03970,VIT_15s0046g01780,VIT_04s0008g00050,VIT_13s0067g00270,VIT_06s0004g08260,VIT_05s0094g00870,VIT_07s0031g02150,VIT_01s0010g02310,VIT_06s0004g04090,VIT_17s0053g00180,VIT_03s0017g00140,VIT_08s0007g06150,VIT_03s0038g02780,VIT_18s0072g00340,VIT_10s0003g01520,VIT_08s0040g01870,VIT_16s0039g02080,VIT_00s0174g00190,VIT…	0.00577483
GO:0010287	plastoglobule	cellular_component	VIT_00s0125g00280,VIT_00s0181g00180,VIT_01s0010g03620,VIT_07s0005g02220,VIT_10s0003g02890,VIT_10s0003g02900,VIT_11s0016g00730,VIT_12s0028g00320,VIT_12s0055g01110,VIT_12s0057g00630,VIT_13s0019g04140,VIT_15s0024g00040,VIT_17s0000g06350,VIT_18s0089g01170,VIT_19s0014g00160,VIT_19s0014g03660,VIT_08s0007g02190,VIT_18s0001g05440,VIT_18s0001g10550,VIT_18s0164g00030	VIT_18s0164g00030,VIT_00s0125g00280,VIT_02s0012g01900,VIT_01s0011g04350,VIT_01s0011g04350,VIT_03s0017g02360,VIT_18s0001g01620,VIT_04s0008g02560,VIT_03s0017g02360,VIT_04s0008g02560,VIT_02s0012g01900,VIT_18s0001g05440,VIT_07s0031g02690,VIT_01s0011g04350,VIT_01s0011g04350,VIT_01s0011g04350,VIT_03s0017g02360,VIT_18s0001g01620,VIT_04s0008g02560,VIT_04s0008g03600,VIT_18s0001g05440,VIT_18s0164g00030,VIT…	0.000691024
GO:0005739	mitochondrion	cellular_component	VIT_00s1286g00020,VIT_01s0011g01970,VIT_07s0104g00270,VIT_09s0002g04330,VIT_13s0019g01240,VIT_16s0039g02750,VIT_19s0015g00140,VIT_00s0323g00080,VIT_05s0049g00470,VIT_05s0077g00510,VIT_05s0077g00510,VIT_09s0002g03930,VIT_10s0116g01540,VIT_10s0116g01540,VIT_18s0001g03850,VIT_18s0001g05440,VIT_19s0014g04970	VIT_16s0022g01890,VIT_19s0027g01380,VIT_05s0077g02250,VIT_13s0047g00850,VIT_03s0038g03440,VIT_11s0078g00230,VIT_00s1231g00010,VIT_05s0020g01550,VIT_01s0011g02280,VIT_01s0011g02280,VIT_06s0004g00400,VIT_00s0956g00010,VIT_13s0067g02690,VIT_14s0083g01090,VIT_16s0039g01390,VIT_16s0039g01390,VIT_19s0027g01150,VIT_19s0027g01150,VIT_19s0027g01250,VIT_19s0027g01200,VIT_19s0027g01200,VIT_11s0103g00120,VIT…	1.48762e-30
GO:0005576	extracellular region	cellular_component	VIT_02s0025g01330,VIT_05s0051g00480,VIT_05s0077g01280,VIT_06s0004g01180,VIT_06s0004g07970,VIT_07s0005g06090,VIT_07s0031g02480,VIT_07s0191g00050,VIT_08s0032g00890,VIT_09s0002g02120,VIT_13s0067g02930,VIT_08s0032g01180	VIT_11s0052g01340,VIT_01s0011g00300,VIT_12s0057g00370,VIT_12s0057g00320,VIT_12s0028g01270,VIT_03s0038g02970,VIT_17s0000g05350,VIT_16s0050g02210,VIT_01s0011g02170,VIT_02s0025g01380,VIT_03s0038g02970,VIT_01s0011g00300,VIT_01s0011g00290,VIT_04s0023g02130,VIT_08s0032g01180,VIT_07s0005g05920,VIT_19s0015g01960,VIT_09s0002g01340,VIT_07s0185g00050,VIT_09s0002g06650,VIT_03s0063g01040,VIT_11s0052g01340,VIT…	3.48239e-21
GO:0009506	plasmodesma	cellular_component	VIT_01s0026g02270,VIT_09s0002g02120,VIT_13s0019g01240,VIT_13s0019g04050,VIT_15s0046g01560,VIT_15s0048g02530,VIT_17s0000g05700,VIT_18s0001g08240,VIT_19s0014g03130,VIT_03s0038g02520,VIT_08s0007g05060,VIT_18s0001g14610	VIT_13s0067g03060,VIT_15s0024g00700,VIT_12s0028g00110,VIT_04s0008g02770,VIT_07s0005g01380,VIT_07s0005g01380,VIT_15s0048g02530,VIT_12s0028g01960,VIT_16s0039g00610,VIT_04s0008g00290,VIT_14s0108g00340,VIT_16s0013g01990,VIT_07s0005g05420,VIT_05s0077g00970,VIT_04s0008g00920,VIT_12s0035g00020,VIT_12s0035g00140,VIT_14s0068g00110,VIT_07s0129g00970,VIT_00s1542g00010,VIT_13s0084g00570,VIT_18s0001g08240,VIT…	1.55201e-17
GO:0009654	photosystem II oxygen evolving complex	cellular_component	VIT_00s0207g00210,VIT_00s0904g00010,VIT_01s0026g02680,VIT_08s0040g00850,VIT_12s0028g01080,VIT_14s0060g02430,VIT_18s0001g11710,VIT_19s0027g00200,VIT_07s0005g04400,VIT_13s0064g01080	VIT_14s0128g00030,VIT_14s0060g00850,VIT_12s0028g01080,VIT_13s0019g00260,VIT_18s0122g00680,VIT_07s0031g02410,VIT_00s0904g00010,VIT_12s0142g00310,VIT_08s0040g00850,VIT_14s0060g02430,VIT_13s0019g00320,VIT_13s0064g01080,VIT_04s0008g04310,VIT_01s0026g02680,VIT_19s0014g05080,VIT_18s0001g15360,VIT_14s0128g00030,VIT_14s0060g00850,VIT_13s0019g00260,VIT_19s0027g00200,VIT_00s0904g00010,VIT_12s0142g00310,VIT…	0.00168336
GO:0048046	apoplast	cellular_component	VIT_01s0127g00740,VIT_07s0031g02480,VIT_09s0002g02120,VIT_14s0068g00680,VIT_00s0759g00010,VIT_07s0005g02410,VIT_17s0000g02260,VIT_18s0122g00960	VIT_11s0052g01340,VIT_14s0066g00220,VIT_11s0052g00070,VIT_17s0000g05350,VIT_08s0007g08130,VIT_08s0007g08130,VIT_18s0001g14400,VIT_03s0038g01930,VIT_07s0005g02410,VIT_07s0005g05920,VIT_09s0002g01340,VIT_07s0185g00050,VIT_11s0052g01340,VIT_11s0052g00070,VIT_18s0001g11230,VIT_14s0066g00220,VIT_08s0007g03610,VIT_14s0066g00220,VIT_18s0001g14400,VIT_03s0038g01930,VIT_07s0005g02410,VIT_17s0000g02260,VIT…	1.76224e-07
GO:0043231	intracellular membrane-bounded organelle	cellular_component	VIT_03s0017g01370,VIT_07s0151g00540,VIT_14s0068g02190,VIT_18s0041g00710,VIT_18s0041g00830,VIT_08s0040g01470,VIT_14s0068g00500	VIT_13s0067g00280,VIT_07s0191g00260,VIT_17s0000g05860,VIT_07s0129g00110,VIT_08s0007g07890,VIT_05s0020g04260,VIT_15s0046g01830,VIT_05s0020g01200,VIT_09s0018g02130,VIT_05s0020g04380,VIT_11s0052g00320,VIT_08s0007g08730,VIT_14s0030g02090,VIT_19s0014g01620,VIT_00s0477g00070,VIT_05s0020g04330,VIT_00s0463g00030,VIT_13s0158g00360,VIT_05s0020g04220,VIT_18s0041g02240,VIT_05s0020g04300,VIT_05s0020g04360,VIT…	3.81937e-15
GO:0005773	vacuole	cellular_component	VIT_07s0031g02480,VIT_08s0007g05360,VIT_09s0002g02120,VIT_18s0076g00220,VIT_18s0076g00250,VIT_03s0038g02520,VIT_08s0007g07280	VIT_15s0045g01290,VIT_05s0020g00470,VIT_18s0001g14360,VIT_07s0005g02970,VIT_02s0025g01570,VIT_17s0000g09170,VIT_05s0020g02530,VIT_16s0050g00260,VIT_17s0000g02860,VIT_13s0084g00620,VIT_06s0004g04700,VIT_08s0056g01700,VIT_05s0020g00470,VIT_17s0000g02860,VIT_17s0000g02860,VIT_04s0008g04700,VIT_05s0020g00470,VIT_05s0020g00470,VIT_18s0001g14360,VIT_16s0050g00260,VIT_10s0003g04180,VIT_13s0084g00620,VIT…	8.77095e-06
GO:0005618	cell wall	cellular_component	VIT_02s0025g01330,VIT_06s0004g07970,VIT_07s0031g02480,VIT_09s0002g02120,VIT_09s0002g02120,VIT_13s0067g02930	VIT_11s0052g01340,VIT_12s0057g00400,VIT_12s0057g00370,VIT_12s0057g00670,VIT_12s0057g00320,VIT_12s0028g01270,VIT_03s0097g00530,VIT_16s0050g00260,VIT_18s0001g00480,VIT_17s0000g07300,VIT_07s0005g05920,VIT_07s0005g05920,VIT_09s0002g01340,VIT_09s0002g01340,VIT_07s0185g00050,VIT_09s0002g06650,VIT_04s0008g02200,VIT_11s0052g01340,VIT_16s0050g00260,VIT_01s0137g00630,VIT_06s0004g00470,VIT_16s0050g00260,VIT…	9.46406e-15
GO:0005887	integral component of plasma membrane	cellular_component	VIT_04s0023g01500,VIT_04s0043g00370,VIT_11s0149g00050,VIT_18s0076g00220,VIT_18s0076g00250,VIT_01s0011g04980	VIT_04s0069g00750,VIT_04s0069g00750,VIT_07s0191g00260,VIT_07s0129g00110,VIT_06s0004g04100,VIT_05s0020g04260,VIT_09s0018g02130,VIT_05s0020g04380,VIT_11s0052g00320,VIT_10s0003g02550,VIT_14s0030g02090,VIT_19s0014g01620,VIT_04s0008g04320,VIT_00s0477g00070,VIT_05s0020g04330,VIT_00s0463g00030,VIT_13s0158g00360,VIT_05s0020g04220,VIT_05s0020g04300,VIT_05s0020g04360,VIT_07s0129g00180,VIT_05s0020g04280,VIT…	1.39339e-05
GO:0009505	plant-type cell wall	cellular_component	VIT_04s0008g05010,VIT_05s0077g01280,VIT_07s0191g00050,VIT_08s0032g00890,VIT_09s0002g02120,VIT_17s0000g01460	VIT_12s0057g00370,VIT_12s0057g00320,VIT_08s0040g00060,VIT_08s0007g02450,VIT_07s0005g01650,VIT_18s0075g00210,VIT_00s0375g00030,VIT_13s0067g02640,VIT_10s0071g01100,VIT_10s0071g01130,VIT_10s0071g01120,VIT_14s0068g01110,VIT_08s0007g02460,VIT_08s0007g02470,VIT_08s0007g02470,VIT_02s0154g00520,VIT_02s0154g00520,VIT_08s0007g02440,VIT_08s0007g02450,VIT_03s0091g00750,VIT_00s0375g00030,VIT_08s0032g00890,VIT…	0.00010297
GO:1990904	ribonucleoprotein complex	cellular_component	VIT_08s0032g01180,VIT_08s0040g01760,VIT_10s0003g00010,VIT_14s0066g00140,VIT_15s0048g02560	VIT_05s0020g00470,VIT_11s0118g00720,VIT_18s0166g00180,VIT_14s0066g01020,VIT_19s0027g00760,VIT_09s0002g02100,VIT_14s0219g00270,VIT_17s0000g00240,VIT_19s0014g04770,VIT_04s0008g03800,VIT_17s0000g09680,VIT_14s0066g00140,VIT_05s0020g00470,VIT_17s0000g05240,VIT_18s0001g06590,VIT_04s0044g00080,VIT_10s0042g01160,VIT_13s0064g01430,VIT_07s0031g00600,VIT_03s0063g01050,VIT_08s0056g00690,VIT_00s0264g00120,VIT…	0.0488622
GO:0009538	photosystem I reaction center	cellular_component	VIT_00s0125g00280,VIT_05s0020g03180,VIT_07s0151g01000,VIT_09s0002g04320,VIT_04s0023g00410	VIT_00s0125g00280,VIT_00s0125g00280,VIT_09s0002g04320,VIT_04s0023g00410,VIT_00s0125g00280,VIT_05s0020g03180,VIT_09s0002g04320,VIT_07s0005g04920,VIT_07s0151g01000,VIT_00s0125g00280,VIT_04s0023g00410,VIT_00s0125g00280,VIT_05s0020g03180,VIT_09s0002g04320,VIT_07s0005g04920,VIT_07s0151g01000,VIT_09s0002g04320,VIT_04s0023g00410,VIT_00s0125g00280,VIT_05s0020g03180,VIT_09s0002g04320,VIT_07s0005g04920,VIT…	0.00412471
GO:0005777	peroxisome	cellular_component	VIT_00s0698g00010,VIT_08s0007g07280,VIT_10s0003g03830,VIT_19s0093g00510	VIT_01s0127g00430,VIT_02s0012g02530,VIT_02s0012g02530,VIT_02s0012g00310,VIT_05s0020g02230,VIT_00s0125g00170,VIT_10s0116g00870,VIT_05s0124g00480,VIT_14s0006g02240,VIT_11s0016g03690,VIT_11s0016g03690,VIT_08s0007g03610,VIT_14s0128g00720,VIT_05s0049g00160,VIT_06s0009g03740,VIT_17s0000g01820,VIT_11s0016g03690,VIT_11s0016g03690,VIT_18s0001g00290,VIT_02s0109g00250,VIT_05s0124g00490,VIT_19s0093g00510,VIT…	0.0382029
GO:0010598	NAD(P)H dehydrogenase complex (plastoquinone)	cellular_component	VIT_01s0011g05310,VIT_02s0025g01470,VIT_04s0008g01770,VIT_04s0008g01770	VIT_04s0008g01770,VIT_04s0008g01770,VIT_01s0011g05310,VIT_18s0117g00260,VIT_09s0018g00290,VIT_14s0068g00280,VIT_02s0025g01470,VIT_09s0018g00290,VIT_02s0025g01470,VIT_04s0008g01770,VIT_04s0008g01770,VIT_01s0011g05290,VIT_01s0011g05310,VIT_00s1547g00010,VIT_00s1596g00010,VIT_18s0117g00260,VIT_09s0018g00290,VIT_02s0025g01470,VIT_14s0068g00280,VIT_01s0011g05290,VIT_02s0025g01470,VIT_01s0011g05310,VIT…	0.0444373
GO:0005622	intracellular anatomical structure	cellular_component	VIT_17s0000g07580,VIT_02s0154g00100,VIT_10s0003g03090	VIT_12s0057g00690,VIT_07s0005g01380,VIT_01s0010g03780,VIT_14s0060g00100,VIT_04s0069g00750,VIT_04s0023g03680,VIT_01s0011g06190,VIT_11s0052g01160,VIT_12s0057g00690,VIT_13s0067g03490,VIT_07s0005g01380,VIT_07s0005g05040,VIT_08s0040g03120,VIT_01s0010g03780,VIT_04s0008g03460,VIT_13s0067g03480,VIT_18s0001g02540,VIT_14s0060g00100,VIT_13s0067g03460,VIT_17s0000g07580,VIT_04s0069g00750,VIT_13s0067g03510,VIT…	0.000928735
GO:0016491	oxidoreductase activity	molecular_function	VIT_01s0011g06440,VIT_01s0011g06440,VIT_01s0127g00740,VIT_03s0017g00940,VIT_03s0063g01150,VIT_03s0063g01310,VIT_03s0180g00260,VIT_04s0008g06780,VIT_05s0077g02150,VIT_05s0077g02150,VIT_05s0094g01130,VIT_05s0094g01190,VIT_06s0004g01180,VIT_07s0191g00050,VIT_08s0007g03970,VIT_08s0040g00390,VIT_08s0040g00780,VIT_09s0002g03450,VIT_09s0002g03460,VIT_09s0002g05270,VIT_10s0116g00410,VIT_11s0016g00560,VIT…	VIT_03s0038g04720,VIT_17s0000g05880,VIT_07s0031g01990,VIT_16s0039g02720,VIT_01s0011g01620,VIT_08s0007g01060,VIT_17s0000g02140,VIT_02s0033g01260,VIT_11s0149g00140,VIT_11s0149g00140,VIT_17s0000g05570,VIT_16s0039g01670,VIT_13s0019g02360,VIT_17s0000g10430,VIT_04s0044g02020,VIT_05s0020g00380,VIT_19s0085g00820,VIT_18s0001g08620,VIT_18s0001g07100,VIT_03s0038g00030,VIT_01s0011g02960,VIT_18s0001g07630,VIT…	1.19116e-50
GO:0046872	metal ion binding	molecular_function	VIT_02s0087g00910,VIT_03s0017g00940,VIT_03s0063g01150,VIT_03s0180g00260,VIT_04s0008g00610,VIT_05s0094g01190,VIT_06s0004g01180,VIT_07s0191g00050,VIT_08s0007g07600,VIT_08s0040g00390,VIT_08s0040g00780,VIT_09s0002g05270,VIT_10s0116g00410,VIT_12s0057g00570,VIT_12s0134g00040,VIT_13s0019g04910,VIT_13s0064g00810,VIT_14s0066g01780,VIT_16s0098g00290,VIT_16s0100g00290,VIT_17s0000g00110,VIT_17s0000g05110,VIT…	VIT_10s0071g00570,VIT_03s0038g03440,VIT_01s0011g02280,VIT_16s0039g01390,VIT_17s0000g10190,VIT_18s0075g01040,VIT_17s0000g01920,VIT_19s0014g00390,VIT_11s0016g01740,VIT_05s0029g01380,VIT_03s0038g04720,VIT_05s0049g00090,VIT_19s0093g00580,VIT_14s0081g00630,VIT_05s0049g00090,VIT_19s0093g00580,VIT_14s0081g00630,VIT_00s0734g00020,VIT_04s0023g03420,VIT_14s0066g02550,VIT_14s0128g00400,VIT_05s0049g00090,VIT…	1.2989e-98
GO:0005524	ATP binding	molecular_function	VIT_00s1995g00010,VIT_00s2576g00010,VIT_00s2840g00010,VIT_02s0025g00280,VIT_04s0044g00120,VIT_05s0020g04820,VIT_05s0020g04840,VIT_06s0004g05180,VIT_07s0104g00270,VIT_07s0197g00080,VIT_08s0007g00840,VIT_08s0007g07600,VIT_08s0007g08540,VIT_11s0037g00960,VIT_13s0019g01240,VIT_13s0019g02050,VIT_14s0108g00430,VIT_16s0098g01080,VIT_18s0001g00190,VIT_18s0001g08240,VIT_01s0011g03010,VIT_02s0025g04190,VIT…	VIT_01s0113g00450,VIT_09s0002g01610,VIT_05s0029g01200,VIT_19s0027g01380,VIT_03s0038g03440,VIT_03s0038g03440,VIT_14s0060g02350,VIT_00s1231g00010,VIT_05s0020g01550,VIT_05s0102g00100,VIT_08s0007g08570,VIT_01s0011g02280,VIT_01s0011g02280,VIT_15s0024g00700,VIT_06s0004g00400,VIT_16s0039g01390,VIT_16s0039g01390,VIT_07s0095g00760,VIT_19s0027g01150,VIT_19s0027g01200,VIT_03s0063g02560,VIT_06s0004g02080,VIT…	4.02349e-257
GO:0005515	protein binding	molecular_function	VIT_01s0011g01970,VIT_03s0038g03560,VIT_04s0008g05560,VIT_05s0020g04690,VIT_07s0005g05680,VIT_08s0007g05740,VIT_11s0037g00960,VIT_14s0060g01090,VIT_14s0068g01380,VIT_14s0083g00640,VIT_15s0046g00290,VIT_15s0046g01560,VIT_15s0107g00550,VIT_16s0039g02540,VIT_16s0050g00020,VIT_18s0001g00690,VIT_18s0001g08240,VIT_18s0001g09430,VIT_18s0089g01010,VIT_01s0010g03320,VIT_01s0011g02150,VIT_01s0182g00050,VIT…	VIT_17s0000g01660,VIT_13s0064g00360,VIT_19s0014g00360,VIT_18s0001g10390,VIT_10s0071g00570,VIT_06s0080g00500,VIT_13s0064g00330,VIT_13s0019g00590,VIT_14s0060g02350,VIT_05s0094g00460,VIT_16s0013g02120,VIT_19s0014g05210,VIT_05s0049g00090,VIT_10s0003g02680,VIT_05s0077g00940,VIT_14s0060g00100,VIT_12s0057g00980,VIT_07s0005g00850,VIT_19s0093g00580,VIT_14s0081g00630,VIT_13s0067g03390,VIT_05s0049g00090,VIT…	2.56746e-70
GO:0003735	structural constituent of ribosome	molecular_function	VIT_09s0002g04330,VIT_09s0002g04330,VIT_15s0046g01780,VIT_15s0046g01780,VIT_16s0115g00080,VIT_16s0115g00080,VIT_19s0014g02230,VIT_19s0015g00140,VIT_19s0015g00140,VIT_00s0616g00020,VIT_00s0616g00020,VIT_00s0838g00020,VIT_00s0838g00020,VIT_01s0011g03590,VIT_01s0011g03590,VIT_05s0020g01140,VIT_05s0049g01480,VIT_05s0049g01480,VIT_05s0077g00450,VIT_07s0141g00200,VIT_10s0003g00010,VIT_10s0003g00010,VIT…	VIT_03s0017g01790,VIT_03s0017g01790,VIT_12s0034g01000,VIT_12s0028g01800,VIT_12s0028g01800,VIT_01s0150g00580,VIT_01s0150g00580,VIT_02s0025g02890,VIT_02s0025g02890,VIT_13s0019g03970,VIT_06s0004g06310,VIT_15s0046g01780,VIT_15s0046g01780,VIT_04s0008g00050,VIT_04s0008g00050,VIT_13s0067g00270,VIT_06s0004g08260,VIT_06s0004g08260,VIT_05s0094g00870,VIT_05s0094g00870,VIT_07s0031g02150,VIT_07s0031g02150,VIT…	0.000376565
GO:0016740	transferase activity	molecular_function	VIT_03s0017g01370,VIT_07s0104g00270,VIT_07s0151g00540,VIT_07s0197g00080,VIT_08s0007g07600,VIT_11s0016g01850,VIT_11s0037g00960,VIT_13s0019g04360,VIT_13s0064g01470,VIT_15s0048g02600,VIT_18s0001g00690,VIT_18s0001g08240,VIT_18s0001g14440,VIT_18s0041g00710,VIT_18s0041g00830,VIT_18s0089g01230,VIT_00s0211g00120,VIT_00s0759g00010,VIT_01s0011g03010,VIT_01s0127g00470,VIT_01s0182g00050,VIT_05s0020g02130,VIT…	VIT_05s0077g02250,VIT_13s0047g00850,VIT_00s1211g00020,VIT_11s0078g00230,VIT_00s0956g00010,VIT_13s0067g02690,VIT_18s0001g00440,VIT_07s0191g00040,VIT_14s0083g01090,VIT_19s0027g01250,VIT_06s0004g02080,VIT_04s0008g02700,VIT_02s0033g00530,VIT_17s0000g10190,VIT_07s0031g01750,VIT_09s0002g05240,VIT_19s0015g00570,VIT_05s0049g00090,VIT_12s0057g00690,VIT_07s0005g01380,VIT_01s0010g03780,VIT_06s0004g03700,VIT…	3.80959e-174
GO:0000166	nucleotide binding	molecular_function	VIT_00s1286g00020,VIT_00s1995g00010,VIT_02s0025g00280,VIT_04s0044g00120,VIT_05s0020g04820,VIT_05s0020g04840,VIT_07s0104g00270,VIT_07s0197g00080,VIT_08s0007g07600,VIT_08s0007g08540,VIT_11s0037g00960,VIT_12s0057g00570,VIT_13s0019g01240,VIT_14s0108g00430,VIT_16s0039g02750,VIT_18s0001g00190,VIT_18s0001g08240,VIT_00s0323g00080,VIT_01s0011g03010,VIT_02s0025g04190,VIT_05s0020g02480,VIT_05s0020g02880,VIT…	VIT_16s0022g01890,VIT_09s0002g01610,VIT_05s0029g01200,VIT_19s0027g01380,VIT_13s0074g00310,VIT_03s0038g03440,VIT_14s0060g02350,VIT_00s1231g00010,VIT_05s0020g01550,VIT_05s0102g00100,VIT_01s0011g02280,VIT_15s0024g00700,VIT_06s0004g00400,VIT_10s0042g01220,VIT_16s0039g01390,VIT_07s0095g00760,VIT_19s0027g01150,VIT_19s0027g01200,VIT_03s0063g02560,VIT_06s0004g02080,VIT_14s0128g00370,VIT_11s0103g00120,VIT…	1.41217e-180
GO:0003677	DNA binding	molecular_function	VIT_01s0011g03110,VIT_01s0026g01950,VIT_03s0063g02620,VIT_03s0063g02670,VIT_03s0063g02680,VIT_04s0008g00610,VIT_04s0023g01910,VIT_10s0003g00380,VIT_12s0057g00570,VIT_13s0019g02450,VIT_15s0021g01880,VIT_15s0046g00290,VIT_17s0000g01230,VIT_00s0299g00100,VIT_00s0662g00030,VIT_00s0662g00040,VIT_01s0026g02460,VIT_02s0025g01740,VIT_03s0063g01460,VIT_04s0044g00110,VIT_09s0002g03740,VIT_10s0116g01740,VIT…	VIT_14s0060g02350,VIT_15s0024g00700,VIT_06s0004g00400,VIT_16s0013g02120,VIT_18s0075g01040,VIT_18s0075g01040,VIT_08s0007g02510,VIT_06s0080g01110,VIT_14s0066g02370,VIT_07s0005g01910,VIT_18s0001g14110,VIT_04s0008g02780,VIT_01s0011g02970,VIT_17s0000g07630,VIT_13s0019g04010,VIT_18s0001g15320,VIT_11s0016g01740,VIT_11s0016g01740,VIT_05s0029g01380,VIT_11s0052g01160,VIT_17s0000g10100,VIT_11s0052g01340,VIT…	5.76116e-50
GO:0003824	catalytic activity	molecular_function	VIT_00s0211g00160,VIT_04s0023g03010,VIT_08s0007g07600,VIT_10s0116g01650,VIT_12s0059g00760,VIT_16s0098g00290,VIT_19s0015g01720,VIT_19s0027g01790,VIT_00s0211g00120,VIT_01s0011g05960,VIT_01s0127g00420,VIT_02s0154g00100,VIT_03s0038g01780,VIT_03s0088g01190,VIT_05s0020g02130,VIT_05s0020g02480,VIT_05s0020g02880,VIT_08s0007g07470,VIT_09s0002g00810,VIT_10s0003g03830,VIT_16s0022g01440,VIT_17s0000g00900,VIT…	VIT_08s0007g04210,VIT_17s0000g10190,VIT_05s0029g01380,VIT_17s0000g05880,VIT_04s0008g02170,VIT_00s0179g00350,VIT_08s0007g07600,VIT_07s0031g01990,VIT_06s0004g00130,VIT_00s0780g00010,VIT_05s0077g00950,VIT_00s1945g00010,VIT_17s0053g00120,VIT_08s0007g01060,VIT_17s0000g02140,VIT_06s0004g08410,VIT_13s0084g00700,VIT_05s0020g02880,VIT_14s0171g00090,VIT_02s0012g01170,VIT_03s0088g00410,VIT_19s0090g01020,VIT…	4.95226e-15
GO:0016787	hydrolase activity	molecular_function	VIT_02s0025g01330,VIT_02s0025g02550,VIT_05s0020g01910,VIT_05s0077g01280,VIT_06s0080g00420,VIT_07s0031g02480,VIT_08s0032g00890,VIT_09s0002g02120,VIT_12s0059g02670,VIT_13s0064g01720,VIT_17s0000g09910,VIT_18s0001g00190,VIT_18s0041g00350,VIT_18s0089g00400,VIT_18s0089g00400,VIT_00s0391g00020,VIT_02s0025g04190,VIT_03s0088g01290,VIT_05s0020g03010,VIT_05s0020g03010,VIT_05s0077g00510,VIT_08s0007g01570,VIT…	VIT_13s0074g00310,VIT_14s0060g02350,VIT_10s0003g00640,VIT_10s0042g01220,VIT_08s0105g00530,VIT_05s0029g01380,VIT_11s0052g01340,VIT_05s0020g01130,VIT_00s0174g00200,VIT_05s0020g01180,VIT_14s0128g00400,VIT_13s0067g01760,VIT_12s0057g00400,VIT_01s0010g01890,VIT_13s0074g00310,VIT_07s0104g00460,VIT_06s0004g04980,VIT_04s0008g02170,VIT_12s0035g01740,VIT_15s0046g01010,VIT_06s0004g06120,VIT_04s0008g01000,VIT…	1.91711e-68
GO:0003723	RNA binding	molecular_function	VIT_05s0094g01620,VIT_12s0057g00570,VIT_15s0046g01780,VIT_18s0001g14440,VIT_19s0014g02230,VIT_19s0015g00140,VIT_02s0025g04190,VIT_05s0020g01140,VIT_08s0007g03160,VIT_08s0032g01180,VIT_08s0032g01180,VIT_08s0040g01760,VIT_08s0040g01760,VIT_10s0003g00010,VIT_14s0066g00140,VIT_14s0066g00140,VIT_15s0046g02910,VIT_15s0048g02560,VIT_15s0048g02560,VIT_18s0001g03850,VIT_18s0001g11750,VIT_19s0014g04970	VIT_03s0017g01790,VIT_12s0028g01800,VIT_02s0025g02890,VIT_15s0046g01780,VIT_01s0010g02310,VIT_07s0005g04550,VIT_06s0061g01330,VIT_06s0004g04090,VIT_17s0053g00180,VIT_03s0017g00140,VIT_08s0007g03850,VIT_08s0007g06150,VIT_03s0038g02780,VIT_18s0072g00340,VIT_10s0003g01520,VIT_08s0040g02630,VIT_19s0014g02400,VIT_13s0064g01390,VIT_12s0035g01020,VIT_08s0007g04210,VIT_16s0100g00650,VIT_13s0019g00250,VIT…	6.30043e-31
GO:0022857	transmembrane transporter activity	molecular_function	VIT_01s0026g01490,VIT_02s0012g01160,VIT_02s0154g00260,VIT_04s0023g01500,VIT_07s0005g03290,VIT_08s0040g00830,VIT_11s0016g03050,VIT_11s0016g05170,VIT_11s0149g00050,VIT_12s0035g01820,VIT_13s0019g02450,VIT_13s0067g03200,VIT_13s0073g00050,VIT_17s0119g00080,VIT_18s0001g08200,VIT_18s0089g01010,VIT_08s0040g00800,VIT_18s0041g00670	VIT_08s0007g08400,VIT_13s0019g02450,VIT_13s0019g02450,VIT_15s0021g01840,VIT_10s0003g04540,VIT_13s0073g00050,VIT_01s0011g02880,VIT_00s0204g00030,VIT_01s0011g01140,VIT_08s0056g01710,VIT_10s0003g04550,VIT_00s1918g00010,VIT_19s0140g00100,VIT_08s0056g01700,VIT_00s0229g00050,VIT_19s0014g00010,VIT_08s0056g00780,VIT_18s0041g00480,VIT_19s0140g00100,VIT_12s0059g02230,VIT_08s0007g08400,VIT_13s0019g02460,VIT…	2.39706e-07
GO:0003700	DNA-binding transcription factor activity	molecular_function	VIT_00s0226g00070,VIT_01s0011g03100,VIT_01s0026g01950,VIT_03s0038g04760,VIT_07s0005g02510,VIT_08s0056g00050,VIT_15s0021g01880,VIT_17s0000g01230,VIT_00s0299g00100,VIT_00s0662g00030,VIT_00s0662g00040,VIT_01s0026g02460,VIT_11s0016g03940,VIT_11s0016g03940,VIT_14s0030g02200,VIT_17s0000g06930,VIT_18s0001g10150	VIT_17s0000g01920,VIT_08s0007g02510,VIT_06s0080g01110,VIT_14s0066g02370,VIT_18s0001g14110,VIT_17s0000g07630,VIT_19s0014g00390,VIT_04s0008g05900,VIT_02s0012g00570,VIT_05s0077g01480,VIT_16s0100g00430,VIT_11s0206g00060,VIT_01s0010g02230,VIT_17s0000g10110,VIT_06s0004g04980,VIT_08s0058g01400,VIT_08s0007g08400,VIT_13s0067g01960,VIT_13s0067g01960,VIT_13s0067g01950,VIT_15s0046g02640,VIT_08s0058g01400,VIT…	4.21401e-22
GO:0016168	chlorophyll binding	molecular_function	VIT_00s0181g00180,VIT_01s0010g03620,VIT_07s0005g02220,VIT_10s0003g02890,VIT_10s0003g02900,VIT_11s0016g00730,VIT_12s0028g00320,VIT_12s0055g01110,VIT_12s0057g00630,VIT_13s0019g04140,VIT_15s0024g00040,VIT_17s0000g06350,VIT_18s0089g01170,VIT_19s0014g00160,VIT_19s0014g03660,VIT_08s0007g02190,VIT_18s0001g10550	VIT_18s0001g08620,VIT_18s0001g08620,VIT_18s0001g09110,VIT_13s0019g02630,VIT_12s0055g00080,VIT_11s0103g00100,VIT_18s0001g09110,VIT_18s0001g08620,VIT_13s0019g02630,VIT_13s0019g02630,VIT_18s0001g08620,VIT_12s0055g00080,VIT_11s0103g00100,VIT_18s0001g10550,VIT_07s0005g02220,VIT_13s0019g04140,VIT_15s0024g00040,VIT_12s0057g00630,VIT_19s0014g00160,VIT_10s0003g02900,VIT_00s0181g00200,VIT_01s0010g03620,VIT…	0.0277855
GO:0008270	zinc ion binding	molecular_function	VIT_00s0211g00160,VIT_01s0127g00740,VIT_03s0180g00260,VIT_14s0066g01210,VIT_14s0066g01210,VIT_14s0068g01380,VIT_14s0083g00640,VIT_16s0100g00290,VIT_19s0014g02740,VIT_00s0211g00120,VIT_06s0061g00750,VIT_08s0007g03240,VIT_08s0007g07280,VIT_16s0100g00300,VIT_17s0000g07510,VIT_18s0001g07970	VIT_03s0038g03440,VIT_05s0077g00460,VIT_01s0011g02280,VIT_06s0004g02920,VIT_16s0039g01390,VIT_03s0038g04080,VIT_18s0075g01040,VIT_17s0000g01920,VIT_19s0014g00390,VIT_11s0016g01740,VIT_19s0014g01900,VIT_19s0014g01900,VIT_06s0080g00510,VIT_06s0080g00510,VIT_19s0014g05310,VIT_19s0014g05310,VIT_04s0008g02170,VIT_06s0004g06120,VIT_01s0137g00250,VIT_03s0088g00450,VIT_03s0038g03440,VIT_06s0061g01610,VIT…	2.09451e-25
GO:0043565	sequence-specific DNA binding	molecular_function	VIT_00s0226g00070,VIT_01s0026g01950,VIT_01s0026g01950,VIT_03s0038g04760,VIT_08s0056g00050,VIT_10s0003g00380,VIT_10s0003g00380,VIT_15s0021g01880,VIT_17s0000g01230,VIT_00s0299g00100,VIT_00s0662g00030,VIT_00s0662g00040,VIT_11s0016g03940,VIT_11s0016g03940	VIT_08s0007g02510,VIT_06s0080g01110,VIT_14s0066g02370,VIT_18s0001g14110,VIT_17s0000g07630,VIT_06s0004g04980,VIT_08s0058g01400,VIT_08s0007g08400,VIT_13s0067g01960,VIT_14s0060g01230,VIT_07s0141g00250,VIT_09s0002g07110,VIT_08s0058g01400,VIT_08s0058g01390,VIT_06s0004g00490,VIT_12s0059g02360,VIT_18s0001g13040,VIT_16s0022g01210,VIT_13s0084g00800,VIT_14s0060g01210,VIT_16s0050g01480,VIT_15s0046g01130,VIT…	1.9604e-19
GO:0008194	UDP-glycosyltransferase activity	molecular_function	VIT_03s0017g01370,VIT_03s0017g01370,VIT_07s0151g00540,VIT_07s0151g00540,VIT_11s0016g01850,VIT_18s0041g00710,VIT_18s0041g00710,VIT_18s0041g00830,VIT_18s0041g00830,VIT_08s0040g01470,VIT_08s0040g01470,VIT_14s0068g00500,VIT_14s0068g00500	VIT_04s0008g02170,VIT_04s0008g02170,VIT_09s0002g05110,VIT_18s0041g00900,VIT_18s0041g00900,VIT_02s0033g00240,VIT_02s0033g00240,VIT_07s0289g00090,VIT_07s0289g00090,VIT_05s0094g01050,VIT_05s0094g01050,VIT_13s0019g02860,VIT_13s0019g02860,VIT_04s0008g02170,VIT_09s0002g05110,VIT_04s0008g02170,VIT_04s0008g02170,VIT_04s0008g02170,VIT_09s0002g05110,VIT_04s0008g02170,VIT_04s0008g02170,VIT_04s0008g02170,VIT…	3.82491e-09
GO:0016301	kinase activity	molecular_function	VIT_05s0020g04820,VIT_05s0020g04840,VIT_07s0197g00080,VIT_08s0007g07600,VIT_11s0037g00960,VIT_18s0001g08240,VIT_18s0089g01230,VIT_01s0011g03010,VIT_02s0109g00080,VIT_06s0004g03700,VIT_16s0039g01580,VIT_19s0085g00380	VIT_05s0049g00090,VIT_12s0057g00690,VIT_06s0004g03700,VIT_01s0137g00760,VIT_03s0038g04210,VIT_19s0093g00580,VIT_14s0081g00630,VIT_05s0049g00090,VIT_12s0057g00690,VIT_01s0137g00760,VIT_19s0093g00580,VIT_14s0081g00630,VIT_01s0127g00430,VIT_12s0134g00300,VIT_16s0050g01920,VIT_11s0016g04060,VIT_07s0141g00280,VIT_17s0000g01680,VIT_07s0129g00410,VIT_10s0092g00710,VIT_12s0028g01960,VIT_12s0057g00500,VIT…	6.88452e-87
GO:0003676	nucleic acid binding	molecular_function	VIT_01s0011g03100,VIT_03s0091g00260,VIT_12s0057g00570,VIT_14s0060g00990,VIT_02s0025g04190,VIT_05s0077g00450,VIT_08s0032g01180,VIT_08s0040g01760,VIT_14s0066g00140,VIT_15s0048g02560,VIT_17s0000g07510,VIT_18s0001g03850	VIT_00s0671g00010,VIT_03s0038g03440,VIT_05s0077g00460,VIT_14s0060g02350,VIT_01s0011g02280,VIT_15s0024g00700,VIT_06s0004g00400,VIT_16s0039g01390,VIT_18s0075g01040,VIT_11s0016g01740,VIT_03s0088g00500,VIT_05s0020g01130,VIT_01s0010g01890,VIT_01s0011g00300,VIT_16s0013g01320,VIT_06s0004g04980,VIT_04s0008g02170,VIT_14s0066g00880,VIT_14s0060g00470,VIT_08s0007g02150,VIT_12s0035g00800,VIT_15s0046g01010,VIT…	2.96751e-34
GO:0020037	heme binding	molecular_function	VIT_05s0094g01190,VIT_06s0004g01180,VIT_07s0191g00050,VIT_08s0040g00780,VIT_14s0006g02970,VIT_14s0066g01670,VIT_17s0000g05110,VIT_18s0001g06370,VIT_00s0555g00020,VIT_00s0698g00010,VIT_00s0698g00010,VIT_18s0001g09510	VIT_17s0053g00180,VIT_12s0142g00390,VIT_18s0001g04830,VIT_18s0001g04820,VIT_18s0001g05290,VIT_04s0023g03750,VIT_04s0008g05490,VIT_04s0023g03730,VIT_08s0040g03150,VIT_18s0001g02470,VIT_18s0001g06370,VIT_03s0038g02320,VIT_06s0004g03550,VIT_03s0063g01050,VIT_18s0041g01810,VIT_16s0022g01510,VIT_17s0000g03940,VIT_18s0072g00250,VIT_12s0142g00390,VIT_03s0063g01040,VIT_16s0022g01510,VIT_13s0064g00980,VIT…	1.07256e-27
GO:0016887	ATPase activity	molecular_function	VIT_02s0025g00280,VIT_06s0004g05180,VIT_08s0007g00840,VIT_13s0019g02050,VIT_14s0108g00430,VIT_18s0001g00190,VIT_08s0007g05060,VIT_09s0002g03930,VIT_11s0016g04250,VIT_14s0066g02550,VIT_15s0021g00830,VIT_17s0000g05540	VIT_01s0113g00450,VIT_09s0002g01610,VIT_17s0000g06570,VIT_17s0000g02200,VIT_03s0017g01290,VIT_11s0016g04590,VIT_17s0000g05860,VIT_19s0014g01540,VIT_00s0415g00010,VIT_17s0000g02900,VIT_17s0000g02900,VIT_14s0066g02550,VIT_05s0020g01180,VIT_00s0532g00020,VIT_04s0008g05270,VIT_06s0009g03380,VIT_06s0061g00250,VIT_13s0156g00110,VIT_02s0087g00840,VIT_07s0005g00200,VIT_17s0000g05120,VIT_14s0060g01570,VIT…	1.25618e-22
GO:0005506	iron ion binding	molecular_function	VIT_05s0094g01190,VIT_08s0040g00780,VIT_14s0006g02970,VIT_16s0098g00290,VIT_17s0000g00110,VIT_17s0000g05110,VIT_00s0555g00020,VIT_05s0020g04070,VIT_10s0116g00530,VIT_12s0028g01740,VIT_14s0030g01590,VIT_18s0001g09510	VIT_04s0008g05880,VIT_02s0087g00770,VIT_12s0142g00390,VIT_08s0058g00440,VIT_08s0058g00410,VIT_08s0058g00400,VIT_13s0067g01840,VIT_08s0058g00430,VIT_06s0004g07160,VIT_18s0041g01810,VIT_16s0022g01510,VIT_15s0045g01590,VIT_08s0058g00430,VIT_17s0000g03940,VIT_17s0000g03110,VIT_18s0072g00250,VIT_12s0142g00390,VIT_16s0022g01510,VIT_13s0064g00980,VIT_12s0142g00390,VIT_16s0022g01510,VIT_16s0098g00290,VIT…	1.22097e-21
GO:0004601	peroxidase activity	molecular_function	VIT_04s0008g06780,VIT_04s0008g06780,VIT_06s0004g01180,VIT_07s0191g00050,VIT_08s0007g03970,VIT_11s0016g00560,VIT_14s0066g01670,VIT_18s0001g06370,VIT_18s0001g06370,VIT_00s0698g00010,VIT_19s0014g02830	VIT_17s0053g00180,VIT_01s0011g00280,VIT_18s0001g04830,VIT_18s0001g04820,VIT_18s0001g05290,VIT_04s0023g03750,VIT_04s0023g03750,VIT_04s0008g05490,VIT_04s0008g05490,VIT_04s0023g03730,VIT_04s0023g03730,VIT_08s0040g03150,VIT_08s0040g03150,VIT_18s0001g02470,VIT_18s0001g02470,VIT_18s0001g06370,VIT_18s0001g06370,VIT_03s0038g02320,VIT_03s0038g02320,VIT_06s0004g03550,VIT_06s0004g03550,VIT_03s0063g01050,VIT…	1.65516e-06
GO:0003729	mRNA binding	molecular_function	VIT_00s0125g00280,VIT_01s0011g01970,VIT_09s0002g04330,VIT_19s0015g00140,VIT_05s0077g00450,VIT_08s0032g01180,VIT_08s0040g01760,VIT_14s0066g00140,VIT_15s0048g02560,VIT_18s0164g00030,VIT_19s0014g04970	VIT_05s0094g00460,VIT_05s0094g00460,VIT_16s0013g02120,VIT_06s0061g00900,VIT_14s0066g00220,VIT_06s0080g00550,VIT_18s0001g14360,VIT_17s0000g03030,VIT_15s0046g03200,VIT_08s0056g00470,VIT_14s0060g00060,VIT_19s0027g00130,VIT_06s0004g02070,VIT_16s0050g00260,VIT_18s0166g00180,VIT_05s0020g01670,VIT_01s0026g00640,VIT_04s0023g02120,VIT_02s0025g03790,VIT_05s0020g01670,VIT_19s0090g01210,VIT_06s0004g00040,VIT…	7.9864e-06
GO:0016798	hydrolase activity, acting on glycosyl bonds	molecular_function	VIT_02s0025g01330,VIT_05s0020g01910,VIT_05s0077g01280,VIT_06s0080g00420,VIT_07s0031g02480,VIT_08s0032g00890,VIT_09s0002g02120,VIT_12s0059g02670,VIT_13s0064g01720,VIT_05s0077g00510	VIT_11s0052g01340,VIT_12s0057g00400,VIT_04s0008g02170,VIT_12s0057g00370,VIT_12s0057g00320,VIT_12s0028g01270,VIT_16s0100g00370,VIT_03s0038g02970,VIT_03s0038g00630,VIT_12s0035g02180,VIT_05s0020g01910,VIT_13s0067g01190,VIT_15s0046g02620,VIT_05s0051g00010,VIT_16s0050g02210,VIT_04s0044g00780,VIT_00s2620g00010,VIT_19s0015g00500,VIT_02s0025g02650,VIT_04s0008g02010,VIT_16s0022g00730,VIT_18s0001g14040,VIT…	3.1016e-15
GO:0016829	lyase activity	molecular_function	VIT_00s1995g00010,VIT_02s0025g01330,VIT_04s0023g03010,VIT_12s0134g00040,VIT_13s0019g04910,VIT_14s0066g01210,VIT_17s0000g03690,VIT_19s0015g01720,VIT_08s0007g03240,VIT_13s0067g02450	VIT_14s0081g00240,VIT_16s0039g01680,VIT_16s0039g01690,VIT_13s0106g00790,VIT_16s0039g01670,VIT_13s0156g00170,VIT_05s0020g02800,VIT_00s1995g00010,VIT_00s0361g00060,VIT_19s0014g01070,VIT_13s0067g03770,VIT_10s0116g00750,VIT_18s0001g04280,VIT_18s0001g04490,VIT_19s0014g04800,VIT_00s2271g00010,VIT_00s0266g00010,VIT_18s0001g04080,VIT_13s0067g03700,VIT_00s0266g00070,VIT_16s0013g00330,VIT_00s0450g00010,VIT…	0.000466284
GO:0004672	protein kinase activity	molecular_function	VIT_07s0197g00080,VIT_11s0037g00960,VIT_18s0001g08240,VIT_18s0001g08240,VIT_01s0011g03010,VIT_06s0004g03700,VIT_08s0058g01450,VIT_18s0001g14610,VIT_18s0001g14610	VIT_08s0007g08570,VIT_05s0049g00090,VIT_06s0004g03700,VIT_03s0038g04210,VIT_19s0093g00580,VIT_14s0081g00630,VIT_05s0049g00090,VIT_19s0093g00580,VIT_14s0081g00630,VIT_12s0134g00300,VIT_16s0050g01920,VIT_11s0016g04060,VIT_07s0141g00280,VIT_07s0129g00410,VIT_10s0092g00710,VIT_12s0028g01960,VIT_12s0028g01960,VIT_16s0039g00610,VIT_12s0134g00320,VIT_04s0044g01290,VIT_01s0011g03800,VIT_08s0056g00210,VIT…	9.69968e-148
GO:0005509	calcium ion binding	molecular_function	VIT_00s0904g00010,VIT_01s0026g02680,VIT_08s0040g00850,VIT_12s0028g01080,VIT_14s0060g02430,VIT_18s0001g03880,VIT_18s0001g10620,VIT_13s0064g01080,VIT_19s0014g02830	VIT_04s0023g03420,VIT_14s0128g00400,VIT_18s0041g00040,VIT_07s0104g00460,VIT_02s0025g00690,VIT_18s0001g12410,VIT_08s0007g08300,VIT_17s0000g02100,VIT_10s0116g01800,VIT_05s0102g00170,VIT_18s0072g01030,VIT_08s0040g01250,VIT_18s0001g01370,VIT_19s0090g00410,VIT_10s0003g05090,VIT_07s0130g00130,VIT_08s0032g01220,VIT_06s0009g03150,VIT_03s0038g03960,VIT_18s0001g01320,VIT_10s0003g05210,VIT_18s0089g01150,VIT…	1.07424e-05
GO:0051213	dioxygenase activity	molecular_function	VIT_02s0087g00910,VIT_03s0063g01150,VIT_03s0063g01310,VIT_09s0002g05270,VIT_10s0116g00410,VIT_13s0064g00810,VIT_18s0001g06690,VIT_00s2086g00010,VIT_05s0020g04070	VIT_09s0002g05710,VIT_17s0000g03110,VIT_04s0008g03480,VIT_01s0011g06280,VIT_07s0129g00460,VIT_05s0062g01220,VIT_03s0091g00520,VIT_01s0011g04340,VIT_16s0050g00630,VIT_00s0264g00040,VIT_05s0020g02220,VIT_18s0001g00950,VIT_05s0020g04080,VIT_16s0022g02410,VIT_14s0066g02170,VIT_17s0000g03110,VIT_03s0091g00540,VIT_11s0052g00470,VIT_05s0020g04070,VIT_00s2086g00010,VIT_05s0020g03170,VIT_01s0010g02750,VIT…	0.00300997
GO:0016853	isomerase activity	molecular_function	VIT_06s0004g03340,VIT_07s0031g01150,VIT_17s0000g02530,VIT_01s0150g00200,VIT_03s0038g01780,VIT_07s0005g02410,VIT_14s0066g01410,VIT_17s0000g00900,VIT_17s0000g02260	VIT_08s0007g04330,VIT_08s0007g05120,VIT_18s0001g07100,VIT_08s0040g03250,VIT_06s0004g01530,VIT_13s0064g00560,VIT_08s0007g04350,VIT_09s0002g05260,VIT_01s0011g05370,VIT_16s0022g02320,VIT_08s0040g03250,VIT_19s0027g01660,VIT_13s0064g00580,VIT_08s0007g04330,VIT_07s0031g01150,VIT_01s0150g00200,VIT_15s0021g01850,VIT_06s0004g06610,VIT_17s0000g02530,VIT_13s0084g00620,VIT_01s0011g00930,VIT_18s0001g14400,VIT…	0.0237584
GO:0016757	transferase activity, transferring glycosyl groups	molecular_function	VIT_03s0017g01370,VIT_07s0151g00540,VIT_15s0048g02600,VIT_18s0041g00710,VIT_18s0041g00830,VIT_01s0127g00470,VIT_01s0127g00470,VIT_08s0040g01470	VIT_18s0001g02520,VIT_10s0071g00070,VIT_14s0171g00090,VIT_19s0027g00160,VIT_17s0000g01620,VIT_14s0066g00270,VIT_08s0007g08120,VIT_19s0015g01730,VIT_07s0205g00110,VIT_08s0007g08130,VIT_18s0001g08290,VIT_18s0001g02520,VIT_08s0007g08120,VIT_08s0007g08130,VIT_04s0069g01060,VIT_18s0117g00190,VIT_08s0105g00260,VIT_02s0033g00240,VIT_07s0289g00090,VIT_05s0094g01050,VIT_18s0001g08290,VIT_05s0049g00050,VIT…	8.87485e-17
GO:0004497	monooxygenase activity	molecular_function	VIT_05s0094g01190,VIT_08s0040g00780,VIT_14s0006g02970,VIT_17s0000g03690,VIT_17s0000g05110,VIT_00s0555g00020,VIT_18s0001g09510	VIT_12s0142g00390,VIT_16s0013g00330,VIT_07s0031g03000,VIT_18s0041g01810,VIT_17s0000g03940,VIT_18s0072g00250,VIT_12s0142g00390,VIT_12s0142g00390,VIT_17s0000g09570,VIT_18s0075g00690,VIT_18s0075g00690,VIT_08s0007g07730,VIT_16s0039g00820,VIT_16s0100g00610,VIT_16s0100g00610,VIT_05s0094g01190,VIT_15s0048g01500,VIT_04s0008g01100,VIT_09s0002g01090,VIT_15s0048g01610,VIT_09s0002g06480,VIT_09s0002g06450,VIT…	5.79387e-26
GO:0016705	oxidoreductase activity, acting on paired donors, with incorporation or reduction of molecular oxygen	molecular_function	VIT_05s0094g01190,VIT_08s0040g00780,VIT_14s0006g02970,VIT_17s0000g05110,VIT_00s0555g00020,VIT_11s0016g01880,VIT_18s0001g09510	VIT_12s0142g00390,VIT_18s0041g01810,VIT_16s0022g01510,VIT_17s0000g03940,VIT_17s0000g03110,VIT_18s0072g00250,VIT_12s0142g00390,VIT_16s0022g01510,VIT_13s0064g00980,VIT_12s0142g00390,VIT_16s0022g01510,VIT_17s0000g09570,VIT_08s0007g07730,VIT_16s0039g00820,VIT_16s0100g00610,VIT_05s0094g01190,VIT_15s0048g01500,VIT_04s0008g01100,VIT_09s0002g01090,VIT_15s0048g01610,VIT_09s0002g06480,VIT_09s0002g06450,VIT…	1.19019e-21
GO:0004553	hydrolase activity, hydrolyzing O-glycosyl compounds	molecular_function	VIT_05s0077g01280,VIT_06s0080g00420,VIT_07s0031g02480,VIT_08s0032g00890,VIT_09s0002g02120,VIT_13s0064g01720,VIT_17s0000g02680	VIT_11s0052g01160,VIT_11s0052g01340,VIT_03s0038g02970,VIT_03s0038g00630,VIT_12s0035g02180,VIT_13s0067g01190,VIT_16s0050g02210,VIT_04s0044g00780,VIT_00s2620g00010,VIT_02s0025g02650,VIT_04s0008g02010,VIT_16s0022g00730,VIT_18s0001g14040,VIT_18s0001g15680,VIT_16s0022g00750,VIT_07s0005g00740,VIT_18s0001g15690,VIT_01s0011g02170,VIT_16s0022g00720,VIT_00s0340g00050,VIT_19s0090g01050,VIT_00s2526g00010,VIT…	1.23395e-12
GO:0046983	protein dimerization activity	molecular_function	VIT_03s0038g04760,VIT_07s0005g02510,VIT_14s0108g00420,VIT_15s0021g02690,VIT_17s0000g01230,VIT_12s0028g01110,VIT_17s0000g06930	VIT_08s0007g02510,VIT_06s0080g01110,VIT_18s0001g14110,VIT_05s0124g00500,VIT_02s0033g00190,VIT_06s0004g07610,VIT_18s0041g01280,VIT_12s0142g00390,VIT_05s0020g04780,VIT_02s0012g01320,VIT_17s0000g05370,VIT_15s0046g00320,VIT_02s0025g02610,VIT_01s0244g00130,VIT_15s0048g02820,VIT_01s0010g00540,VIT_03s0038g01790,VIT_07s0141g01060,VIT_01s0010g03900,VIT_07s0031g01140,VIT_15s0048g01270,VIT_10s0003g02070,VIT…	1.09745e-09
GO:0008168	methyltransferase activity	molecular_function	VIT_12s0028g02370,VIT_12s0028g02370,VIT_13s0064g01470,VIT_18s0001g14440,VIT_01s0182g00050,VIT_18s0001g05440,VIT_18s0001g05440	VIT_05s0077g02250,VIT_13s0047g00850,VIT_00s1211g00020,VIT_11s0078g00230,VIT_18s0001g04610,VIT_00s0956g00010,VIT_13s0067g02690,VIT_07s0191g00040,VIT_07s0191g00040,VIT_14s0083g01090,VIT_14s0108g01380,VIT_19s0027g01250,VIT_04s0008g02700,VIT_02s0033g00530,VIT_14s0066g00270,VIT_05s0020g02310,VIT_16s0039g00080,VIT_19s0090g01250,VIT_10s0003g05070,VIT_01s0011g01080,VIT_13s0084g00650,VIT_05s0029g00730,VIT…	1.52706e-07
GO:0030170	pyridoxal phosphate binding	molecular_function	VIT_00s0211g00160,VIT_00s0211g00160,VIT_19s0027g01790,VIT_19s0027g01790,VIT_00s0211g00120,VIT_00s0211g00120,VIT_17s0000g00900	VIT_07s0141g00250,VIT_02s0025g03670,VIT_02s0025g03670,VIT_18s0072g00310,VIT_07s0141g00250,VIT_07s0141g00250,VIT_07s0141g00250,VIT_18s0072g00310,VIT_07s0141g00250,VIT_18s0072g00310,VIT_00s0211g00100,VIT_00s0211g00100,VIT_09s0002g05250,VIT_07s0031g00980,VIT_19s0014g03440,VIT_12s0035g01920,VIT_05s0062g00930,VIT_04s0008g00770,VIT_04s0008g00770,VIT_18s0072g00010,VIT_18s0089g00810,VIT_02s0025g04980,VIT…	0.00125911
GO:0000981	DNA-binding transcription factor activity, RNA polymerase II-specific	molecular_function	VIT_01s0026g01950,VIT_10s0003g00380,VIT_13s0019g02450,VIT_15s0021g01880,VIT_17s0000g01230,VIT_00s0299g00100	VIT_17s0000g01920,VIT_08s0007g02510,VIT_06s0080g01110,VIT_14s0066g02370,VIT_18s0001g14110,VIT_17s0000g07630,VIT_19s0014g00390,VIT_19s0014g02110,VIT_07s0005g06050,VIT_08s0007g01540,VIT_19s0085g00350,VIT_02s0025g04630,VIT_01s0010g03900,VIT_07s0031g01140,VIT_15s0048g01270,VIT_10s0003g02070,VIT_16s0022g02250,VIT_02s0025g04650,VIT_17s0000g05000,VIT_17s0000g01920,VIT_15s0048g01250,VIT_17s0000g01230,VIT…	1.83641e-11
GO:0051082	unfolded protein binding	molecular_function	VIT_02s0025g00280,VIT_02s0025g00280,VIT_18s0001g01570,VIT_07s0005g02410,VIT_09s0002g03930,VIT_15s0021g00830	VIT_14s0006g03200,VIT_14s0006g03200,VIT_15s0021g02230,VIT_15s0021g02230,VIT_06s0004g00240,VIT_01s0137g00250,VIT_01s0137g00250,VIT_08s0007g07460,VIT_08s0007g07460,VIT_13s0106g00420,VIT_01s0010g00920,VIT_17s0000g09950,VIT_12s0057g00670,VIT_12s0057g00670,VIT_13s0019g00930,VIT_19s0015g01090,VIT_19s0015g01090,VIT_14s0060g02340,VIT_14s0128g00840,VIT_13s0019g01430,VIT_09s0002g02240,VIT_12s0028g00350,VIT…	1.6008e-08
GO:0016616	oxidoreductase activity, acting on the CH-OH group of donors, NAD or NADP as acceptor	molecular_function	VIT_01s0011g06440,VIT_03s0180g00260,VIT_03s0038g02510,VIT_03s0038g02510,VIT_03s0088g01190,VIT_09s0002g02340	VIT_16s0039g01670,VIT_07s0141g00250,VIT_18s0001g12800,VIT_04s0079g00530,VIT_12s0034g01080,VIT_14s0066g00950,VIT_08s0040g01700,VIT_19s0085g01150,VIT_05s0102g01160,VIT_05s0102g01170,VIT_05s0102g01170,VIT_13s0064g00270,VIT_07s0141g00250,VIT_04s0008g02200,VIT_04s0008g02200,VIT_07s0141g00250,VIT_07s0141g00250,VIT_05s0102g01160,VIT_05s0102g01170,VIT_05s0102g01170,VIT_13s0067g03080,VIT_07s0141g00250,VIT…	0.00127244
GO:0003755	peptidyl-prolyl cis-trans isomerase activity	molecular_function	VIT_07s0031g01150,VIT_17s0000g02530,VIT_01s0150g00200,VIT_07s0005g02410,VIT_07s0005g02410,VIT_14s0066g01410	VIT_08s0007g04330,VIT_08s0007g04350,VIT_19s0027g01660,VIT_13s0064g00580,VIT_08s0007g04330,VIT_07s0031g01150,VIT_01s0150g00200,VIT_15s0021g01850,VIT_06s0004g06610,VIT_06s0004g06610,VIT_17s0000g02530,VIT_13s0084g00620,VIT_13s0084g00620,VIT_01s0011g00930,VIT_18s0001g14400,VIT_18s0001g14400,VIT_07s0129g00040,VIT_07s0129g00040,VIT_03s0063g01030,VIT_03s0063g01030,VIT_04s0023g03190,VIT_04s0023g03190,VIT…	0.0337096
GO:0004612	phosphoenolpyruvate carboxykinase (ATP) activity	molecular_function	VIT_00s1995g00010,VIT_00s1995g00010,VIT_00s2576g00010,VIT_00s2576g00010,VIT_00s2840g00010,VIT_00s2840g00010	VIT_16s0039g01680,VIT_16s0039g01680,VIT_00s1995g00010,VIT_00s1995g00010,VIT_16s0039g01680,VIT_16s0039g01680,VIT_00s2576g00010,VIT_00s2576g00010,VIT_07s0205g00070,VIT_07s0205g00070,VIT_00s1995g00010,VIT_00s1995g00010,VIT_16s0039g01680,VIT_16s0039g01680,VIT_00s2576g00010,VIT_00s2576g00010,VIT_00s2840g00010,VIT_00s2840g00010,VIT_07s0205g00070,VIT_07s0205g00070,VIT_00s1995g00010,VIT_00s1995g00010,VIT…	0.00551469
GO:0016709	oxidoreductase activity, acting on paired donors, with incorporation or reduction of molecular oxygen, NAD(P)H as one donor, and incorporation of one atom of oxygen	molecular_function	VIT_05s0094g01190,VIT_08s0040g00780,VIT_17s0000g05110,VIT_00s0555g00020,VIT_18s0001g09510	VIT_18s0001g07630,VIT_18s0001g07630,VIT_16s0022g01510,VIT_17s0000g03940,VIT_16s0022g01510,VIT_16s0022g01510,VIT_18s0001g07630,VIT_17s0000g09570,VIT_08s0007g07730,VIT_16s0039g00820,VIT_05s0094g01190,VIT_15s0048g01500,VIT_09s0002g01090,VIT_15s0048g01610,VIT_09s0002g06480,VIT_09s0002g06450,VIT_12s0142g00230,VIT_16s0039g00910,VIT_11s0065g00130,VIT_02s0109g00310,VIT_06s0009g02840,VIT_18s0001g13760,VIT…	5.29735e-13
GO:0005507	copper ion binding	molecular_function	VIT_19s0014g02740,VIT_00s2086g00010,VIT_06s0061g00750,VIT_08s0007g07280,VIT_18s0001g00760	VIT_06s0004g01890,VIT_02s0025g03630,VIT_07s0141g00390,VIT_01s0011g01360,VIT_13s0019g05190,VIT_05s0051g00830,VIT_13s0019g05180,VIT_13s0019g05190,VIT_18s0001g05530,VIT_13s0067g02990,VIT_16s0013g00260,VIT_14s0030g00910,VIT_08s0007g07280,VIT_02s0025g04830,VIT_14s0030g01150,VIT_14s0036g01320,VIT_14s0030g00950,VIT_14s0030g00830,VIT_06s0061g00750,VIT_14s0030g01080,VIT_18s0075g00810,VIT_18s0122g00250,VIT…	0.000215998
GO:0051539	4 iron, 4 sulfur cluster binding	molecular_function	VIT_01s0010g01870,VIT_05s0020g00930,VIT_10s0071g01160,VIT_11s0016g04250,VIT_14s0066g01900	VIT_17s0000g10190,VIT_06s0061g01610,VIT_07s0031g00470,VIT_14s0128g00840,VIT_13s0156g00170,VIT_11s0016g04250,VIT_07s0141g00850,VIT_18s0001g08620,VIT_15s0021g00210,VIT_14s0171g00460,VIT_18s0001g08620,VIT_06s0061g01610,VIT_07s0031g00470,VIT_14s0128g00840,VIT_06s0061g01610,VIT_07s0031g00470,VIT_06s0061g01270,VIT_14s0128g00840,VIT_08s0007g03920,VIT_15s0021g00210,VIT_13s0074g00450,VIT_05s0051g00930,VIT…	0.0258063
GO:0004674	protein serine/threonine kinase activity	molecular_function	VIT_07s0197g00080,VIT_07s0197g00080,VIT_01s0011g03010,VIT_06s0004g03700	VIT_06s0004g03700,VIT_03s0038g04210,VIT_03s0038g04210,VIT_12s0134g00300,VIT_12s0134g00300,VIT_16s0050g01920,VIT_16s0050g01920,VIT_11s0016g04060,VIT_07s0141g00280,VIT_07s0129g00410,VIT_07s0129g00410,VIT_10s0092g00710,VIT_10s0092g00710,VIT_12s0028g01960,VIT_16s0039g00610,VIT_16s0039g00610,VIT_12s0134g00320,VIT_12s0134g00320,VIT_04s0044g01290,VIT_08s0056g00210,VIT_08s0007g02110,VIT_19s0014g00470,VIT…	7.04332e-111
GO:0042626	ATPase-coupled transmembrane transporter activity	molecular_function	VIT_14s0108g00430,VIT_14s0108g00430,VIT_08s0007g05060,VIT_08s0007g05060	VIT_17s0000g02200,VIT_17s0000g02200,VIT_03s0017g01290,VIT_03s0017g01290,VIT_11s0016g04590,VIT_11s0016g04590,VIT_17s0000g05860,VIT_17s0000g05860,VIT_19s0014g01540,VIT_00s0415g00010,VIT_00s0415g00010,VIT_05s0020g00680,VIT_05s0020g00680,VIT_06s0061g01480,VIT_06s0061g01480,VIT_06s0009g03380,VIT_06s0009g03380,VIT_06s0061g00250,VIT_06s0061g00250,VIT_02s0087g00840,VIT_02s0087g00840,VIT_17s0000g05120,VIT…	6.46583e-16
GO:0003924	GTPase activity	molecular_function	VIT_00s1286g00020,VIT_00s0323g00080,VIT_00s0323g00080,VIT_08s0007g03160	VIT_13s0074g00310,VIT_10s0042g01220,VIT_00s0174g00200,VIT_03s0088g00380,VIT_14s0066g00220,VIT_00s0373g00010,VIT_14s0128g00400,VIT_14s0128g00400,VIT_13s0074g00310,VIT_17s0000g02450,VIT_07s0104g00600,VIT_07s0104g00460,VIT_07s0104g00460,VIT_00s1286g00020,VIT_12s0035g01740,VIT_12s0035g01740,VIT_04s0008g05030,VIT_04s0008g05030,VIT_18s0001g14360,VIT_11s0118g00720,VIT_11s0118g00720,VIT_09s0002g05940,VIT…	3.762e-10
GO:0030246	carbohydrate binding	molecular_function	VIT_07s0031g02480,VIT_09s0002g02120,VIT_08s0007g07470,VIT_17s0000g02260	VIT_08s0007g06570,VIT_19s0015g00620,VIT_18s0041g01210,VIT_04s0008g02170,VIT_00s0346g00010,VIT_03s0088g00010,VIT_18s0041g01140,VIT_13s0067g01640,VIT_13s0019g02040,VIT_04s0044g01990,VIT_17s0000g09170,VIT_03s0167g00050,VIT_06s0004g05170,VIT_03s0097g00120,VIT_03s0097g00030,VIT_08s0040g02210,VIT_03s0167g00020,VIT_08s0007g00830,VIT_03s0088g00860,VIT_18s0041g01170,VIT_03s0167g00110,VIT_08s0007g00810,VIT…	4.74166e-06
GO:0016747	transferase activity, transferring acyl groups other than amino-acyl groups	molecular_function	VIT_02s0087g00470,VIT_02s0087g00470,VIT_11s0037g00580,VIT_11s0037g00580	VIT_01s0010g02320,VIT_07s0031g00270,VIT_19s0014g02060,VIT_04s0008g04520,VIT_08s0058g00850,VIT_18s0001g10220,VIT_18s0001g10210,VIT_18s0001g10180,VIT_04s0008g04520,VIT_15s0048g00390,VIT_04s0044g01960,VIT_18s0089g00520,VIT_07s0141g00520,VIT_04s0023g00710,VIT_04s0023g00700,VIT_07s0005g04330,VIT_04s0044g01960,VIT_00s0207g00010,VIT_00s0207g00010,VIT_04s0008g04520,VIT_08s0058g00850,VIT_18s0001g07640,VIT…	0.000936055
GO:0080043	quercetin 3-O-glucosyltransferase activity	molecular_function	VIT_03s0017g01370,VIT_07s0151g00540,VIT_08s0040g01470,VIT_14s0068g00500	VIT_02s0033g00240,VIT_07s0289g00090,VIT_05s0094g01050,VIT_13s0019g02860,VIT_00s0391g00010,VIT_13s0019g02860,VIT_17s0000g07100,VIT_16s0022g01970,VIT_18s0001g12040,VIT_13s0019g02860,VIT_05s0062g00720,VIT_18s0001g06060,VIT_16s0115g00360,VIT_14s0066g01520,VIT_04s0023g01240,VIT_07s0289g00050,VIT_08s0040g01470,VIT_05s0062g00740,VIT_09s0002g06590,VIT_00s0218g00190,VIT_17s0000g07080,VIT_14s0068g00500,VIT…	0.00198824
GO:0080044	quercetin 7-O-glucosyltransferase activity	molecular_function	VIT_03s0017g01370,VIT_07s0151g00540,VIT_08s0040g01470,VIT_14s0068g00500	VIT_02s0033g00240,VIT_07s0289g00090,VIT_05s0094g01050,VIT_13s0019g02860,VIT_00s0391g00010,VIT_13s0019g02860,VIT_17s0000g07100,VIT_16s0022g01970,VIT_18s0001g12040,VIT_13s0019g02860,VIT_05s0062g00720,VIT_18s0001g06060,VIT_16s0115g00360,VIT_14s0066g01520,VIT_04s0023g01240,VIT_07s0289g00050,VIT_08s0040g01470,VIT_05s0062g00740,VIT_09s0002g06590,VIT_00s0218g00190,VIT_17s0000g07080,VIT_14s0068g00500,VIT…	0.00197508
GO:0016758	transferase activity, transferring hexosyl groups	molecular_function	VIT_03s0017g01370,VIT_11s0016g01850,VIT_18s0041g00710,VIT_18s0041g00830	VIT_18s0041g00900,VIT_05s0020g00400,VIT_05s0020g00390,VIT_05s0020g00390,VIT_00s0391g00010,VIT_08s0007g08920,VIT_04s0008g01270,VIT_14s0006g03000,VIT_19s0014g01490,VIT_02s0025g01010,VIT_19s0090g00560,VIT_02s0025g02830,VIT_15s0021g00910,VIT_18s0089g01040,VIT_13s0158g00110,VIT_11s0052g01060,VIT_01s0026g02530,VIT_09s0002g05230,VIT_14s0171g00030,VIT_11s0052g01070,VIT_14s0108g00890,VIT_16s0050g02460,VIT…	0.0019915
GO:0004565	beta-galactosidase activity	molecular_function	VIT_07s0031g02480,VIT_07s0031g02480,VIT_09s0002g02120,VIT_09s0002g02120	VIT_03s0038g02970,VIT_03s0038g02970,VIT_13s0067g03000,VIT_13s0067g03000,VIT_04s0023g02690,VIT_04s0023g02690,VIT_04s0023g03840,VIT_04s0069g00850,VIT_11s0016g02200,VIT_11s0016g02200,VIT_09s0002g02120,VIT_09s0002g02120,VIT_05s0029g00100,VIT_13s0067g03000,VIT_13s0067g03000,VIT_18s0001g02230,VIT_18s0001g02230,VIT_01s0026g00770,VIT_09s0002g02290,VIT_09s0002g02290,VIT_07s0031g02590,VIT_07s0031g02590,VIT…	0.0497443
GO:0005525	GTP binding	molecular_function	VIT_00s1286g00020,VIT_00s0323g00080,VIT_08s0007g03160	VIT_16s0022g01890,VIT_13s0074g00310,VIT_10s0042g01220,VIT_01s0127g00430,VIT_18s0001g04160,VIT_00s0734g00020,VIT_00s0174g00200,VIT_17s0000g05880,VIT_03s0088g00380,VIT_03s0088g00380,VIT_14s0066g00220,VIT_00s0373g00010,VIT_00s0373g00010,VIT_03s0038g00190,VIT_03s0038g00190,VIT_13s0084g00320,VIT_13s0084g00320,VIT_14s0128g00400,VIT_14s0128g00400,VIT_11s0052g01720,VIT_11s0052g01720,VIT_13s0074g00310,VIT…	6.95606e-14
GO:0000978	RNA polymerase II cis-regulatory region sequence-specific DNA binding	molecular_function	VIT_13s0019g02450,VIT_17s0000g01230,VIT_11s0016g03940	VIT_08s0007g02510,VIT_06s0080g01110,VIT_14s0066g02370,VIT_18s0001g14110,VIT_01s0011g02970,VIT_17s0000g07630,VIT_07s0005g06050,VIT_08s0007g01540,VIT_01s0011g05970,VIT_19s0085g00350,VIT_02s0025g04630,VIT_01s0010g03900,VIT_07s0031g01140,VIT_15s0048g01270,VIT_10s0003g02070,VIT_02s0025g04650,VIT_17s0000g05000,VIT_15s0048g01250,VIT_17s0000g01230,VIT_18s0001g01760,VIT_16s0022g02330,VIT_02s0025g02350,VIT…	5.61205e-12
GO:0000287	magnesium ion binding	molecular_function	VIT_08s0007g07600,VIT_12s0134g00040,VIT_03s0088g01290	VIT_09s0002g01610,VIT_00s0179g00350,VIT_08s0007g07600,VIT_06s0004g00130,VIT_18s0001g02520,VIT_05s0094g01410,VIT_08s0058g01400,VIT_02s0012g01170,VIT_03s0088g00410,VIT_00s1658g00010,VIT_17s0000g04450,VIT_08s0007g05490,VIT_16s0050g02660,VIT_06s0004g08420,VIT_14s0030g00030,VIT_08s0007g04170,VIT_16s0039g01700,VIT_07s0031g01600,VIT_07s0031g01780,VIT_16s0050g02180,VIT_18s0001g08620,VIT_07s0005g00440,VIT…	7.36635e-09
GO:0004176	ATP-dependent peptidase activity	molecular_function	VIT_18s0001g00190,VIT_18s0001g00190,VIT_07s0031g01560	VIT_06s0004g06120,VIT_06s0004g06120,VIT_02s0012g00310,VIT_14s0108g00590,VIT_14s0108g00590,VIT_14s0030g02190,VIT_14s0030g02190,VIT_18s0041g00140,VIT_16s0050g02630,VIT_16s0050g02630,VIT_14s0030g00460,VIT_18s0001g00190,VIT_18s0001g00190,VIT_14s0083g00530,VIT_14s0083g00530,VIT_07s0031g01560,VIT_14s0030g00470,VIT_19s0085g00390,VIT_12s0028g01600,VIT_12s0028g01600,VIT_04s0008g01170,VIT_04s0008g01170,VIT…	0.00806818
GO:0004364	glutathione transferase activity	molecular_function	VIT_18s0001g00690,VIT_18s0001g00690,VIT_19s0027g00460	VIT_12s0035g02100,VIT_15s0048g00950,VIT_15s0048g00950,VIT_12s0035g02110,VIT_06s0004g05690,VIT_07s0005g04870,VIT_01s0026g02400,VIT_12s0035g02100,VIT_05s0051g00310,VIT_19s0027g01370,VIT_17s0000g02930,VIT_01s0026g02390,VIT_19s0027g00460,VIT_04s0079g00710,VIT_04s0079g00710,VIT_01s0026g01330,VIT_07s0005g04890,VIT_05s0049g01100,VIT_17s0000g06130,VIT_00s2718g00010,VIT_05s0051g00130,VIT_06s0004g05700,VIT…	0.0176469
GO:0050661	NADP binding	molecular_function	VIT_14s0068g00680,VIT_09s0002g02340,VIT_18s0122g00960	VIT_17s0000g02140,VIT_17s0000g10430,VIT_18s0001g07630,VIT_01s0010g02460,VIT_07s0141g00390,VIT_18s0001g03660,VIT_05s0051g00870,VIT_14s0171g00440,VIT_19s0085g00600,VIT_18s0001g07630,VIT_17s0000g02140,VIT_17s0000g01950,VIT_05s0020g02030,VIT_18s0001g07630,VIT_18s0001g03660,VIT_04s0023g00680,VIT_17s0000g10430,VIT_18s0122g00960,VIT_14s0068g00680,VIT_01s0010g02460,VIT_14s0171g00440,VIT_19s0085g00600,VIT…	0.0235053
GO:0019843	rRNA binding	molecular_function	VIT_09s0002g04330,VIT_19s0014g02230,VIT_05s0020g01140	VIT_03s0017g01790,VIT_14s0036g01520,VIT_02s0025g02890,VIT_02s0025g02890,VIT_07s0031g02150,VIT_01s0010g02310,VIT_07s0005g04550,VIT_07s0031g03160,VIT_06s0004g04090,VIT_07s0005g00470,VIT_07s0005g00470,VIT_03s0038g02780,VIT_08s0040g01870,VIT_08s0040g02630,VIT_13s0019g04300,VIT_06s0004g02840,VIT_08s0007g03890,VIT_08s0007g03890,VIT_13s0019g00250,VIT_01s0011g01230,VIT_01s0010g03350,VIT_04s0023g02120,VIT…	0.0241543
GO:0015171	amino acid transmembrane transporter activity	molecular_function	VIT_03s0038g02290,VIT_13s0073g00050,VIT_08s0007g02030	VIT_18s0041g01250,VIT_06s0009g01140,VIT_15s0021g01840,VIT_01s0011g03180,VIT_19s0015g01290,VIT_09s0002g08410,VIT_03s0038g03900,VIT_10s0116g01380,VIT_03s0038g03540,VIT_13s0074g00570,VIT_03s0038g03530,VIT_05s0062g01150,VIT_19s0027g01880,VIT_01s0010g02700,VIT_14s0083g00740,VIT_13s0067g02220,VIT_18s0001g08270,VIT_05s0077g01190,VIT_13s0074g00540,VIT_14s0108g00690,VIT_10s0003g04540,VIT_04s0008g00280,VIT…	0.0383337
GO:0046863	ribulose-1,5-bisphosphate carboxylase/oxygenase activator activity	molecular_function	VIT_06s0004g05180,VIT_08s0007g00840,VIT_13s0019g02050	VIT_08s0007g00840,VIT_13s0019g02050,VIT_06s0004g05180,VIT_08s0007g00840,VIT_09s0018g01280,VIT_13s0019g02050,VIT_06s0004g05180,VIT_08s0007g00840,VIT_09s0018g01280,VIT_13s0019g02050,VIT_06s0004g05180,VIT_08s0007g00840,VIT_13s0019g02050,VIT_06s0004g05180,VIT_08s0007g00840,VIT_09s0018g01280,VIT_13s0019g02050,VIT_06s0004g05180,VIT_08s0007g00840,VIT_09s0018g01280,VIT_13s0019g02050,VIT_06s0004g05180	0.0289741
GO:0048529	magnesium-protoporphyrin IX monomethyl ester (oxidative) cyclase activity	molecular_function	VIT_06s0004g08380,VIT_08s0040g00390,VIT_08s0040g00390	VIT_06s0004g08380,VIT_08s0040g00390,VIT_08s0040g00390,VIT_06s0004g08380,VIT_08s0040g00390,VIT_08s0040g00390,VIT_08s0040g00390,VIT_08s0040g00390,VIT_06s0004g08380,VIT_08s0040g00390,VIT_08s0040g00390,VIT_08s0040g00390,VIT_08s0040g00390,VIT_08s0040g00390,VIT_08s0040g00390,VIT_06s0004g08380,VIT_08s0040g00390,VIT_08s0040g00390	0.0176078
GO:0015297	antiporter activity	molecular_function	VIT_11s0016g03050,VIT_18s0001g08200	VIT_12s0057g01500,VIT_08s0056g00780,VIT_12s0059g02230,VIT_13s0019g02030,VIT_12s0059g02230,VIT_12s0057g01500,VIT_08s0056g01070,VIT_08s0032g00350,VIT_12s0059g02230,VIT_19s0177g00300,VIT_00s0220g00090,VIT_05s0094g01070,VIT_13s0019g02030,VIT_00s0220g00090,VIT_05s0094g01070,VIT_08s0007g02240,VIT_06s0004g06570,VIT_19s0015g01320,VIT_09s0018g01840,VIT_19s0177g00300,VIT_17s0000g08560,VIT_05s0020g00740,VIT…	3.45985e-06
GO:0006508	proteolysis	biological_process	VIT_18s0001g00190,VIT_18s0001g00190,VIT_00s0429g00040,VIT_00s0429g00040,VIT_07s0031g01560,VIT_11s0206g00110,VIT_11s0206g00110,VIT_17s0000g04020	VIT_08s0105g00530,VIT_06s0004g06120,VIT_06s0004g06120,VIT_02s0012g00310,VIT_00s1945g00010,VIT_02s0033g01260,VIT_14s0108g00590,VIT_14s0108g00590,VIT_14s0030g02190,VIT_14s0030g02190,VIT_18s0041g00140,VIT_16s0050g02630,VIT_16s0050g02630,VIT_14s0030g00460,VIT_18s0001g00190,VIT_18s0001g00190,VIT_14s0083g00530,VIT_07s0031g01560,VIT_14s0030g00470,VIT_04s0008g00270,VIT_19s0085g00390,VIT_12s0028g01600,VIT…	6.75501e-22

## Sheet: E-L38Leaf (2018)
S Table 5c Identification of significantly enriched GO terms (FDR <0.05) in GLRaV-3-infected E-L 38 leaf (collected in 2018) using differentially expressed genes (DEGs) identified via RNA-Seq
Up-DEGs
GO term accession	Go term name	GO domain	Ensembl Gene ID mydata	Ensembl Gene ID background	FDR
GO:0055114	oxidation-reduction process	biological_process	VIT_00s0220g00130,VIT_00s0555g00020,VIT_01s0010g01130,VIT_01s0010g01730,VIT_01s0010g02750,VIT_01s0011g00690,VIT_01s0011g05650,VIT_01s0026g00220,VIT_02s0025g03600,VIT_02s0033g01400,VIT_03s0017g01490,VIT_03s0038g04100,VIT_04s0008g05840,VIT_04s0023g01650,VIT_05s0020g03280,VIT_06s0004g03550,VIT_06s0009g00680,VIT_07s0031g00090,VIT_08s0007g08410,VIT_09s0002g03620,VIT_12s0142g00430,VIT_13s0158g00340,VIT…	VIT_06s0004g02330,VIT_04s0023g01650,VIT_13s0064g01420,VIT_05s0020g04710,VIT_16s0013g00080,VIT_07s0031g01990,VIT_16s0039g02720,VIT_01s0011g01620,VIT_08s0007g01060,VIT_17s0000g02140,VIT_01s0011g00280,VIT_11s0149g00140,VIT_13s0019g02360,VIT_17s0000g10430,VIT_04s0044g02020,VIT_05s0020g00380,VIT_19s0085g00820,VIT_18s0001g07100,VIT_18s0001g07630,VIT_01s0010g02460,VIT_17s0000g05580,VIT_05s0077g01210,VIT…	4.45116e-10
GO:0006468	protein phosphorylation	biological_process	VIT_00s0353g00060,VIT_00s0540g00020,VIT_01s0010g01000,VIT_01s0011g06080,VIT_01s0011g06150,VIT_02s0087g00170,VIT_06s0004g01400,VIT_06s0004g03540,VIT_06s0004g03920,VIT_06s0004g04580,VIT_06s0004g05810,VIT_07s0005g04050,VIT_07s0129g00990,VIT_09s0070g00160,VIT_10s0003g00350,VIT_11s0016g03080,VIT_11s0016g03170,VIT_12s0134g00450,VIT_13s0019g02040,VIT_13s0067g00960,VIT_13s0067g01490,VIT_13s0156g00590,VIT…	VIT_07s0129g01100,VIT_00s0194g00280,VIT_08s0007g00790,VIT_04s0008g04260,VIT_12s0134g00500,VIT_03s0180g00040,VIT_05s0094g00110,VIT_09s0002g05240,VIT_19s0085g00690,VIT_03s0091g01060,VIT_00s0203g00160,VIT_18s0001g14170,VIT_18s0001g09580,VIT_01s0011g06040,VIT_18s0001g02060,VIT_06s0009g02090,VIT_03s0091g00280,VIT_01s0011g06320,VIT_08s0040g00930,VIT_18s0001g09160,VIT_00s0199g00210,VIT_18s0001g09920,VIT…	1.72682e-08
GO:0016310	phosphorylation	biological_process	VIT_00s0181g00250,VIT_00s0353g00060,VIT_01s0010g01000,VIT_01s0011g06080,VIT_01s0011g06150,VIT_02s0087g00170,VIT_03s0088g00410,VIT_05s0020g04210,VIT_06s0004g01400,VIT_06s0004g03540,VIT_06s0004g03920,VIT_06s0004g06580,VIT_07s0129g00990,VIT_08s0007g04170,VIT_08s0007g07600,VIT_08s0056g00190,VIT_09s0002g01150,VIT_09s0070g00160,VIT_10s0116g00360,VIT_11s0016g03080,VIT_11s0016g03170,VIT_11s0052g01840,VIT…	VIT_08s0056g00210,VIT_18s0122g00550,VIT_15s0045g00310,VIT_07s0129g00060,VIT_05s0020g04210,VIT_08s0007g07370,VIT_18s0001g14010,VIT_03s0091g00870,VIT_07s0129g00140,VIT_06s0080g00060,VIT_05s0049g00090,VIT_12s0057g00690,VIT_13s0074g00740,VIT_07s0005g01380,VIT_14s0030g00410,VIT_01s0010g03780,VIT_11s0016g03170,VIT_04s0069g00750,VIT_04s0023g03680,VIT_05s0020g02210,VIT_09s0002g06960,VIT_07s0005g00850,VIT…	0.000391961
GO:0055085	transmembrane transport	biological_process	VIT_00s0229g00060,VIT_01s0011g03400,VIT_01s0011g04210,VIT_02s0025g00780,VIT_04s0008g01060,VIT_05s0020g03090,VIT_05s0020g03140,VIT_05s0049g00940,VIT_06s0004g02140,VIT_06s0004g05070,VIT_07s0005g00260,VIT_07s0031g02200,VIT_07s0141g00590,VIT_08s0007g03570,VIT_08s0007g08730,VIT_08s0056g01070,VIT_09s0002g05600,VIT_09s0054g01610,VIT_11s0016g03660,VIT_11s0016g05190,VIT_12s0059g00250,VIT_12s0059g01240,VIT…	VIT_07s0031g01860,VIT_19s0014g00010,VIT_04s0044g01330,VIT_16s0050g00880,VIT_17s0000g02200,VIT_03s0017g01290,VIT_11s0016g04590,VIT_17s0000g05860,VIT_19s0014g01540,VIT_00s0415g00010,VIT_05s0020g00680,VIT_06s0061g01480,VIT_06s0009g03380,VIT_06s0061g00250,VIT_02s0087g00840,VIT_17s0000g05120,VIT_06s0061g00350,VIT_09s0002g05450,VIT_07s0005g04460,VIT_14s0060g00470,VIT_05s0020g00900,VIT_01s0011g02730,VIT…	8.40797e-05
GO:0009058	biosynthetic process	biological_process	VIT_06s0009g00850,VIT_07s0031g00980,VIT_09s0002g00340,VIT_09s0002g05250,VIT_11s0016g00860,VIT_11s0016g03720,VIT_10s0042g00870,VIT_10s0042g00920,VIT_12s0028g01820,VIT_14s0068g00920,VIT_16s0100g00750,VIT_16s0100g00780,VIT_16s0100g00800,VIT_16s0100g00810,VIT_16s0100g00840,VIT_16s0100g00850,VIT_16s0100g00860,VIT_16s0100g00880,VIT_16s0100g00900,VIT_16s0100g00910,VIT_16s0100g00920,VIT_16s0100g00930,VIT…	VIT_13s0067g00400,VIT_06s0004g06320,VIT_13s0019g02390,VIT_05s0020g02880,VIT_05s0094g01500,VIT_03s0038g04570,VIT_08s0058g00780,VIT_18s0001g12840,VIT_08s0007g08540,VIT_07s0141g00250,VIT_05s0094g01490,VIT_07s0005g02800,VIT_12s0057g01480,VIT_07s0005g05780,VIT_12s0035g01920,VIT_08s0007g05910,VIT_11s0065g01160,VIT_15s0045g01250,VIT_19s0027g01920,VIT_11s0065g00700,VIT_09s0002g05250,VIT_07s0104g00210,VIT…	1.86137e-07
GO:0030639	polyketide biosynthetic process	biological_process	VIT_10s0042g00870,VIT_10s0042g00920,VIT_14s0068g00920,VIT_16s0100g00750,VIT_16s0100g00780,VIT_16s0100g00800,VIT_16s0100g00810,VIT_16s0100g00840,VIT_16s0100g00850,VIT_16s0100g00860,VIT_16s0100g00880,VIT_16s0100g00900,VIT_16s0100g00910,VIT_16s0100g00920,VIT_16s0100g00930,VIT_16s0100g00940,VIT_16s0100g00950,VIT_16s0100g00960,VIT_16s0100g00990,VIT_16s0100g01000,VIT_16s0100g01010,VIT_16s0100g01020,VIT…	VIT_10s0042g00890,VIT_16s0100g00760,VIT_16s0100g01060,VIT_16s0100g01200,VIT_16s0100g00900,VIT_16s0100g01030,VIT_16s0100g01010,VIT_16s0100g01160,VIT_16s0100g00780,VIT_03s0038g01460,VIT_10s0042g00870,VIT_10s0042g00910,VIT_10s0042g00890,VIT_14s0068g00920,VIT_15s0021g02170,VIT_16s0022g01070,VIT_16s0100g00880,VIT_16s0100g01130,VIT_16s0100g01200,VIT_16s0100g01120,VIT_16s0100g01040,VIT_16s0100g01070,VIT…	1.70874e-18
GO:0006508	proteolysis	biological_process	VIT_00s0179g00210,VIT_01s0010g02900,VIT_01s0026g00900,VIT_02s0234g00100,VIT_12s0028g00610,VIT_13s0019g01980,VIT_02s0154g00520,VIT_03s0088g01180,VIT_04s0008g07110,VIT_05s0077g00560,VIT_06s0061g00530,VIT_07s0104g00180,VIT_17s0000g00370,VIT_18s0001g09990,VIT_19s0085g01110,VIT_19s0090g00830,VIT_03s0088g00260,VIT_03s0091g01290,VIT_07s0005g00830,VIT_07s0104g00190,VIT_08s0007g02450,VIT_08s0007g02470,VIT…	VIT_08s0105g00530,VIT_17s0000g07340,VIT_08s0056g00830,VIT_06s0004g06120,VIT_02s0012g00310,VIT_00s1945g00010,VIT_02s0033g01260,VIT_14s0108g00590,VIT_14s0030g02190,VIT_18s0041g00140,VIT_16s0050g02630,VIT_14s0030g00460,VIT_18s0001g00190,VIT_14s0083g00530,VIT_07s0031g01560,VIT_14s0030g00470,VIT_04s0008g00270,VIT_19s0085g00390,VIT_12s0028g01600,VIT_04s0008g01170,VIT_14s0060g01230,VIT_04s0044g01180,VIT…	9.66194e-06
GO:0006096	glycolytic process	biological_process	VIT_01s0026g00990,VIT_03s0088g00410,VIT_08s0007g03960,VIT_08s0007g04170,VIT_08s0007g07600,VIT_08s0056g00190,VIT_08s0056g00200,VIT_09s0018g01940,VIT_10s0116g00360,VIT_18s0122g00510,VIT_19s0085g00370,VIT_01s0011g04350,VIT_06s0004g00130,VIT_08s0007g05490,VIT_11s0016g02850,VIT_16s0022g01770,VIT_17s0000g04540,VIT_18s0001g05060,VIT_19s0085g00600,VIT_01s0010g02460	VIT_16s0022g01770,VIT_06s0004g05900,VIT_17s0000g04540,VIT_08s0007g03960,VIT_11s0016g01570,VIT_00s0179g00350,VIT_08s0007g07600,VIT_18s0001g14230,VIT_06s0004g00130,VIT_00s0780g00010,VIT_03s0132g00370,VIT_00s0824g00010,VIT_00s2422g00010,VIT_02s0012g01170,VIT_03s0088g00410,VIT_08s0007g05490,VIT_18s0076g00300,VIT_19s0085g00370,VIT_04s0008g00520,VIT_16s0050g02660,VIT_17s0000g10430,VIT_11s0016g02850,VIT…	0.00456572
GO:0016567	protein ubiquitination	biological_process	VIT_00s0265g00070,VIT_00s0916g00010,VIT_01s0026g00220,VIT_01s0127g00360,VIT_04s0008g04480,VIT_04s0023g03830,VIT_06s0004g04580,VIT_06s0004g05070,VIT_08s0040g01940,VIT_13s0019g01980,VIT_13s0064g01220,VIT_18s0001g15010,VIT_19s0014g01850,VIT_19s0015g00670,VIT_01s0026g00190,VIT_07s0104g00640,VIT_08s0058g01100,VIT_09s0002g04240,VIT_18s0001g02280	VIT_18s0001g14170,VIT_11s0016g01830,VIT_08s0058g00320,VIT_01s0011g03820,VIT_01s0010g00090,VIT_16s0050g00690,VIT_14s0066g01610,VIT_16s0013g01920,VIT_06s0004g07060,VIT_06s0004g04580,VIT_15s0046g02480,VIT_09s0096g00990,VIT_07s0129g00040,VIT_00s0207g00090,VIT_03s0063g02000,VIT_02s0012g01750,VIT_18s0001g11740,VIT_09s0018g01220,VIT_05s0102g00160,VIT_19s0015g00670,VIT_19s0015g00680,VIT_11s0016g00390,VIT…	0.000107634
GO:0046777	protein autophosphorylation	biological_process	VIT_06s0004g03920,VIT_07s0005g04050,VIT_07s0129g00990,VIT_11s0016g03080,VIT_18s0001g09550,VIT_18s0072g00890,VIT_01s0011g06410,VIT_02s0025g04520,VIT_03s0088g01180,VIT_08s0040g00010,VIT_10s0003g01430,VIT_10s0003g01900,VIT_15s0024g01270,VIT_16s0050g01020,VIT_18s0001g00990,VIT_19s0014g03400	VIT_01s0137g00760,VIT_04s0069g00750,VIT_10s0092g00710,VIT_12s0028g01960,VIT_16s0039g00610,VIT_04s0023g03420,VIT_19s0014g00470,VIT_18s0001g09550,VIT_00s0125g00090,VIT_12s0028g01350,VIT_04s0008g00290,VIT_14s0108g00340,VIT_16s0013g01990,VIT_10s0092g00570,VIT_07s0005g05420,VIT_08s0007g02150,VIT_05s0077g00970,VIT_04s0008g00920,VIT_07s0005g04710,VIT_02s0025g00690,VIT_12s0035g00020,VIT_12s0035g00140,VIT…	0.00306978
GO:0006559	L-phenylalanine catabolic process	biological_process	VIT_00s0187g00340,VIT_08s0040g01710,VIT_13s0019g04460,VIT_16s0039g01100,VIT_16s0039g01110,VIT_16s0039g01170,VIT_16s0039g01240,VIT_16s0039g01300,VIT_00s2508g00010,VIT_00s2849g00010,VIT_06s0004g02620,VIT_16s0039g01120,VIT_16s0039g01130,VIT_16s0039g01280,VIT_16s0039g01360	VIT_16s0039g01280,VIT_16s0039g01100,VIT_12s0035g02100,VIT_16s0039g01170,VIT_16s0039g01360,VIT_06s0004g02620,VIT_15s0048g00950,VIT_11s0016g01640,VIT_12s0035g02110,VIT_11s0016g01520,VIT_16s0039g01240,VIT_00s0187g00340,VIT_00s0187g00300,VIT_16s0039g01130,VIT_16s0039g01300,VIT_16s0039g01110,VIT_08s0040g01710,VIT_00s2849g00010,VIT_13s0019g04460,VIT_00s2508g00010,VIT_16s0039g01120,VIT_12s0035g02040,VIT…	1.42408e-06
GO:0006811	ion transport	biological_process	VIT_00s0125g00190,VIT_00s0179g00260,VIT_05s0020g03090,VIT_07s0129g00180,VIT_07s0141g00590,VIT_11s0118g00350,VIT_14s0066g01580,VIT_04s0023g01150,VIT_04s0069g00790,VIT_07s0104g01730,VIT_09s0002g00130,VIT_11s0052g00620,VIT_14s0030g02110,VIT_18s0001g11950,VIT_18s0001g13440	VIT_17s0000g02900,VIT_14s0066g02550,VIT_09s0054g00890,VIT_04s0008g02460,VIT_01s0011g04490,VIT_18s0001g12410,VIT_05s0020g04260,VIT_00s0332g00060,VIT_04s0008g02580,VIT_09s0002g00130,VIT_09s0018g02130,VIT_05s0020g04380,VIT_11s0052g00320,VIT_09s0002g02260,VIT_10s0071g01200,VIT_14s0030g02090,VIT_19s0014g01620,VIT_02s0025g03330,VIT_05s0020g04330,VIT_11s0052g00620,VIT_11s0149g00210,VIT_13s0158g00360,VIT…	0.00171547
GO:0009800	cinnamic acid biosynthetic process	biological_process	VIT_08s0040g01710,VIT_13s0019g04460,VIT_16s0039g01100,VIT_16s0039g01110,VIT_16s0039g01170,VIT_16s0039g01240,VIT_16s0039g01300,VIT_00s2508g00010,VIT_00s2849g00010,VIT_06s0004g02620,VIT_16s0039g01120,VIT_16s0039g01130,VIT_16s0039g01280,VIT_16s0039g01360	VIT_16s0039g01280,VIT_16s0039g01100,VIT_16s0039g01170,VIT_16s0039g01360,VIT_06s0004g02620,VIT_11s0016g01640,VIT_11s0016g01520,VIT_16s0039g01240,VIT_16s0039g01130,VIT_11s0016g01660,VIT_16s0039g01300,VIT_16s0039g01110,VIT_08s0040g01710,VIT_00s2849g00010,VIT_13s0019g04460,VIT_00s2508g00010,VIT_16s0039g01120,VIT_16s0039g01280,VIT_16s0039g01100,VIT_16s0039g01170,VIT_16s0039g01360,VIT_06s0004g02620,VIT…	6.649e-07
GO:0009698	phenylpropanoid metabolic process	biological_process	VIT_08s0040g01710,VIT_13s0019g04460,VIT_16s0039g01100,VIT_16s0039g01110,VIT_16s0039g01170,VIT_16s0039g01240,VIT_16s0039g01300,VIT_00s2508g00010,VIT_00s2849g00010,VIT_06s0004g02620,VIT_16s0039g01120,VIT_16s0039g01130,VIT_16s0039g01280,VIT_16s0039g01360	VIT_18s0001g07630,VIT_16s0039g01280,VIT_16s0039g01100,VIT_16s0039g01170,VIT_16s0039g01360,VIT_06s0004g02620,VIT_11s0016g01640,VIT_11s0016g01520,VIT_16s0039g01240,VIT_16s0039g01130,VIT_11s0016g01660,VIT_16s0039g01300,VIT_16s0039g01110,VIT_08s0040g01710,VIT_00s2849g00010,VIT_13s0019g04460,VIT_00s2508g00010,VIT_16s0039g01120,VIT_07s0104g00390,VIT_16s0039g01280,VIT_16s0039g01100,VIT_16s0039g01170,VIT…	2.51163e-06
GO:0006073	cellular glucan metabolic process	biological_process	VIT_11s0052g01220,VIT_00s0386g00050,VIT_01s0026g00200,VIT_03s0088g00650,VIT_05s0062g00240,VIT_05s0062g00250,VIT_11s0052g01180,VIT_11s0052g01190,VIT_11s0052g01200,VIT_11s0052g01260,VIT_11s0052g01270,VIT_11s0052g01300,VIT_12s0134g00160	VIT_11s0052g01340,VIT_07s0185g00050,VIT_01s0011g06250,VIT_11s0052g01180,VIT_11s0052g01190,VIT_05s0062g00250,VIT_11s0052g01220,VIT_10s0003g02480,VIT_12s0134g00160,VIT_05s0062g00480,VIT_10s0003g02440,VIT_11s0052g01230,VIT_01s0026g00200,VIT_11s0052g01200,VIT_05s0062g00240,VIT_15s0048g02850,VIT_11s0052g01300,VIT_05s0062g00610,VIT_11s0016g03480,VIT_11s0052g01250,VIT_10s0116g00520,VIT_01s0150g00460,VIT…	0.0074545
GO:0032259	methylation	biological_process	VIT_01s0011g05900,VIT_02s0025g02920,VIT_07s0031g00350,VIT_08s0056g01570,VIT_18s0001g01270,VIT_01s0011g05920,VIT_13s0064g00440,VIT_01s0010g03460,VIT_01s0010g03490,VIT_01s0010g03510,VIT_04s0023g02240,VIT_16s0100g00570	VIT_09s0002g02670,VIT_15s0048g01990,VIT_19s0014g00010,VIT_16s0050g00880,VIT_14s0066g00270,VIT_05s0020g02310,VIT_16s0039g00080,VIT_19s0090g01250,VIT_03s0038g04610,VIT_18s0072g00210,VIT_11s0037g00880,VIT_05s0124g00250,VIT_18s0072g00200,VIT_18s0072g00220,VIT_16s0039g00740,VIT_18s0001g01700,VIT_13s0084g00650,VIT_12s0035g01920,VIT_16s0050g00820,VIT_18s0001g11990,VIT_12s0028g03110,VIT_11s0016g02600,VIT…	4.70782e-05
GO:0006357	regulation of transcription by RNA polymerase II	biological_process	VIT_07s0031g00670,VIT_07s0129g01050,VIT_08s0007g01290,VIT_08s0007g08750,VIT_11s0016g03560,VIT_11s0037g00040,VIT_14s0171g00410,VIT_10s0003g02070,VIT_14s0068g00840,VIT_01s0127g00910,VIT_08s0007g05300,VIT_18s0001g09850	VIT_19s0027g01670,VIT_00s0125g00270,VIT_11s0037g00750,VIT_00s0360g00050,VIT_12s0028g00110,VIT_16s0013g02120,VIT_14s0060g02680,VIT_17s0053g01060,VIT_05s0020g03070,VIT_18s0001g12980,VIT_05s0020g03060,VIT_14s0068g00840,VIT_04s0008g02780,VIT_17s0000g01920,VIT_08s0007g02510,VIT_06s0080g01110,VIT_14s0066g02370,VIT_18s0001g14110,VIT_17s0000g07630,VIT_19s0014g00390,VIT_00s0322g00040,VIT_00s0682g00020,VIT…	0.00260735
GO:0007165	signal transduction	biological_process	VIT_03s0063g01780,VIT_09s0070g00160,VIT_11s0052g01840,VIT_15s0048g02010,VIT_18s0089g00600,VIT_05s0020g04570,VIT_05s0051g00660,VIT_06s0061g01290,VIT_18s0089g00410,VIT_19s0014g03790,VIT_08s0007g03870	VIT_08s0056g00210,VIT_18s0122g00550,VIT_15s0045g00310,VIT_05s0049g00090,VIT_12s0057g00690,VIT_04s0008g05900,VIT_07s0005g01380,VIT_05s0077g01480,VIT_10s0003g02680,VIT_01s0010g03780,VIT_05s0077g00940,VIT_14s0060g00100,VIT_01s0137g00760,VIT_12s0057g00980,VIT_04s0069g00750,VIT_11s0206g00060,VIT_01s0010g02230,VIT_04s0023g03680,VIT_07s0005g00850,VIT_01s0011g06190,VIT_19s0093g00580,VIT_14s0081g00630,VIT…	0.0191249
GO:0010411	xyloglucan metabolic process	biological_process	VIT_11s0052g01220,VIT_01s0026g00200,VIT_03s0088g00650,VIT_05s0062g00240,VIT_05s0062g00250,VIT_11s0052g01180,VIT_11s0052g01200,VIT_11s0052g01260,VIT_11s0052g01270,VIT_11s0052g01300,VIT_12s0134g00160	VIT_11s0052g01340,VIT_07s0185g00050,VIT_14s0066g01710,VIT_01s0011g06250,VIT_11s0052g01180,VIT_05s0062g00250,VIT_11s0052g01220,VIT_12s0134g00160,VIT_05s0062g00480,VIT_10s0003g02440,VIT_11s0052g01230,VIT_01s0026g00200,VIT_11s0052g01200,VIT_05s0062g00240,VIT_15s0048g02850,VIT_11s0052g01300,VIT_05s0062g00610,VIT_11s0016g03480,VIT_11s0052g01250,VIT_11s0052g01310,VIT_10s0116g00520,VIT_01s0150g00460,VIT…	0.0459896
GO:0042546	cell wall biogenesis	biological_process	VIT_11s0052g01220,VIT_01s0026g00200,VIT_03s0088g00650,VIT_05s0062g00240,VIT_05s0062g00250,VIT_11s0052g01180,VIT_11s0052g01200,VIT_11s0052g01260,VIT_11s0052g01270,VIT_11s0052g01300,VIT_12s0134g00160	VIT_17s0000g00120,VIT_15s0048g01990,VIT_11s0052g01340,VIT_07s0185g00050,VIT_01s0011g06250,VIT_11s0052g01180,VIT_05s0062g00250,VIT_11s0052g01220,VIT_12s0134g00160,VIT_05s0062g00480,VIT_10s0003g02440,VIT_11s0052g01230,VIT_01s0026g00200,VIT_11s0052g01200,VIT_05s0062g00240,VIT_15s0048g02850,VIT_11s0052g01300,VIT_05s0062g00610,VIT_11s0016g03480,VIT_11s0052g01250,VIT_11s0052g01310,VIT_10s0116g00520,VIT…	0.0471499
GO:0015031	protein transport	biological_process	VIT_00s0179g00210,VIT_06s0004g03100,VIT_07s0005g03490,VIT_08s0040g02730,VIT_11s0016g04780,VIT_17s0000g02860,VIT_00s0301g00020,VIT_06s0004g04010,VIT_09s0002g04580	VIT_04s0008g05030,VIT_09s0002g05940,VIT_04s0008g05020,VIT_18s0001g11670,VIT_11s0016g04780,VIT_09s0002g06730,VIT_07s0130g00230,VIT_07s0005g02630,VIT_10s0092g00350,VIT_13s0067g00280,VIT_05s0062g00130,VIT_04s0008g01350,VIT_02s0012g00920,VIT_12s0055g01200,VIT_04s0008g07380,VIT_16s0022g00490,VIT_01s0011g01570,VIT_05s0102g00730,VIT_18s0001g13430,VIT_04s0008g05920,VIT_12s0059g01930,VIT_09s0018g02080,VIT…	1.59914e-05
GO:0016311	dephosphorylation	biological_process	VIT_03s0091g00470,VIT_08s0040g02800,VIT_10s0523g00020,VIT_01s0011g06290,VIT_11s0016g03180,VIT_13s0019g02200,VIT_15s0045g00380,VIT_06s0004g05460,VIT_13s0019g01990	VIT_00s0203g00060,VIT_04s0044g01480,VIT_19s0014g03380,VIT_00s0301g00050,VIT_08s0040g02800,VIT_09s0002g01650,VIT_01s0011g03910,VIT_14s0128g00840,VIT_08s0007g01780,VIT_01s0011g03900,VIT_04s0023g00290,VIT_05s0020g03370,VIT_01s0011g02430,VIT_16s0039g00080,VIT_17s0000g07310,VIT_19s0014g02480,VIT_13s0073g00650,VIT_12s0055g00840,VIT_12s0028g03470,VIT_08s0032g00840,VIT_11s0052g00860,VIT_02s0025g03150,VIT…	0.0227374
GO:0090305	nucleic acid phosphodiester bond hydrolysis	biological_process	VIT_00s0179g00210,VIT_06s0061g01610,VIT_17s0000g02860,VIT_00s0301g00100,VIT_04s0044g01300,VIT_01s0010g00450,VIT_01s0011g03670,VIT_01s0026g02520	VIT_00s0809g00030,VIT_00s0301g00100,VIT_01s0011g03670,VIT_00s0591g00010,VIT_19s0014g03680,VIT_19s0014g00010,VIT_18s0001g07170,VIT_04s0044g01300,VIT_04s0008g02170,VIT_06s0061g01610,VIT_15s0048g02380,VIT_04s0008g03960,VIT_12s0059g00620,VIT_02s0012g00020,VIT_14s0128g00840,VIT_04s0008g02120,VIT_04s0008g04320,VIT_00s0313g00080,VIT_13s0067g02160,VIT_05s0029g01380,VIT_11s0149g00100,VIT_15s0021g00210,VIT…	0.0285389
GO:0018215	protein phosphopantetheinylation	biological_process	VIT_02s0234g00100,VIT_04s0043g00760,VIT_08s0040g01590,VIT_17s0000g00800,VIT_18s0122g00920,VIT_03s0038g01480,VIT_08s0040g00380	VIT_11s0118g00470,VIT_01s0011g02530,VIT_14s0006g00430,VIT_12s0057g00990,VIT_05s0102g00300,VIT_08s0058g00320,VIT_19s0090g01020,VIT_02s0109g00380,VIT_05s0029g01380,VIT_06s0004g07060,VIT_04s0023g01280,VIT_03s0063g02110,VIT_03s0038g04320,VIT_18s0001g12010,VIT_10s0003g01150,VIT_03s0038g01790,VIT_18s0001g07370,VIT_09s0018g00330,VIT_08s0058g00850,VIT_14s0066g02490,VIT_19s0085g00080,VIT_17s0000g05500,VIT…	0.0272237
GO:0015074	DNA integration	biological_process	VIT_00s0179g00210,VIT_06s0061g01610,VIT_18s0075g00520,VIT_05s0049g00050,VIT_08s0007g02450,VIT_18s0001g14990	VIT_18s0075g00870,VIT_01s0011g00300,VIT_16s0013g01320,VIT_04s0008g02170,VIT_14s0060g00470,VIT_01s0137g00250,VIT_03s0088g00450,VIT_05s0094g01410,VIT_18s0001g12410,VIT_06s0061g01610,VIT_11s0052g00940,VIT_14s0006g02660,VIT_01s0010g01480,VIT_14s0066g02670,VIT_14s0128g00840,VIT_19s0027g01340,VIT_02s0012g01730,VIT_04s0008g04320,VIT_04s0008g04840,VIT_19s0014g04060,VIT_12s0028g01230,VIT_16s0100g00370,VIT…	8.33608e-07
GO:0006511	ubiquitin-dependent protein catabolic process	biological_process	VIT_00s0916g00010,VIT_01s0026g00220,VIT_02s0234g00100,VIT_04s0008g04480,VIT_05s0077g01100,VIT_18s0001g15010	VIT_03s0038g02390,VIT_08s0040g00460,VIT_06s0004g08200,VIT_13s0019g00910,VIT_08s0058g00320,VIT_16s0050g02410,VIT_19s0015g01190,VIT_06s0004g04430,VIT_01s0011g03820,VIT_02s0025g01050,VIT_15s0046g01400,VIT_17s0000g00610,VIT_17s0000g07960,VIT_08s0040g00040,VIT_06s0004g07060,VIT_15s0046g02280,VIT_02s0025g00070,VIT_08s0007g00120,VIT_00s0207g00090,VIT_03s0063g02000,VIT_02s0012g01750,VIT_12s0028g02220,VIT…	0.000353204
GO:0009813	flavonoid biosynthetic process	biological_process	VIT_18s0001g03430,VIT_13s0067g03820,VIT_18s0001g14310,VIT_02s0025g04720,VIT_04s0023g03370,VIT_18s0001g12800	VIT_18s0001g12800,VIT_18s0001g05860,VIT_00s0361g00040,VIT_18s0072g00440,VIT_02s0025g04720,VIT_14s0068g00930,VIT_18s0001g03470,VIT_18s0001g03490,VIT_18s0001g03430,VIT_18s0001g03510,VIT_02s0025g04720,VIT_18s0001g12800,VIT_18s0072g00440,VIT_13s0067g03820,VIT_18s0001g14310,VIT_00s0361g00040,VIT_18s0001g05860,VIT_04s0023g03370,VIT_18s0072g00440,VIT_13s0067g03820,VIT_18s0001g03470,VIT_18s0001g03490,VIT…	0.0177787
GO:1902600	proton transmembrane transport	biological_process	VIT_02s0025g00780,VIT_08s0007g01700,VIT_11s0118g00350,VIT_09s0002g00130,VIT_11s0052g00620,VIT_12s0028g01150	VIT_17s0000g02900,VIT_14s0066g02550,VIT_04s0008g05270,VIT_09s0054g00890,VIT_04s0008g02460,VIT_01s0011g04490,VIT_06s0004g03900,VIT_00s2642g00010,VIT_00s0332g00060,VIT_04s0008g02580,VIT_00s2244g00010,VIT_09s0002g00130,VIT_09s0002g02260,VIT_15s0046g00040,VIT_10s0071g01200,VIT_02s0025g03330,VIT_11s0052g00620,VIT_11s0149g00210,VIT_18s0001g08850,VIT_02s0488g00010,VIT_17s0000g05540,VIT_08s0040g02830,VIT…	0.0231078
GO:0006470	protein dephosphorylation	biological_process	VIT_03s0091g00470,VIT_09s0070g00490,VIT_18s0001g05690,VIT_11s0016g03180,VIT_13s0019g02200,VIT_06s0004g05460	VIT_05s0020g00400,VIT_05s0020g00390,VIT_04s0008g06530,VIT_08s0007g01780,VIT_04s0008g06190,VIT_05s0077g01820,VIT_07s0005g02390,VIT_17s0000g03100,VIT_12s0055g01130,VIT_14s0036g00750,VIT_13s0156g00060,VIT_14s0066g01200,VIT_04s0023g01400,VIT_08s0007g05820,VIT_06s0004g07360,VIT_18s0001g01220,VIT_18s0001g12160,VIT_06s0061g01530,VIT_12s0034g02130,VIT_17s0000g00360,VIT_11s0016g02890,VIT_00s0341g00010,VIT…	0.0274857
GO:0045893	positive regulation of transcription, DNA-templated	biological_process	VIT_08s0007g07670,VIT_18s0001g10450,VIT_19s0014g03300,VIT_07s0005g02950,VIT_13s0019g04390,VIT_19s0014g03290	VIT_14s0066g02380,VIT_13s0106g00770,VIT_19s0015g00810,VIT_02s0012g00570,VIT_13s0067g01960,VIT_07s0104g00060,VIT_11s0016g03290,VIT_08s0058g00500,VIT_18s0001g13040,VIT_14s0060g01210,VIT_05s0077g01140,VIT_12s0028g03100,VIT_19s0014g02110,VIT_07s0005g01450,VIT_12s0057g00550,VIT_13s0067g01400,VIT_18s0001g08710,VIT_00s0541g00020,VIT_02s0025g02710,VIT_18s0001g12580,VIT_04s0023g02430,VIT_03s0038g04450,VIT…	0.0410566
GO:0006281	DNA repair	biological_process	VIT_06s0061g01610,VIT_14s0108g00040,VIT_17s0000g02860,VIT_12s0035g02190,VIT_18s0001g14990	VIT_14s0128g00150,VIT_19s0014g03680,VIT_11s0037g00750,VIT_16s0013g02120,VIT_07s0005g01910,VIT_19s0014g00010,VIT_18s0001g07170,VIT_17s0000g04170,VIT_01s0137g00250,VIT_15s0048g00930,VIT_06s0061g01610,VIT_11s0052g00940,VIT_08s0032g00310,VIT_02s0033g01260,VIT_06s0009g02520,VIT_11s0016g00850,VIT_05s0020g00940,VIT_01s0010g01480,VIT_01s0010g02590,VIT_08s0007g09020,VIT_18s0001g02090,VIT_14s0060g01440,VIT…	4.41259e-05
GO:0009651	response to salt stress	biological_process	VIT_00s0264g00030,VIT_16s0013g00620,VIT_07s0104g00350,VIT_12s0059g01380,VIT_04s0008g05450	VIT_12s0028g00110,VIT_12s0057g00690,VIT_19s0093g00580,VIT_01s0127g00430,VIT_08s0058g01440,VIT_11s0016g00630,VIT_14s0066g01050,VIT_14s0060g00060,VIT_16s0039g00010,VIT_03s0063g01080,VIT_06s0004g06030,VIT_06s0061g00260,VIT_01s0010g00680,VIT_15s0046g02250,VIT_18s0001g08170,VIT_04s0008g01550,VIT_18s0001g01570,VIT_04s0008g01590,VIT_13s0019g02920,VIT_13s0019g02900,VIT_13s0019g03090,VIT_04s0008g01580,VIT…	0.0150757
GO:0051301	cell division	biological_process	VIT_10s0003g02160,VIT_14s0128g00390,VIT_09s0002g05240,VIT_03s0091g01060,VIT_03s0180g00040	VIT_19s0027g01670,VIT_07s0129g01100,VIT_00s0194g00280,VIT_08s0007g00790,VIT_04s0008g04260,VIT_12s0134g00500,VIT_00s0125g00270,VIT_03s0180g00040,VIT_05s0094g00110,VIT_00s0360g00050,VIT_09s0002g05240,VIT_19s0085g00690,VIT_03s0091g01060,VIT_00s0203g00160,VIT_18s0001g14170,VIT_18s0001g09580,VIT_12s0028g00110,VIT_01s0011g06040,VIT_18s0001g02060,VIT_06s0009g02090,VIT_03s0091g00280,VIT_01s0011g06320,VIT…	0.0273945
GO:0007049	cell cycle	biological_process	VIT_14s0128g00390,VIT_07s0005g01430,VIT_09s0002g05240,VIT_03s0091g01060,VIT_03s0180g00040	VIT_19s0027g01670,VIT_07s0129g01100,VIT_00s0194g00280,VIT_08s0007g00790,VIT_04s0008g04260,VIT_12s0134g00500,VIT_00s0125g00270,VIT_03s0180g00040,VIT_05s0094g00110,VIT_00s0360g00050,VIT_09s0002g05240,VIT_19s0085g00690,VIT_03s0091g01060,VIT_00s0203g00160,VIT_18s0001g14170,VIT_18s0001g09580,VIT_12s0028g00110,VIT_01s0011g06040,VIT_18s0001g02060,VIT_06s0009g02090,VIT_03s0091g00280,VIT_01s0011g06320,VIT…	0.0424861
GO:0007275	multicellular organism development	biological_process	VIT_01s0026g00220,VIT_19s0090g00190,VIT_10s0003g02070,VIT_18s0076g00340	VIT_16s0100g00500,VIT_02s0025g04390,VIT_04s0044g01260,VIT_18s0001g15320,VIT_15s0048g02380,VIT_14s0128g00840,VIT_04s0044g00780,VIT_00s0975g00010,VIT_08s0032g01110,VIT_01s0010g03900,VIT_07s0031g01140,VIT_15s0048g01270,VIT_10s0003g02070,VIT_14s0068g01800,VIT_02s0025g04650,VIT_17s0000g05000,VIT_17s0000g01230,VIT_16s0022g02330,VIT_00s0729g00010,VIT_14s0083g01050,VIT_17s0000g04990,VIT_01s0011g00110,VIT…	0.000379306
GO:0042742	defense response to bacterium	biological_process	VIT_03s0063g01780,VIT_06s0004g03540,VIT_07s0031g02390,VIT_13s0019g02040	VIT_06s0004g07440,VIT_12s0028g03720,VIT_19s0093g00580,VIT_01s0010g00480,VIT_06s0004g03540,VIT_08s0007g06570,VIT_19s0015g00620,VIT_10s0092g00650,VIT_02s0087g01020,VIT_18s0041g01210,VIT_00s0346g00010,VIT_14s0108g00370,VIT_03s0088g00010,VIT_12s0059g01130,VIT_08s0058g00280,VIT_18s0041g01140,VIT_13s0067g01640,VIT_13s0019g02040,VIT_04s0044g01990,VIT_18s0166g00120,VIT_00s0366g00020,VIT_17s0000g09170,VIT…	0.0186856
GO:0006839	mitochondrial transport	biological_process	VIT_08s0007g01700,VIT_00s0407g00020,VIT_00s2349g00010,VIT_18s0001g07320	VIT_08s0007g01700,VIT_06s0004g05940,VIT_00s0407g00020,VIT_00s2349g00010,VIT_18s0001g07320,VIT_00s0407g00020,VIT_00s2349g00010,VIT_18s0001g07320,VIT_08s0007g01700,VIT_06s0004g05940,VIT_06s0004g05940,VIT_00s0407g00020,VIT_00s2349g00010,VIT_08s0007g01700,VIT_18s0001g07320	0.0316878
GO:0006412	translation	biological_process	VIT_14s0060g00110,VIT_17s0000g02860,VIT_18s0001g03220	VIT_07s0031g02300,VIT_06s0080g00400,VIT_00s0742g00020,VIT_00s0742g00030,VIT_18s0001g04160,VIT_03s0088g00500,VIT_05s0029g01200,VIT_04s0008g03010,VIT_14s0066g00220,VIT_10s0116g00970,VIT_19s0027g01380,VIT_06s0004g07600,VIT_12s0057g00400,VIT_16s0013g00080,VIT_13s0074g00310,VIT_07s0104g00600,VIT_14s0030g00580,VIT_00s0120g00100,VIT_03s0038g03440,VIT_05s0049g02130,VIT_12s0057g00370,VIT_01s0026g00340,VIT…	1.65016e-08
GO:0006457	protein folding	biological_process	VIT_00s0415g00030,VIT_06s0080g01230,VIT_15s0021g02090	VIT_14s0006g03200,VIT_15s0021g02230,VIT_06s0004g00240,VIT_01s0137g00250,VIT_08s0007g07460,VIT_13s0106g00420,VIT_01s0010g00920,VIT_12s0057g00670,VIT_19s0015g01090,VIT_14s0128g00840,VIT_09s0002g02240,VIT_12s0028g00350,VIT_04s0008g04320,VIT_01s0011g01680,VIT_03s0097g00530,VIT_06s0061g00270,VIT_00s0415g00030,VIT_18s0001g14510,VIT_00s2341g00010,VIT_18s0041g01230,VIT_13s0106g00410,VIT_12s0034g01800,VIT…	9.87518e-06
GO:0006886	intracellular protein transport	biological_process	VIT_07s0005g03490,VIT_08s0040g02800,VIT_18s0001g03200	VIT_09s0002g06730,VIT_07s0005g02630,VIT_12s0035g01150,VIT_13s0067g00280,VIT_05s0062g00130,VIT_04s0008g07380,VIT_16s0022g00490,VIT_18s0001g13430,VIT_08s0040g02800,VIT_13s0158g00140,VIT_15s0021g01410,VIT_09s0018g02080,VIT_15s0046g01890,VIT_11s0016g04180,VIT_03s0038g00020,VIT_11s0016g04370,VIT_05s0020g04710,VIT_00s1603g00010,VIT_09s0002g04810,VIT_18s0001g15600,VIT_04s0008g02320,VIT_03s0038g03110,VIT…	3.31999e-05
GO:0090502	RNA phosphodiester bond hydrolysis, endonucleolytic	biological_process	VIT_01s0010g00450,VIT_01s0011g03670,VIT_01s0026g02520	VIT_01s0011g03670,VIT_04s0008g02170,VIT_15s0048g02380,VIT_14s0128g00840,VIT_04s0008g02120,VIT_11s0149g00100,VIT_18s0122g00970,VIT_07s0031g02180,VIT_12s0028g03580,VIT_16s0098g01310,VIT_11s0149g00120,VIT_04s0023g00920,VIT_00s0527g00010,VIT_10s0042g01130,VIT_06s0004g03320,VIT_04s0044g00780,VIT_18s0001g08290,VIT_08s0058g00430,VIT_18s0001g08180,VIT_18s0001g01740,VIT_13s0101g00510,VIT_18s0001g02340,VIT…	0.0046185
GO:0006974	cellular response to DNA damage stimulus	biological_process	VIT_14s0108g00040,VIT_04s0044g01300,VIT_05s0049g02090	VIT_14s0128g00150,VIT_19s0014g03680,VIT_03s0038g04280,VIT_01s0011g05270,VIT_18s0001g15320,VIT_19s0014g00010,VIT_04s0044g01290,VIT_07s0005g00200,VIT_01s0010g02080,VIT_04s0044g01300,VIT_03s0063g00390,VIT_17s0000g04170,VIT_08s0058g00320,VIT_15s0048g00930,VIT_02s0033g01260,VIT_06s0009g02520,VIT_05s0020g00940,VIT_08s0007g09020,VIT_07s0005g00220,VIT_11s0016g00340,VIT_11s0016g04090,VIT_15s0045g01110,VIT…	0.00950729
GO:0071422	succinate transmembrane transport	biological_process	VIT_00s0407g00020,VIT_00s2349g00010,VIT_18s0001g07320	VIT_00s0407g00020,VIT_00s2349g00010,VIT_18s0001g07320,VIT_00s0407g00020,VIT_00s2349g00010,VIT_18s0001g07320,VIT_00s0407g00020,VIT_00s2349g00010,VIT_18s0001g07320	0.0462316
GO:0015709	thiosulfate transport	biological_process	VIT_00s0407g00020,VIT_00s2349g00010,VIT_18s0001g07320	VIT_00s0407g00020,VIT_00s2349g00010,VIT_18s0001g07320,VIT_00s0407g00020,VIT_00s2349g00010,VIT_18s0001g07320,VIT_00s0407g00020,VIT_00s2349g00010,VIT_18s0001g07320	0.0465527
GO:0050790	regulation of catalytic activity	biological_process	VIT_16s0100g00470,VIT_10s0003g04270,VIT_19s0014g03090	VIT_18s0001g04160,VIT_12s0142g00390,VIT_14s0006g01990,VIT_14s0128g00890,VIT_16s0039g01880,VIT_18s0001g04140,VIT_11s0016g02130,VIT_18s0001g01120,VIT_12s0028g03130,VIT_10s0042g00800,VIT_03s0038g02590,VIT_01s0150g00600,VIT_16s0100g00470,VIT_08s0058g00130,VIT_18s0001g04190,VIT_08s0056g00810,VIT_19s0090g01170,VIT_19s0090g01190,VIT_06s0004g06960,VIT_08s0007g00740,VIT_10s0003g04270,VIT_04s0044g02000,VIT…	0.0467144
GO:0045944	positive regulation of transcription by RNA polymerase II	biological_process	VIT_07s0005g02950,VIT_10s0003g02070	VIT_19s0027g01670,VIT_00s0125g00270,VIT_00s0360g00050,VIT_12s0028g00110,VIT_14s0060g02680,VIT_17s0053g01060,VIT_18s0001g12980,VIT_05s0020g03060,VIT_13s0084g00040,VIT_08s0007g02510,VIT_06s0080g01110,VIT_14s0066g02370,VIT_16s0100g00500,VIT_06s0004g00900,VIT_18s0001g14110,VIT_06s0009g02120,VIT_17s0000g07630,VIT_02s0025g04390,VIT_04s0044g01260,VIT_18s0001g15320,VIT_18s0075g00870,VIT_15s0046g02290,VIT…	0.000144592
GO:0034220	ion transmembrane transport	biological_process	VIT_04s0069g00790,VIT_18s0001g13440	VIT_07s0191g00260,VIT_07s0129g01040,VIT_02s0025g03640,VIT_07s0129g00110,VIT_18s0001g12410,VIT_06s0004g01890,VIT_00s0477g00070,VIT_04s0008g01960,VIT_11s0103g00370,VIT_02s0025g03630,VIT_13s0139g00230,VIT_01s0011g01360,VIT_00s0691g00010,VIT_10s0116g01240,VIT_12s0142g00330,VIT_12s0028g03650,VIT_12s0028g03700,VIT_05s0077g01190,VIT_10s0003g00760,VIT_15s0046g02360,VIT_03s0038g00850,VIT_04s0069g00290,VIT…	0.0024539
GO:0006397	mRNA processing	biological_process	VIT_01s0011g04320,VIT_18s0072g00710	VIT_14s0066g02630,VIT_11s0118g00720,VIT_01s0011g04320,VIT_11s0016g03040,VIT_05s0049g01590,VIT_08s0007g01780,VIT_17s0000g03120,VIT_18s0122g00970,VIT_07s0031g02180,VIT_17s0000g03130,VIT_12s0035g00080,VIT_15s0048g01650,VIT_05s0077g00650,VIT_09s0002g03380,VIT_09s0002g04870,VIT_04s0044g01140,VIT_06s0009g03810,VIT_07s0005g00230,VIT_12s0059g00260,VIT_06s0009g02770,VIT_13s0064g01230,VIT_19s0015g00980,VIT…	0.002603
GO:0000398	mRNA splicing, via spliceosome	biological_process	VIT_08s0007g07150,VIT_18s0072g00710	VIT_01s0011g02970,VIT_07s0005g00200,VIT_03s0063g00390,VIT_11s0118g00720,VIT_09s0054g01810,VIT_07s0005g00220,VIT_03s0038g00010,VIT_05s0102g00480,VIT_15s0045g01110,VIT_09s0002g08120,VIT_05s0020g02870,VIT_09s0070g00450,VIT_07s0141g00250,VIT_07s0005g00210,VIT_01s0010g02780,VIT_01s0010g02920,VIT_03s0038g04130,VIT_07s0191g00210,VIT_06s0009g03810,VIT_16s0100g00450,VIT_01s0026g00040,VIT_16s0098g01020,VIT…	0.00647225
GO:0007018	microtubule-based movement	biological_process	VIT_02s0025g03480,VIT_02s0025g05060	VIT_07s0005g00930,VIT_00s0532g00020,VIT_14s0128g00440,VIT_14s0060g01570,VIT_13s0106g00490,VIT_08s0007g08800,VIT_18s0001g10090,VIT_18s0041g01920,VIT_08s0007g06820,VIT_07s0031g00130,VIT_05s0020g00620,VIT_09s0002g04480,VIT_01s0010g01480,VIT_18s0001g13580,VIT_13s0019g02870,VIT_08s0040g02590,VIT_03s0038g00350,VIT_05s0020g01200,VIT_18s0001g08700,VIT_19s0014g05070,VIT_14s0128g00450,VIT_04s0044g02020,VIT…	0.0254916
GO:0015979	photosynthesis	biological_process	VIT_10s0116g00360,VIT_18s0122g00510	VIT_10s0003g00890,VIT_18s0001g08620,VIT_07s0005g00770,VIT_08s0007g08540,VIT_06s0061g00010,VIT_05s0020g02310,VIT_16s0013g00330,VIT_07s0031g03000,VIT_08s0058g00440,VIT_08s0058g00410,VIT_08s0058g00400,VIT_13s0067g01840,VIT_08s0058g00430,VIT_06s0004g07160,VIT_00s0555g00050,VIT_16s0050g02440,VIT_15s0021g00370,VIT_18s0164g00030,VIT_00s0246g00200,VIT_00s0125g00280,VIT_12s0059g01220,VIT_18s0122g00510,VIT…	0.0370843
GO:0009733	response to auxin	biological_process	VIT_18s0001g03430,VIT_10s0003g01430	VIT_18s0001g15320,VIT_19s0093g00580,VIT_08s0007g05060,VIT_10s0003g01480,VIT_18s0001g07060,VIT_07s0104g00270,VIT_03s0091g01030,VIT_04s0079g00200,VIT_11s0052g00440,VIT_09s0002g03610,VIT_08s0056g00800,VIT_13s0019g04380,VIT_16s0098g00870,VIT_11s0103g00650,VIT_00s0194g00130,VIT_00s0299g00060,VIT_09s0002g03540,VIT_14s0068g01290,VIT_08s0007g02130,VIT_18s0001g07670,VIT_05s0062g01080,VIT_13s0019g01470,VIT…	0.0476488
GO:0010468	regulation of gene expression	biological_process	VIT_06s0004g03540,VIT_14s0060g00410	VIT_08s0056g00210,VIT_18s0122g00550,VIT_15s0045g00310,VIT_13s0019g04010,VIT_01s0137g00760,VIT_04s0023g02420,VIT_02s0025g00270,VIT_05s0094g00900,VIT_06s0004g03620,VIT_18s0001g13010,VIT_05s0020g02530,VIT_06s0004g03540,VIT_12s0142g00130,VIT_17s0000g02570,VIT_01s0011g04920,VIT_15s0046g02010,VIT_19s0014g00220,VIT_09s0070g00320,VIT_04s0008g03960,VIT_08s0007g04220,VIT_07s0031g02130,VIT_06s0061g01050,VIT…	0.0478546
GO:0006325	chromatin organization	biological_process	VIT_08s0040g03300,VIT_14s0066g01720	VIT_06s0004g00530,VIT_16s0098g01310,VIT_08s0007g06370,VIT_00s0527g00010,VIT_18s0001g01740,VIT_00s0865g00030,VIT_06s0004g04270,VIT_09s0002g05770,VIT_00s0194g00360,VIT_00s0259g00040,VIT_07s0104g00970,VIT_07s0104g00980,VIT_00s0179g00340,VIT_19s0014g05020,VIT_07s0104g00960,VIT_08s0040g03300,VIT_14s0081g00530,VIT_00s0259g00020,VIT_14s0060g02360,VIT_00s0868g00020,VIT_07s0104g01000,VIT_04s0008g04700,VIT…	0.0479941
GO:0016020	membrane	cellular_component	VIT_00s0125g00190,VIT_00s0179g00260,VIT_00s0181g00250,VIT_00s0194g00100,VIT_00s0229g00060,VIT_00s0265g00060,VIT_00s0353g00060,VIT_00s0540g00020,VIT_00s0555g00020,VIT_00s0916g00010,VIT_01s0010g00950,VIT_01s0010g01000,VIT_01s0011g02480,VIT_01s0011g03400,VIT_01s0011g03620,VIT_01s0011g04210,VIT_01s0011g04310,VIT_01s0011g06080,VIT_01s0011g06150,VIT_01s0026g00980,VIT_01s0026g01030,VIT_01s0137g00770,VIT…	VIT_00s0809g00030,VIT_00s0591g00010,VIT_06s0004g05900,VIT_16s0098g01570,VIT_07s0129g00440,VIT_07s0129g00430,VIT_00s0360g00050,VIT_09s0002g05240,VIT_12s0028g00110,VIT_18s0001g12980,VIT_04s0023g01650,VIT_11s0118g00060,VIT_17s0000g04960,VIT_09s0002g06730,VIT_03s0038g00680,VIT_07s0130g00230,VIT_07s0005g01960,VIT_08s0056g01140,VIT_12s0057g01420,VIT_11s0118g00020,VIT_00s0238g00020,VIT_11s0016g03230,VIT…	1.72348e-46
GO:0016021	integral component of membrane	cellular_component	VIT_00s0125g00190,VIT_00s0179g00260,VIT_00s0194g00100,VIT_00s0229g00060,VIT_00s0265g00060,VIT_00s0353g00060,VIT_00s0540g00020,VIT_00s0555g00020,VIT_00s0916g00010,VIT_01s0010g00950,VIT_01s0010g01000,VIT_01s0011g02480,VIT_01s0011g03400,VIT_01s0011g04210,VIT_01s0011g04310,VIT_01s0011g06080,VIT_01s0011g06150,VIT_01s0026g00980,VIT_01s0137g00770,VIT_02s0012g01630,VIT_02s0012g02190,VIT_02s0025g00780,VIT…	VIT_00s0809g00030,VIT_00s0591g00010,VIT_06s0004g05900,VIT_16s0098g01570,VIT_07s0129g00440,VIT_07s0129g00430,VIT_00s0360g00050,VIT_09s0002g05240,VIT_12s0028g00110,VIT_18s0001g12980,VIT_17s0000g04960,VIT_07s0130g00230,VIT_07s0005g01960,VIT_08s0056g01140,VIT_11s0016g03230,VIT_18s0122g01400,VIT_00s0797g00010,VIT_19s0014g05130,VIT_04s0008g01270,VIT_00s0455g00040,VIT_15s0046g01330,VIT_07s0031g01860,VIT…	5.03123e-32
GO:0005634	nucleus	cellular_component	VIT_00s0179g00210,VIT_00s0527g00020,VIT_01s0010g02900,VIT_01s0010g03930,VIT_01s0011g00690,VIT_01s0011g02940,VIT_01s0011g04320,VIT_01s0011g05880,VIT_01s0026g01730,VIT_01s0026g02080,VIT_01s0026g02710,VIT_02s0012g01320,VIT_02s0025g02250,VIT_02s0154g00400,VIT_03s0063g01780,VIT_04s0008g02750,VIT_04s0008g04480,VIT_04s0008g05750,VIT_04s0023g01380,VIT_04s0023g01430,VIT_04s0043g00760,VIT_04s0210g00170,VIT…	VIT_14s0128g00150,VIT_19s0014g03680,VIT_06s0004g05900,VIT_04s0008g05030,VIT_09s0002g05940,VIT_04s0008g05020,VIT_18s0001g11670,VIT_11s0016g04780,VIT_07s0031g02300,VIT_19s0027g01670,VIT_03s0097g00610,VIT_07s0129g01100,VIT_00s0194g00280,VIT_08s0007g00790,VIT_04s0008g04260,VIT_12s0134g00500,VIT_00s0125g00270,VIT_03s0180g00040,VIT_05s0094g00110,VIT_00s0360g00050,VIT_09s0002g05240,VIT_19s0085g00690,VIT…	4.20768e-30
GO:0005737	cytoplasm	cellular_component	VIT_00s0179g00210,VIT_00s0181g00250,VIT_00s0357g00020,VIT_00s0415g00030,VIT_00s2607g00010,VIT_01s0010g01850,VIT_01s0010g02900,VIT_01s0026g00220,VIT_01s0026g00280,VIT_01s0150g00190,VIT_02s0234g00100,VIT_03s0088g00410,VIT_04s0044g00710,VIT_05s0020g00670,VIT_05s0077g00950,VIT_05s0094g01530,VIT_06s0004g03540,VIT_06s0009g00680,VIT_07s0005g00490,VIT_07s0005g02230,VIT_07s0005g03310,VIT_07s0005g03490,VIT…	VIT_06s0004g05900,VIT_04s0008g05030,VIT_09s0002g05940,VIT_04s0008g05020,VIT_18s0001g11670,VIT_11s0016g04780,VIT_07s0031g02300,VIT_03s0097g00610,VIT_07s0129g01100,VIT_00s0194g00280,VIT_08s0007g00790,VIT_04s0008g04260,VIT_12s0134g00500,VIT_03s0180g00040,VIT_05s0094g00110,VIT_09s0002g05240,VIT_19s0085g00690,VIT_03s0091g01060,VIT_00s0203g00160,VIT_18s0001g14170,VIT_18s0001g09580,VIT_01s0011g06040,VIT…	5.06207e-10
GO:0005886	plasma membrane	cellular_component	VIT_00s0125g00190,VIT_00s0229g00060,VIT_00s0264g00030,VIT_00s0353g00060,VIT_00s0540g00020,VIT_01s0010g01000,VIT_01s0011g02480,VIT_01s0011g03400,VIT_01s0011g06080,VIT_01s0011g06150,VIT_01s0026g01640,VIT_02s0012g02190,VIT_03s0091g01040,VIT_04s0044g01280,VIT_05s0020g04210,VIT_05s0077g01830,VIT_05s0094g01320,VIT_06s0004g01270,VIT_06s0004g01400,VIT_06s0004g03920,VIT_06s0004g05810,VIT_06s0061g01210,VIT…	VIT_05s0020g04210,VIT_12s0035g01150,VIT_12s0055g01200,VIT_17s0000g04450,VIT_01s0146g00260,VIT_12s0059g01930,VIT_08s0040g01430,VIT_02s0012g02790,VIT_00s0125g00410,VIT_14s0066g01180,VIT_01s0011g02480,VIT_13s0074g00480,VIT_00s0301g00030,VIT_09s0002g01730,VIT_09s0002g00780,VIT_06s0004g07440,VIT_17s0000g01450,VIT_09s0018g01920,VIT_18s0001g11700,VIT_15s0046g02200,VIT_07s0005g00680,VIT_13s0019g04770,VIT…	1.00826e-08
GO:0005829	cytosol	cellular_component	VIT_00s0187g00340,VIT_00s0264g00030,VIT_01s0010g01130,VIT_01s0010g01730,VIT_01s0011g00160,VIT_01s0011g00690,VIT_01s0011g05370,VIT_01s0011g06270,VIT_01s0026g00280,VIT_01s0026g01480,VIT_02s0025g01580,VIT_02s0025g02920,VIT_02s0025g03600,VIT_05s0020g00670,VIT_05s0077g00950,VIT_05s0094g01420,VIT_06s0080g01230,VIT_07s0005g02230,VIT_07s0031g00460,VIT_08s0056g01570,VIT_08s0217g00100,VIT_10s0003g02160,VIT…	VIT_06s0004g05900,VIT_07s0031g02300,VIT_14s0060g02410,VIT_04s0008g02780,VIT_08s0007g07370,VIT_13s0084g00040,VIT_07s0005g02630,VIT_10s0092g00350,VIT_16s0022g00490,VIT_01s0011g01570,VIT_15s0046g01890,VIT_03s0038g03110,VIT_01s0011g02190,VIT_14s0068g00250,VIT_06s0004g07440,VIT_04s0008g02340,VIT_08s0040g00840,VIT_17s0000g01450,VIT_09s0018g01920,VIT_15s0046g02200,VIT_07s0005g00680,VIT_13s0019g04770,VIT…	5.01547e-05
GO:0005794	Golgi apparatus	cellular_component	VIT_00s0265g00060,VIT_01s0010g00950,VIT_01s0011g00160,VIT_01s0026g00980,VIT_02s0012g02190,VIT_03s0063g00360,VIT_04s0008g05840,VIT_07s0005g04420,VIT_07s0031g00060,VIT_07s0031g03090,VIT_07s0141g00580,VIT_08s0007g03770,VIT_10s0003g03980,VIT_11s0016g04650,VIT_11s0016g05190,VIT_12s0028g01420,VIT_12s0059g00960,VIT_13s0064g00890,VIT_17s0000g00800,VIT_17s0000g05410,VIT_18s0001g02970,VIT_18s0001g03200,VIT…	VIT_11s0118g00060,VIT_17s0000g04960,VIT_09s0002g06730,VIT_03s0038g00680,VIT_07s0005g01960,VIT_03s0038g03750,VIT_08s0056g01140,VIT_12s0057g01420,VIT_11s0118g00020,VIT_00s0238g00020,VIT_11s0016g03230,VIT_18s0122g01400,VIT_19s0014g05130,VIT_04s0008g01270,VIT_00s0455g00040,VIT_15s0046g01330,VIT_12s0059g02110,VIT_07s0031g01860,VIT_04s0008g06640,VIT_17s0000g07340,VIT_08s0032g00520,VIT_16s0100g00360,VIT…	0.00694805
GO:0043231	intracellular membrane-bounded organelle	cellular_component	VIT_00s0179g00260,VIT_00s0181g00250,VIT_00s0265g00060,VIT_00s0324g00070,VIT_01s0026g00990,VIT_04s0023g00050,VIT_05s0020g03090,VIT_05s0062g01270,VIT_06s0004g06390,VIT_06s0004g07240,VIT_07s0005g06290,VIT_07s0129g00180,VIT_08s0007g08730,VIT_09s0018g01940,VIT_12s0034g00030,VIT_17s0000g07070,VIT_00s0391g00010,VIT_00s0463g00030,VIT_00s1251g00010,VIT_06s0004g01640,VIT_06s0004g07250,VIT_08s0007g04570,VIT…	VIT_13s0067g00280,VIT_07s0191g00260,VIT_17s0000g05860,VIT_07s0129g00110,VIT_08s0007g07890,VIT_05s0020g04260,VIT_15s0046g01830,VIT_05s0020g01200,VIT_09s0018g02130,VIT_05s0020g04380,VIT_11s0052g00320,VIT_08s0007g08730,VIT_14s0030g02090,VIT_19s0014g01620,VIT_00s0477g00070,VIT_05s0020g04330,VIT_00s0463g00030,VIT_13s0158g00360,VIT_05s0020g04220,VIT_18s0041g02240,VIT_05s0020g04300,VIT_05s0020g04360,VIT…	0.00652059
GO:0009507	chloroplast	cellular_component	VIT_00s0265g00060,VIT_01s0150g00610,VIT_06s0004g02400,VIT_06s0004g03550,VIT_08s0007g01700,VIT_09s0002g01150,VIT_09s0002g03620,VIT_11s0016g00600,VIT_11s0037g00990,VIT_13s0019g03990,VIT_16s0013g00620,VIT_00s0391g00070,VIT_01s0026g02510,VIT_02s0025g02790,VIT_04s0008g00180,VIT_05s0051g00670,VIT_06s0061g01300,VIT_10s0003g01180,VIT_11s0016g01190,VIT_12s0028g02180,VIT_13s0064g01510,VIT_17s0000g04540,VIT…	VIT_17s0000g04540,VIT_00s0203g00060,VIT_03s0091g00870,VIT_08s0007g08120,VIT_08s0007g08130,VIT_01s0137g00760,VIT_08s0007g03280,VIT_07s0141g00210,VIT_17s0000g08660,VIT_06s0004g06320,VIT_03s0088g00500,VIT_05s0020g01130,VIT_14s0066g00220,VIT_10s0116g00970,VIT_17s0000g02900,VIT_15s0046g01010,VIT_07s0129g01040,VIT_09s0002g01150,VIT_14s0081g00240,VIT_06s0009g02320,VIT_14s0068g00640,VIT_01s0011g01620,VIT…	5.70524e-12
GO:0005739	mitochondrion	cellular_component	VIT_00s0264g00030,VIT_00s0415g00030,VIT_01s0150g00190,VIT_02s0033g01400,VIT_04s0008g01060,VIT_04s0023g02920,VIT_06s0004g02400,VIT_06s0061g01160,VIT_07s0005g00660,VIT_07s0031g01330,VIT_11s0016g03720,VIT_11s0037g00990,VIT_12s0142g00430,VIT_14s0060g00110,VIT_00s2648g00010,VIT_01s0011g04350,VIT_02s0033g01380,VIT_04s0023g01150,VIT_05s0049g02090,VIT_08s0007g05550,VIT_08s0007g05560,VIT_10s0003g01180,VIT…	VIT_17s0000g02320,VIT_00s0216g00020,VIT_18s0001g14730,VIT_17s0000g01680,VIT_03s0088g00500,VIT_14s0066g00220,VIT_10s0116g00970,VIT_17s0000g02900,VIT_16s0050g00960,VIT_19s0027g01380,VIT_14s0128g00400,VIT_04s0008g05270,VIT_12s0057g00400,VIT_07s0104g00600,VIT_01s0011g00300,VIT_07s0104g00460,VIT_00s1286g00020,VIT_07s0151g00460,VIT_14s0060g00420,VIT_06s0004g00240,VIT_18s0001g14230,VIT_06s0004g06120,VIT…	3.27742e-10
GO:0005783	endoplasmic reticulum	cellular_component	VIT_00s0179g00210,VIT_03s0038g04100,VIT_05s0020g03160,VIT_05s0077g01100,VIT_06s0004g02100,VIT_06s0009g00850,VIT_07s0005g06290,VIT_07s0031g03090,VIT_10s0003g03980,VIT_11s0016g00860,VIT_12s0028g01090,VIT_17s0000g00800,VIT_17s0000g05410,VIT_18s0001g03200,VIT_18s0001g04150,VIT_18s0122g00920,VIT_00s0583g00030,VIT_01s0026g00820,VIT_05s0020g02290,VIT_05s0062g01120,VIT_06s0004g02720,VIT_06s0009g00310,VIT…	VIT_09s0002g05240,VIT_04s0008g01270,VIT_17s0000g07340,VIT_07s0005g02630,VIT_19s0014g01490,VIT_02s0025g01010,VIT_05s0062g00130,VIT_19s0090g00560,VIT_05s0102g00730,VIT_13s0158g00140,VIT_02s0025g02830,VIT_11s0052g00140,VIT_08s0056g00830,VIT_11s0037g00310,VIT_05s0020g04710,VIT_18s0089g01040,VIT_13s0158g00110,VIT_11s0052g01060,VIT_08s0040g01430,VIT_09s0054g00310,VIT_01s0026g02530,VIT_16s0050g00060,VIT…	0.00133601
GO:0005618	cell wall	cellular_component	VIT_06s0004g03020,VIT_11s0016g01220,VIT_11s0052g01220,VIT_00s0386g00050,VIT_14s0060g00120,VIT_01s0026g00200,VIT_03s0088g00650,VIT_05s0062g00240,VIT_05s0062g00250,VIT_06s0009g02590,VIT_08s0007g07690,VIT_11s0052g01180,VIT_11s0052g01190,VIT_11s0052g01200,VIT_11s0052g01260,VIT_11s0052g01270,VIT_11s0052g01300,VIT_12s0134g00160,VIT_13s0019g01650,VIT_14s0060g01960,VIT_17s0000g06360,VIT_17s0053g00700	VIT_05s0062g00960,VIT_11s0052g01340,VIT_12s0057g00400,VIT_12s0057g00370,VIT_12s0057g00670,VIT_12s0057g00320,VIT_12s0028g01270,VIT_03s0097g00530,VIT_16s0050g00260,VIT_18s0001g00480,VIT_07s0005g05920,VIT_09s0002g01340,VIT_07s0185g00050,VIT_09s0002g06650,VIT_04s0008g02200,VIT_07s0005g02750,VIT_01s0137g00630,VIT_06s0004g00470,VIT_08s0007g04480,VIT_11s0103g00550,VIT_01s0011g06250,VIT_08s0007g06080,VIT…	0.0178143
GO:0009570	chloroplast stroma	cellular_component	VIT_00s2607g00010,VIT_01s0150g00190,VIT_04s0008g02030,VIT_05s0020g04210,VIT_11s0016g00600,VIT_19s0177g00310,VIT_00s2579g00010,VIT_05s0051g00670,VIT_06s0061g01300,VIT_14s0068g01190,VIT_14s0108g01560,VIT_17s0000g04540,VIT_19s0093g00550	VIT_17s0000g04540,VIT_16s0013g02120,VIT_06s0004g02330,VIT_05s0020g04210,VIT_08s0007g08130,VIT_01s0137g00760,VIT_17s0000g08660,VIT_19s0177g00310,VIT_14s0066g00220,VIT_16s0050g00960,VIT_12s0057g00400,VIT_00s0179g00350,VIT_06s0004g00240,VIT_14s0068g00640,VIT_08s0007g07890,VIT_05s0020g02880,VIT_01s0010g00920,VIT_13s0019g01240,VIT_02s0012g01170,VIT_12s0057g00670,VIT_14s0036g00480,VIT_07s0005g02610,VIT…	0.0230498
GO:0005774	vacuolar membrane	cellular_component	VIT_00s0415g00030,VIT_01s0026g01640,VIT_06s0009g00850,VIT_07s0005g00260,VIT_07s0031g01330,VIT_08s0007g01700,VIT_15s0021g00220,VIT_09s0002g02430,VIT_12s0028g01150,VIT_14s0108g00630,VIT_16s0100g00570	VIT_03s0038g03750,VIT_09s0054g00890,VIT_07s0005g04460,VIT_10s0003g04460,VIT_14s0006g01090,VIT_04s0008g02580,VIT_02s0025g00970,VIT_14s0030g00900,VIT_02s0025g01570,VIT_09s0002g02430,VIT_15s0024g01360,VIT_10s0003g04470,VIT_09s0002g02240,VIT_19s0015g00010,VIT_16s0050g02480,VIT_19s0090g01870,VIT_16s0050g02280,VIT_19s0015g00040,VIT_02s0025g00980,VIT_03s0097g00530,VIT_18s0075g00260,VIT_00s0415g00030,VIT…	0.0211496
GO:0005789	endoplasmic reticulum membrane	cellular_component	VIT_01s0010g00950,VIT_03s0038g04100,VIT_06s0004g02100,VIT_12s0028g01090,VIT_00s0583g00030,VIT_05s0020g01970,VIT_09s0002g05240,VIT_01s0011g04030,VIT_17s0000g03260	VIT_09s0002g05240,VIT_17s0000g07340,VIT_07s0005g02630,VIT_05s0062g00130,VIT_05s0102g00730,VIT_08s0056g00830,VIT_11s0037g00310,VIT_05s0020g04710,VIT_00s1603g00010,VIT_01s0011g02530,VIT_14s0006g00430,VIT_16s0050g00060,VIT_16s0013g00520,VIT_15s0024g00940,VIT_15s0045g00540,VIT_00s1372g00020,VIT_09s0002g00780,VIT_05s0049g00090,VIT_19s0093g00580,VIT_14s0081g00630,VIT_09s0002g02200,VIT_18s0001g07630,VIT…	0.00171337
GO:0005768	endosome	cellular_component	VIT_00s0265g00060,VIT_04s0008g05840,VIT_07s0005g04420,VIT_11s0016g05190,VIT_13s0064g00890,VIT_18s0001g01270,VIT_04s0008g05300,VIT_16s0100g00570	VIT_03s0038g03750,VIT_12s0059g02110,VIT_04s0008g06640,VIT_08s0032g00520,VIT_11s0118g00470,VIT_11s0037g00210,VIT_00s0218g00090,VIT_18s0001g15370,VIT_14s0083g00690,VIT_17s0000g00120,VIT_09s0002g02140,VIT_07s0104g00780,VIT_11s0149g00030,VIT_07s0005g00150,VIT_08s0056g00080,VIT_17s0000g00480,VIT_15s0048g01990,VIT_05s0020g01530,VIT_08s0040g01430,VIT_00s0322g00030,VIT_00s0216g00020,VIT_17s0000g06590,VIT…	0.0176861
GO:0009536	plastid	cellular_component	VIT_06s0004g02400,VIT_00s0391g00070,VIT_06s0061g01300,VIT_18s0001g06250,VIT_19s0177g00300,VIT_03s0038g04570	VIT_08s0007g08120,VIT_08s0007g08130,VIT_08s0007g03280,VIT_17s0000g08660,VIT_14s0066g00220,VIT_17s0000g02900,VIT_07s0129g01040,VIT_14s0068g00640,VIT_03s0038g03440,VIT_08s0007g07890,VIT_11s0118g00260,VIT_05s0020g02880,VIT_16s0050g02630,VIT_03s0038g04570,VIT_02s0109g00360,VIT_12s0028g01330,VIT_18s0001g12840,VIT_10s0003g00890,VIT_05s0049g02140,VIT_16s0039g02670,VIT_13s0067g02520,VIT_18s0001g08620,VIT…	0.000678138
GO:0005743	mitochondrial inner membrane	cellular_component	VIT_04s0008g01060,VIT_04s0023g01650,VIT_08s0007g01700,VIT_04s0023g01150,VIT_12s0057g00250,VIT_18s0001g11950	VIT_04s0023g01650,VIT_17s0000g02900,VIT_01s0011g04490,VIT_02s0033g01260,VIT_18s0041g00140,VIT_06s0004g03220,VIT_02s0025g03490,VIT_04s0023g00060,VIT_08s0007g00550,VIT_06s0004g05030,VIT_19s0085g00490,VIT_00s0733g00010,VIT_06s0004g08350,VIT_14s0108g00130,VIT_09s0096g00070,VIT_19s0090g01170,VIT_19s0090g01190,VIT_06s0004g08270,VIT_06s0004g08280,VIT_10s0003g03230,VIT_16s0039g00600,VIT_10s0042g00140,VIT…	0.0318226
GO:0005730	nucleolus	cellular_component	VIT_08s0056g00160,VIT_14s0030g01680	VIT_07s0031g02300,VIT_18s0075g01040,VIT_11s0016g01740,VIT_14s0066g00220,VIT_06s0080g00550,VIT_16s0039g01680,VIT_19s0014g02990,VIT_12s0059g00620,VIT_16s0039g01690,VIT_18s0001g14540,VIT_00s0441g00010,VIT_02s0109g00380,VIT_18s0001g02090,VIT_13s0073g00710,VIT_16s0039g01670,VIT_06s0004g02090,VIT_07s0005g00860,VIT_05s0049g02360,VIT_16s0022g02110,VIT_17s0000g04310,VIT_13s0067g01900,VIT_01s0137g00640,VIT…	3.05372e-05
GO:0009941	chloroplast envelope	cellular_component	VIT_06s0004g02400,VIT_18s0001g11630	VIT_17s0000g08660,VIT_14s0066g00220,VIT_07s0129g01040,VIT_14s0108g00590,VIT_14s0030g02190,VIT_05s0020g02880,VIT_13s0019g01240,VIT_11s0149g00040,VIT_16s0050g02630,VIT_18s0001g00190,VIT_07s0005g02610,VIT_08s0007g03180,VIT_14s0083g00530,VIT_14s0060g00060,VIT_19s0027g00130,VIT_19s0014g00020,VIT_02s0025g03490,VIT_00s0291g00100,VIT_12s0028g01600,VIT_04s0008g01170,VIT_16s0100g00350,VIT_15s0024g01460,VIT…	0.000121791
GO:0009535	chloroplast thylakoid membrane	cellular_component	VIT_18s0001g11630,VIT_05s0051g00670	VIT_06s0004g04910,VIT_14s0066g00220,VIT_17s0000g02900,VIT_14s0108g00590,VIT_11s0149g00040,VIT_00s0332g00060,VIT_02s0025g01570,VIT_18s0001g00190,VIT_18s0001g08620,VIT_12s0028g01600,VIT_04s0008g01960,VIT_18s0001g07690,VIT_00s0733g00010,VIT_08s0058g00440,VIT_08s0058g00410,VIT_08s0058g00400,VIT_13s0067g01840,VIT_08s0058g00430,VIT_18s0001g06370,VIT_06s0004g07160,VIT_17s0000g09680,VIT_14s0066g00140,VIT…	0.000215873
GO:0016740	transferase activity	molecular_function	VIT_00s0179g00210,VIT_00s0313g00030,VIT_00s0324g00070,VIT_00s0353g00060,VIT_00s2607g00010,VIT_01s0010g00950,VIT_01s0010g01000,VIT_01s0011g04320,VIT_01s0011g05880,VIT_01s0011g05900,VIT_01s0011g06080,VIT_01s0011g06150,VIT_01s0026g00220,VIT_01s0026g00240,VIT_01s0026g00980,VIT_01s0026g01030,VIT_02s0012g02190,VIT_02s0025g02920,VIT_02s0087g00170,VIT_03s0063g00360,VIT_03s0088g00410,VIT_04s0043g00760,VIT…	VIT_09s0002g02670,VIT_09s0002g05240,VIT_08s0056g00210,VIT_18s0122g00550,VIT_15s0045g00310,VIT_07s0129g00060,VIT_05s0020g04210,VIT_08s0007g07370,VIT_18s0001g14010,VIT_03s0091g00870,VIT_07s0129g00140,VIT_19s0015g00570,VIT_17s0000g04960,VIT_03s0038g03750,VIT_11s0016g03230,VIT_19s0014g05130,VIT_00s0455g00040,VIT_12s0059g02110,VIT_11s0118g00470,VIT_08s0040g02340,VIT_15s0048g01300,VIT_14s0083g00690,VIT…	0.0467575
GO:0005524	ATP binding	molecular_function	VIT_00s0179g00260,VIT_00s0353g00060,VIT_00s0415g00030,VIT_00s0540g00020,VIT_01s0010g01000,VIT_01s0010g01850,VIT_01s0011g02480,VIT_01s0011g04320,VIT_01s0011g06080,VIT_01s0011g06150,VIT_02s0025g03480,VIT_02s0087g00170,VIT_03s0088g00410,VIT_05s0020g00670,VIT_05s0020g04210,VIT_05s0077g00950,VIT_06s0004g01400,VIT_06s0004g03540,VIT_06s0004g03920,VIT_06s0004g04580,VIT_06s0004g05810,VIT_06s0004g06580,VIT…	VIT_02s0087g00770,VIT_05s0077g00960,VIT_08s0056g00210,VIT_18s0122g00550,VIT_15s0045g00310,VIT_07s0129g00060,VIT_05s0020g04210,VIT_08s0007g07370,VIT_18s0001g14010,VIT_03s0091g00870,VIT_07s0129g00140,VIT_17s0000g04450,VIT_00s0125g00410,VIT_05s0094g00710,VIT_12s0057g01530,VIT_14s0066g01180,VIT_01s0011g02480,VIT_13s0074g00480,VIT_09s0002g01730,VIT_14s0081g00160,VIT_04s0079g00370,VIT_07s0005g02970,VIT…	1.45676e-21
GO:0046872	metal ion binding	molecular_function	VIT_00s0187g00340,VIT_00s0259g00110,VIT_00s0264g00030,VIT_00s0555g00020,VIT_01s0010g02750,VIT_01s0011g05370,VIT_01s0011g05650,VIT_01s0011g05660,VIT_01s0026g00900,VIT_01s0127g00360,VIT_02s0025g05080,VIT_02s0033g01400,VIT_03s0088g00410,VIT_03s0091g00470,VIT_04s0008g01380,VIT_04s0008g04480,VIT_04s0210g00170,VIT_05s0020g00670,VIT_05s0020g03280,VIT_05s0049g01980,VIT_05s0077g00950,VIT_06s0004g03550,VIT…	VIT_00s0301g00100,VIT_01s0011g03670,VIT_19s0014g03680,VIT_02s0087g00770,VIT_05s0077g00960,VIT_00s0203g00060,VIT_04s0044g01480,VIT_06s0004g02330,VIT_19s0014g03380,VIT_00s0301g00050,VIT_18s0075g01040,VIT_17s0000g01920,VIT_19s0014g00390,VIT_11s0016g01740,VIT_02s0012g01330,VIT_07s0005g02630,VIT_05s0062g00130,VIT_05s0020g04710,VIT_19s0014g00010,VIT_08s0007g08120,VIT_12s0057g00990,VIT_05s0020g00400,VIT…	5.97072e-21
GO:0000166	nucleotide binding	molecular_function	VIT_00s0179g00260,VIT_00s0353g00060,VIT_00s0415g00030,VIT_01s0010g01000,VIT_01s0011g02480,VIT_01s0011g04320,VIT_01s0011g06080,VIT_01s0011g06150,VIT_02s0025g03480,VIT_02s0087g00170,VIT_03s0088g00410,VIT_05s0020g00670,VIT_05s0020g04210,VIT_05s0077g00950,VIT_06s0004g01400,VIT_06s0004g03540,VIT_06s0004g03920,VIT_06s0004g04580,VIT_06s0061g01610,VIT_07s0005g00260,VIT_07s0005g02230,VIT_07s0005g04050,VIT…	VIT_04s0008g05030,VIT_09s0002g05940,VIT_04s0008g05020,VIT_18s0001g11670,VIT_11s0016g04780,VIT_02s0087g00770,VIT_08s0056g00210,VIT_18s0122g00550,VIT_15s0045g00310,VIT_07s0129g00060,VIT_05s0020g04210,VIT_08s0007g07370,VIT_18s0001g14010,VIT_03s0091g00870,VIT_07s0129g00140,VIT_17s0000g04450,VIT_08s0007g08120,VIT_00s0125g00410,VIT_14s0066g01180,VIT_01s0011g02480,VIT_13s0074g00480,VIT_08s0007g08130,VIT…	2.8773e-14
GO:0016491	oxidoreductase activity	molecular_function	VIT_00s0220g00130,VIT_00s0555g00020,VIT_01s0010g01130,VIT_01s0010g01730,VIT_01s0010g02750,VIT_01s0011g00690,VIT_01s0011g05650,VIT_01s0011g06270,VIT_01s0026g00220,VIT_01s0026g00990,VIT_02s0025g03600,VIT_02s0025g04610,VIT_02s0033g01400,VIT_03s0017g01490,VIT_03s0038g04100,VIT_04s0023g01650,VIT_05s0020g03280,VIT_06s0004g02380,VIT_06s0004g03550,VIT_06s0009g00680,VIT_07s0031g00090,VIT_08s0007g08410,VIT…	VIT_06s0004g02330,VIT_04s0023g01650,VIT_13s0064g01420,VIT_17s0000g05880,VIT_07s0031g01990,VIT_16s0039g02720,VIT_01s0011g01620,VIT_08s0007g01060,VIT_17s0000g02140,VIT_02s0033g01260,VIT_11s0149g00140,VIT_17s0000g05570,VIT_16s0039g01670,VIT_13s0019g02360,VIT_17s0000g10430,VIT_04s0044g02020,VIT_05s0020g00380,VIT_19s0085g00820,VIT_18s0001g08620,VIT_18s0001g07100,VIT_03s0038g00030,VIT_01s0011g02960,VIT…	7.36939e-07
GO:0016787	hydrolase activity	molecular_function	VIT_00s0179g00210,VIT_00s0187g00340,VIT_00s0357g00020,VIT_01s0010g01850,VIT_01s0010g02900,VIT_01s0026g00900,VIT_02s0025g02770,VIT_02s0234g00100,VIT_03s0091g00470,VIT_05s0077g01150,VIT_05s0077g01830,VIT_05s0094g00340,VIT_05s0094g01420,VIT_06s0004g03020,VIT_06s0004g05890,VIT_06s0061g00120,VIT_06s0061g01610,VIT_07s0031g02390,VIT_08s0032g00700,VIT_08s0040g00320,VIT_08s0040g02800,VIT_09s0002g02320,VIT…	VIT_14s0128g00150,VIT_00s0301g00100,VIT_01s0011g03670,VIT_19s0014g03680,VIT_08s0105g00530,VIT_17s0000g07340,VIT_08s0040g02800,VIT_11s0052g00140,VIT_08s0056g00830,VIT_19s0014g00010,VIT_01s0011g02530,VIT_14s0006g00430,VIT_09s0054g00230,VIT_05s0020g00400,VIT_05s0020g00390,VIT_09s0054g00370,VIT_14s0066g02390,VIT_18s0001g07170,VIT_11s0052g01340,VIT_05s0020g01130,VIT_00s0174g00200,VIT_05s0020g01180,VIT…	9.85963e-08
GO:0005515	protein binding	molecular_function	VIT_00s0179g00210,VIT_01s0010g01000,VIT_01s0010g01850,VIT_01s0010g02750,VIT_01s0011g06150,VIT_01s0026g02080,VIT_02s0025g03480,VIT_02s0087g00100,VIT_03s0038g04100,VIT_04s0043g00760,VIT_05s0020g02500,VIT_05s0094g00530,VIT_05s0094g01320,VIT_06s0004g02980,VIT_06s0004g05810,VIT_06s0061g01040,VIT_07s0005g04050,VIT_07s0005g04340,VIT_07s0005g04890,VIT_08s0007g00200,VIT_08s0007g07150,VIT_08s0007g08210,VIT…	VIT_14s0060g02410,VIT_16s0098g01570,VIT_16s0013g02120,VIT_19s0014g05210,VIT_11s0118g00470,VIT_18s0001g13430,VIT_17s0000g02320,VIT_13s0158g00140,VIT_15s0046g01890,VIT_11s0016g04180,VIT_14s0066g02380,VIT_13s0106g00770,VIT_19s0014g00010,VIT_09s0002g04810,VIT_18s0001g14730,VIT_10s0003g05630,VIT_13s0074g00480,VIT_19s0015g00810,VIT_14s0081g00160,VIT_07s0005g02970,VIT_04s0008g01990,VIT_19s0014g03640,VIT…	5.71442e-34
GO:0004672	protein kinase activity	molecular_function	VIT_00s0353g00060,VIT_00s0540g00020,VIT_01s0010g01000,VIT_01s0011g06080,VIT_01s0011g06150,VIT_02s0087g00170,VIT_06s0004g01400,VIT_06s0004g03540,VIT_06s0004g03920,VIT_06s0004g04580,VIT_06s0004g05810,VIT_07s0005g04050,VIT_07s0129g00990,VIT_09s0070g00160,VIT_10s0003g00350,VIT_11s0016g03080,VIT_12s0134g00450,VIT_13s0019g02040,VIT_13s0067g00960,VIT_13s0067g01490,VIT_13s0156g00590,VIT_15s0048g02010,VIT…	VIT_08s0056g00210,VIT_18s0122g00550,VIT_15s0045g00310,VIT_18s0001g07170,VIT_05s0049g00090,VIT_19s0093g00580,VIT_14s0081g00630,VIT_04s0023g02420,VIT_02s0025g00270,VIT_05s0094g00900,VIT_06s0004g03620,VIT_18s0001g13010,VIT_05s0020g02530,VIT_06s0004g03540,VIT_12s0142g00130,VIT_17s0000g02570,VIT_14s0066g00670,VIT_01s0011g04920,VIT_15s0046g02010,VIT_19s0014g00220,VIT_12s0134g00300,VIT_16s0050g01920,VIT…	2.6075e-08
GO:0003677	DNA binding	molecular_function	VIT_01s0010g03930,VIT_01s0026g01730,VIT_01s0026g02710,VIT_01s0150g00610,VIT_02s0025g02250,VIT_04s0008g05750,VIT_04s0210g00170,VIT_06s0004g04250,VIT_06s0061g01610,VIT_07s0005g01710,VIT_07s0031g00670,VIT_07s0129g01050,VIT_08s0007g01290,VIT_08s0007g07670,VIT_08s0007g08750,VIT_08s0040g03300,VIT_08s0058g01400,VIT_09s0002g00470,VIT_10s0003g00040,VIT_10s0003g00350,VIT_11s0037g00150,VIT_12s0059g00880,VIT…	VIT_00s0809g00030,VIT_14s0128g00150,VIT_00s0591g00010,VIT_19s0014g03680,VIT_16s0013g02120,VIT_04s0008g02780,VIT_18s0075g01040,VIT_08s0007g02510,VIT_06s0080g01110,VIT_14s0066g02370,VIT_07s0005g01910,VIT_18s0001g14110,VIT_01s0011g02970,VIT_17s0000g07630,VIT_13s0019g04010,VIT_18s0001g15320,VIT_11s0016g01740,VIT_18s0001g07170,VIT_18s0075g00870,VIT_11s0052g01160,VIT_17s0000g10100,VIT_11s0052g01340,VIT…	0.000180967
GO:0016301	kinase activity	molecular_function	VIT_00s0181g00250,VIT_00s0353g00060,VIT_01s0010g01000,VIT_01s0011g06080,VIT_01s0011g06150,VIT_02s0087g00170,VIT_03s0088g00410,VIT_06s0004g01400,VIT_06s0004g03540,VIT_06s0004g03920,VIT_06s0004g06580,VIT_07s0129g00990,VIT_08s0007g04170,VIT_08s0007g07600,VIT_08s0056g00190,VIT_09s0002g01150,VIT_09s0070g00160,VIT_10s0116g00360,VIT_11s0016g03080,VIT_11s0052g01840,VIT_12s0134g00450,VIT_13s0019g02040,VIT…	VIT_08s0056g00210,VIT_18s0122g00550,VIT_15s0045g00310,VIT_07s0129g00060,VIT_08s0007g07370,VIT_03s0091g00870,VIT_07s0129g00140,VIT_05s0049g00090,VIT_12s0057g00690,VIT_01s0137g00760,VIT_19s0093g00580,VIT_14s0081g00630,VIT_04s0023g02420,VIT_02s0025g00270,VIT_05s0094g00900,VIT_06s0004g03620,VIT_18s0001g13010,VIT_05s0020g02530,VIT_06s0004g03540,VIT_12s0142g00130,VIT_17s0000g02570,VIT_14s0066g00670,VIT…	0.000442848
GO:0004674	protein serine/threonine kinase activity	molecular_function	VIT_00s0353g00060,VIT_00s0540g00020,VIT_01s0011g06080,VIT_01s0011g06150,VIT_02s0087g00170,VIT_06s0004g01400,VIT_06s0004g03540,VIT_06s0004g03920,VIT_07s0129g00990,VIT_09s0070g00160,VIT_11s0016g03080,VIT_12s0134g00450,VIT_13s0067g00960,VIT_13s0156g00590,VIT_15s0048g02010,VIT_17s0000g01970,VIT_17s0000g03340,VIT_17s0000g03510,VIT_17s0000g04370,VIT_18s0001g09550,VIT_18s0075g00520,VIT_18s0086g00210,VIT…	VIT_08s0056g00210,VIT_18s0122g00550,VIT_15s0045g00310,VIT_04s0023g02420,VIT_02s0025g00270,VIT_05s0094g00900,VIT_06s0004g03620,VIT_18s0001g13010,VIT_05s0020g02530,VIT_06s0004g03540,VIT_12s0142g00130,VIT_17s0000g02570,VIT_14s0066g00670,VIT_01s0011g04920,VIT_15s0046g02010,VIT_19s0014g00220,VIT_12s0134g00300,VIT_16s0050g01920,VIT_11s0016g04060,VIT_07s0141g00280,VIT_07s0129g00410,VIT_10s0092g00710,VIT…	0.000808425
GO:0016747	transferase activity, transferring acyl groups other than amino-acyl groups	molecular_function	VIT_05s0020g03690,VIT_11s0016g00600,VIT_11s0016g04700,VIT_14s0030g01340,VIT_03s0038g01530,VIT_05s0020g03680,VIT_05s0020g03710,VIT_10s0042g00870,VIT_10s0042g00920,VIT_12s0057g01200,VIT_14s0068g00920,VIT_16s0100g00750,VIT_16s0100g00780,VIT_16s0100g00800,VIT_16s0100g00810,VIT_16s0100g00840,VIT_16s0100g00850,VIT_16s0100g00860,VIT_16s0100g00880,VIT_16s0100g00900,VIT_16s0100g00910,VIT_16s0100g00920,VIT…	VIT_01s0010g02320,VIT_07s0031g00270,VIT_19s0014g02060,VIT_04s0008g04520,VIT_08s0058g00850,VIT_18s0001g10220,VIT_18s0001g10210,VIT_18s0001g10180,VIT_12s0057g01200,VIT_18s0089g00560,VIT_18s0089g00590,VIT_00s0531g00050,VIT_18s0089g00570,VIT_18s0089g00520,VIT_07s0005g05610,VIT_05s0051g00720,VIT_04s0044g01940,VIT_04s0044g01950,VIT_14s0030g01340,VIT_07s0141g00520,VIT_04s0023g00710,VIT_04s0023g00700,VIT…	4.77085e-09
GO:0016746	transferase activity, transferring acyl groups	molecular_function	VIT_00s0179g00210,VIT_11s0016g00600,VIT_11s0016g04700,VIT_14s0030g01340,VIT_17s0000g00800,VIT_18s0122g00920,VIT_08s0040g00380,VIT_10s0042g00870,VIT_10s0042g00920,VIT_12s0057g01200,VIT_14s0068g00920,VIT_16s0100g00750,VIT_16s0100g00780,VIT_16s0100g00800,VIT_16s0100g00810,VIT_16s0100g00840,VIT_16s0100g00850,VIT_16s0100g00860,VIT_16s0100g00880,VIT_16s0100g00900,VIT_16s0100g00910,VIT_16s0100g00920,VIT…	VIT_11s0118g00470,VIT_02s0109g00380,VIT_07s0031g01750,VIT_11s0016g02620,VIT_05s0062g00060,VIT_00s0179g00210,VIT_15s0046g00680,VIT_02s0025g04580,VIT_07s0005g02580,VIT_14s0036g00800,VIT_16s0022g01310,VIT_09s0054g01780,VIT_17s0000g10190,VIT_19s0090g01440,VIT_08s0040g03320,VIT_09s0018g01260,VIT_12s0057g01200,VIT_18s0089g00560,VIT_18s0089g00590,VIT_00s0531g00050,VIT_18s0089g00570,VIT_18s0089g00520,VIT…	6.73682e-06
GO:0043565	sequence-specific DNA binding	molecular_function	VIT_01s0010g03930,VIT_01s0026g01730,VIT_02s0154g00400,VIT_04s0008g05750,VIT_04s0023g01380,VIT_07s0005g01710,VIT_07s0031g00670,VIT_07s0130g00040,VIT_08s0007g07670,VIT_08s0007g08750,VIT_08s0058g01400,VIT_10s0003g00350,VIT_11s0037g00150,VIT_11s0206g00070,VIT_12s0057g00560,VIT_12s0059g00880,VIT_13s0019g01710,VIT_13s0067g03140,VIT_17s0000g03370,VIT_18s0001g08600,VIT_18s0001g15270,VIT_18s0117g00340,VIT…	VIT_08s0007g02510,VIT_06s0080g01110,VIT_14s0066g02370,VIT_18s0001g14110,VIT_17s0000g07630,VIT_06s0004g04980,VIT_08s0058g01400,VIT_08s0007g08400,VIT_13s0067g01960,VIT_14s0060g01230,VIT_07s0141g00250,VIT_09s0002g07110,VIT_08s0058g01390,VIT_06s0004g00490,VIT_12s0028g03230,VIT_19s0027g01260,VIT_17s0000g07440,VIT_11s0037g00650,VIT_02s0033g01170,VIT_03s0088g00230,VIT_04s0008g02570,VIT_11s0016g01390,VIT…	0.0191788
GO:0050350	trihydroxystilbene synthase activity	molecular_function	VIT_10s0042g00870,VIT_10s0042g00920,VIT_14s0068g00920,VIT_16s0100g00750,VIT_16s0100g00780,VIT_16s0100g00800,VIT_16s0100g00810,VIT_16s0100g00840,VIT_16s0100g00850,VIT_16s0100g00860,VIT_16s0100g00880,VIT_16s0100g00900,VIT_16s0100g00910,VIT_16s0100g00920,VIT_16s0100g00930,VIT_16s0100g00940,VIT_16s0100g00950,VIT_16s0100g00960,VIT_16s0100g00990,VIT_16s0100g01000,VIT_16s0100g01010,VIT_16s0100g01020,VIT…	VIT_10s0042g00890,VIT_16s0100g00760,VIT_16s0100g01060,VIT_16s0100g01200,VIT_16s0100g00900,VIT_16s0100g01030,VIT_16s0100g01010,VIT_16s0100g01160,VIT_16s0100g00780,VIT_03s0038g01460,VIT_10s0042g00870,VIT_10s0042g00910,VIT_10s0042g00890,VIT_14s0068g00920,VIT_15s0021g02170,VIT_16s0022g01070,VIT_16s0100g00880,VIT_16s0100g01130,VIT_16s0100g01200,VIT_16s0100g01120,VIT_16s0100g01040,VIT_16s0100g01070,VIT…	2.81422e-18
GO:0020037	heme binding	molecular_function	VIT_00s0555g00020,VIT_04s0008g05840,VIT_06s0004g03550,VIT_07s0005g06290,VIT_17s0000g07210,VIT_17s0000g09610,VIT_18s0001g11630,VIT_18s0001g13790,VIT_19s0090g00190,VIT_02s0087g00710,VIT_06s0004g06210,VIT_06s0004g08150,VIT_06s0080g00090,VIT_07s0255g00090,VIT_17s0000g07200,VIT_18s0076g00340,VIT_01s0010g02010,VIT_04s0023g03750,VIT_06s0004g06480,VIT_06s0009g02810,VIT_06s0009g02830,VIT_06s0009g02840,VIT…	VIT_06s0004g02330,VIT_12s0142g00390,VIT_18s0001g04830,VIT_18s0001g04820,VIT_18s0001g05290,VIT_04s0023g03750,VIT_04s0008g05490,VIT_04s0023g03730,VIT_08s0040g03150,VIT_18s0001g02470,VIT_18s0001g06370,VIT_03s0038g02320,VIT_06s0004g03550,VIT_03s0063g01050,VIT_18s0041g01810,VIT_16s0022g01510,VIT_17s0000g03940,VIT_18s0072g00250,VIT_03s0063g01040,VIT_13s0064g00980,VIT_17s0053g00180,VIT_17s0000g09570,VIT…	5.73774e-06
GO:0008270	zinc ion binding	molecular_function	VIT_01s0026g00220,VIT_01s0026g00900,VIT_02s0025g05080,VIT_04s0008g04480,VIT_06s0061g01610,VIT_07s0031g01330,VIT_08s0007g08410,VIT_08s0056g01570,VIT_09s0002g03620,VIT_13s0064g01220,VIT_17s0000g02860,VIT_18s0001g07960,VIT_19s0014g01850,VIT_01s0026g02510,VIT_04s0044g01120,VIT_07s0129g00210,VIT_08s0040g01950,VIT_12s0059g02510,VIT_13s0019g04390,VIT_18s0001g05530,VIT_03s0132g00090,VIT_04s0044g01130,VIT…	VIT_18s0075g01040,VIT_17s0000g01920,VIT_19s0014g00390,VIT_11s0016g01740,VIT_07s0005g02630,VIT_05s0062g00130,VIT_05s0020g04710,VIT_19s0014g00010,VIT_15s0045g00540,VIT_04s0008g02170,VIT_06s0004g06120,VIT_01s0137g00250,VIT_03s0088g00450,VIT_03s0038g03440,VIT_06s0061g01610,VIT_08s0007g07890,VIT_17s0000g02140,VIT_02s0033g01260,VIT_01s0010g01480,VIT_04s0023g01900,VIT_14s0066g02670,VIT_01s0011g02280,VIT…	3.85491e-15
GO:0005506	iron ion binding	molecular_function	VIT_00s0555g00020,VIT_16s0098g00290,VIT_17s0000g07210,VIT_17s0000g09610,VIT_18s0001g11630,VIT_18s0001g13790,VIT_19s0090g00190,VIT_02s0087g00710,VIT_06s0004g06210,VIT_06s0004g08150,VIT_06s0080g00090,VIT_07s0255g00090,VIT_17s0000g07200,VIT_18s0076g00340,VIT_02s0025g00240,VIT_06s0004g06480,VIT_06s0009g02810,VIT_06s0009g02830,VIT_06s0009g02840,VIT_06s0009g02970,VIT_11s0065g00350,VIT_11s0078g00290,VIT…	VIT_02s0087g00770,VIT_05s0077g00960,VIT_04s0008g05880,VIT_12s0142g00390,VIT_08s0058g00440,VIT_08s0058g00410,VIT_08s0058g00400,VIT_13s0067g01840,VIT_08s0058g00430,VIT_06s0004g07160,VIT_18s0041g01810,VIT_16s0022g01510,VIT_15s0045g01590,VIT_17s0000g03940,VIT_17s0000g03110,VIT_18s0072g00250,VIT_13s0064g00980,VIT_16s0098g00290,VIT_17s0000g09570,VIT_08s0007g07730,VIT_16s0039g00820,VIT_16s0100g00610,VIT…	5.47458e-07
GO:0003676	nucleic acid binding	molecular_function	VIT_00s0179g00210,VIT_01s0011g05880,VIT_04s0023g01430,VIT_06s0061g01040,VIT_06s0061g01610,VIT_08s0007g07150,VIT_08s0105g00270,VIT_12s0028g01050,VIT_12s0035g01890,VIT_12s0057g00880,VIT_14s0030g01680,VIT_15s0021g01160,VIT_17s0000g02860,VIT_18s0075g00520,VIT_19s0014g01570,VIT_00s0301g00100,VIT_04s0008g02920,VIT_05s0049g00050,VIT_01s0011g03670,VIT_03s0132g00090,VIT_08s0007g02450,VIT_18s0001g14990	VIT_00s0301g00100,VIT_01s0011g03670,VIT_18s0075g01040,VIT_11s0016g01740,VIT_19s0014g00010,VIT_05s0094g00710,VIT_12s0057g01530,VIT_18s0075g00870,VIT_03s0088g00500,VIT_05s0020g01130,VIT_01s0010g01890,VIT_01s0011g00300,VIT_16s0013g01320,VIT_06s0004g04980,VIT_04s0008g02170,VIT_14s0066g00880,VIT_14s0060g00470,VIT_08s0007g02150,VIT_12s0035g00800,VIT_15s0046g01010,VIT_04s0008g01000,VIT_05s0020g00470,VIT…	5.75708e-19
GO:0016705	oxidoreductase activity, acting on paired donors, with incorporation or reduction of molecular oxygen	molecular_function	VIT_00s0555g00020,VIT_17s0000g07210,VIT_17s0000g09610,VIT_18s0001g11630,VIT_18s0001g13790,VIT_19s0090g00190,VIT_02s0087g00710,VIT_06s0004g06210,VIT_06s0004g08150,VIT_06s0080g00090,VIT_06s0080g00810,VIT_07s0255g00090,VIT_17s0000g07200,VIT_18s0076g00340,VIT_06s0004g06480,VIT_06s0009g02810,VIT_06s0009g02830,VIT_06s0009g02840,VIT_06s0009g02970,VIT_11s0065g00350,VIT_11s0078g00290,VIT_18s0001g09660	VIT_12s0142g00390,VIT_18s0041g01810,VIT_16s0022g01510,VIT_17s0000g03940,VIT_17s0000g03110,VIT_18s0072g00250,VIT_13s0064g00980,VIT_17s0000g09570,VIT_08s0007g07730,VIT_16s0039g00820,VIT_16s0100g00610,VIT_05s0094g01190,VIT_15s0048g01500,VIT_04s0008g01100,VIT_09s0002g01090,VIT_15s0048g01610,VIT_09s0002g06480,VIT_09s0002g06450,VIT_19s0135g00180,VIT_12s0142g00230,VIT_16s0039g00910,VIT_11s0065g00130,VIT…	1.88177e-05
GO:0003723	RNA binding	molecular_function	VIT_00s0179g00210,VIT_01s0010g01850,VIT_01s0011g04320,VIT_01s0011g05880,VIT_02s0025g01580,VIT_12s0028g01050,VIT_12s0035g01890,VIT_12s0057g00880,VIT_14s0030g01680,VIT_15s0021g01160,VIT_18s0001g03220,VIT_18s0072g00710,VIT_19s0014g01570,VIT_01s0010g01830,VIT_02s0025g01560,VIT_04s0008g02920,VIT_06s0004g00250,VIT_16s0050g02330,VIT_18s0001g10180,VIT_01s0010g00450,VIT_01s0026g02520	VIT_09s0002g02670,VIT_11s0016g03230,VIT_06s0080g00400,VIT_00s0742g00020,VIT_19s0014g00010,VIT_00s0742g00030,VIT_05s0094g00710,VIT_12s0057g01530,VIT_16s0050g00880,VIT_05s0029g01200,VIT_04s0008g03010,VIT_00s2262g00010,VIT_04s0008g02170,VIT_08s0007g02150,VIT_12s0035g00800,VIT_05s0020g00470,VIT_03s0088g00450,VIT_06s0080g00550,VIT_14s0068g00710,VIT_03s0038g03440,VIT_08s0007g07890,VIT_15s0048g02380,VIT…	3.63478e-15
GO:0016887	ATPase activity	molecular_function	VIT_00s0415g00030,VIT_02s0025g03480,VIT_07s0005g00260,VIT_08s0007g08730,VIT_11s0037g00990,VIT_12s0028g01050,VIT_13s0019g01430,VIT_14s0066g02040,VIT_15s0021g00220,VIT_18s0076g00380,VIT_01s0010g02860,VIT_02s0025g00650,VIT_02s0025g05060,VIT_07s0005g01430,VIT_07s0005g02660,VIT_09s0002g00130,VIT_09s0002g02430,VIT_11s0052g00620,VIT_11s0052g00970,VIT_12s0035g00380,VIT_08s0040g02840	VIT_02s0087g00770,VIT_05s0094g00710,VIT_12s0057g01530,VIT_17s0000g06570,VIT_17s0000g02200,VIT_03s0017g01290,VIT_11s0016g04590,VIT_17s0000g05860,VIT_19s0014g01540,VIT_00s0415g00010,VIT_17s0000g02900,VIT_14s0066g02550,VIT_05s0020g01180,VIT_00s0532g00020,VIT_04s0008g05270,VIT_06s0009g03380,VIT_06s0061g00250,VIT_13s0156g00110,VIT_02s0087g00840,VIT_07s0005g00200,VIT_17s0000g05120,VIT_14s0060g01570,VIT…	6.68965e-08
GO:0004497	monooxygenase activity	molecular_function	VIT_00s0555g00020,VIT_17s0000g07210,VIT_17s0000g09610,VIT_18s0001g11630,VIT_18s0001g13790,VIT_19s0090g00190,VIT_02s0087g00710,VIT_02s0154g00160,VIT_06s0004g06210,VIT_06s0004g08150,VIT_07s0255g00090,VIT_17s0000g07200,VIT_18s0076g00340,VIT_06s0004g06480,VIT_06s0009g02810,VIT_06s0009g02840,VIT_06s0009g02970,VIT_11s0065g00350,VIT_11s0078g00290,VIT_18s0001g09660	VIT_12s0142g00390,VIT_16s0013g00330,VIT_07s0031g03000,VIT_18s0041g01810,VIT_17s0000g03940,VIT_18s0072g00250,VIT_17s0000g09570,VIT_18s0075g00690,VIT_08s0007g07730,VIT_16s0039g00820,VIT_16s0100g00610,VIT_05s0094g01190,VIT_15s0048g01500,VIT_04s0008g01100,VIT_09s0002g01090,VIT_15s0048g01610,VIT_09s0002g06480,VIT_09s0002g06450,VIT_19s0135g00180,VIT_12s0142g00230,VIT_16s0039g00910,VIT_11s0065g00130,VIT…	0.000152711
GO:0043531	ADP binding	molecular_function	VIT_01s0011g00990,VIT_13s0067g01100,VIT_13s0067g01490,VIT_13s0139g00010,VIT_15s0024g00400,VIT_18s0089g00600,VIT_19s0014g00900,VIT_19s0085g00370,VIT_03s0038g01530,VIT_13s0158g00190,VIT_14s0030g00520,VIT_14s0030g00960,VIT_14s0030g01050,VIT_17s0000g02770,VIT_18s0089g00410,VIT_19s0027g01700,VIT_19s0085g00440,VIT_09s0002g08300	VIT_12s0121g00290,VIT_13s0158g00160,VIT_13s0158g00150,VIT_19s0085g00370,VIT_04s0044g02050,VIT_12s0121g00240,VIT_12s0178g00190,VIT_08s0040g01440,VIT_13s0139g00230,VIT_19s0085g00380,VIT_00s0733g00010,VIT_13s0158g00170,VIT_15s0021g00120,VIT_12s0034g00760,VIT_09s0002g05110,VIT_09s0002g05840,VIT_18s0117g00570,VIT_12s0034g02530,VIT_13s0139g00100,VIT_07s0005g03450,VIT_19s0014g00870,VIT_09s0096g00780,VIT…	0.0108822
GO:0008233	peptidase activity	molecular_function	VIT_01s0010g02900,VIT_01s0026g00900,VIT_02s0234g00100,VIT_12s0028g00610,VIT_13s0019g01980,VIT_03s0088g01180,VIT_05s0077g00560,VIT_06s0061g00530,VIT_17s0000g00370,VIT_18s0001g09990,VIT_19s0085g01110,VIT_19s0090g00830,VIT_07s0005g00830,VIT_13s0019g02490,VIT_15s0048g01200,VIT_18s0001g10330	VIT_08s0105g00530,VIT_17s0000g07340,VIT_08s0056g00830,VIT_06s0004g06120,VIT_02s0012g00310,VIT_14s0108g00590,VIT_16s0050g02630,VIT_18s0001g00190,VIT_12s0028g01600,VIT_04s0008g01170,VIT_14s0060g01230,VIT_04s0044g01180,VIT_03s0088g01180,VIT_15s0024g01460,VIT_06s0004g05030,VIT_19s0085g00490,VIT_09s0002g03880,VIT_18s0001g11940,VIT_04s0008g02850,VIT_11s0065g00320,VIT_15s0048g00900,VIT_01s0010g02900,VIT…	0.00445166
GO:0016709	oxidoreductase activity, acting on paired donors, with incorporation or reduction of molecular oxygen, NAD(P)H as one donor, and incorporation of one atom of oxygen	molecular_function	VIT_00s0555g00020,VIT_17s0000g07210,VIT_17s0000g09610,VIT_18s0001g13790,VIT_02s0087g00710,VIT_06s0004g08150,VIT_07s0255g00090,VIT_17s0000g07200,VIT_06s0004g06480,VIT_06s0009g02810,VIT_06s0009g02830,VIT_06s0009g02840,VIT_06s0009g02970,VIT_11s0065g00350,VIT_11s0078g00290,VIT_18s0001g09660	VIT_18s0001g07630,VIT_16s0022g01510,VIT_17s0000g03940,VIT_18s0001g06230,VIT_17s0000g09570,VIT_08s0007g07730,VIT_16s0039g00820,VIT_05s0094g01190,VIT_15s0048g01500,VIT_09s0002g01090,VIT_15s0048g01610,VIT_09s0002g06480,VIT_09s0002g06450,VIT_12s0142g00230,VIT_16s0039g00910,VIT_11s0065g00130,VIT_02s0109g00310,VIT_06s0009g02840,VIT_18s0001g13760,VIT_18s0001g11490,VIT_19s0015g00070,VIT_02s0025g02570,VIT…	0.0209584
GO:0016841	ammonia-lyase activity	molecular_function	VIT_08s0040g01710,VIT_13s0019g04460,VIT_16s0039g01100,VIT_16s0039g01110,VIT_16s0039g01170,VIT_16s0039g01240,VIT_16s0039g01300,VIT_00s2508g00010,VIT_00s2849g00010,VIT_06s0004g02620,VIT_16s0039g01120,VIT_16s0039g01130,VIT_16s0039g01280,VIT_16s0039g01360	VIT_16s0039g01280,VIT_16s0039g01100,VIT_16s0039g01170,VIT_16s0039g01360,VIT_06s0004g02620,VIT_11s0016g01640,VIT_11s0016g01520,VIT_16s0039g01240,VIT_16s0039g01130,VIT_11s0016g01660,VIT_16s0039g01300,VIT_16s0039g01110,VIT_08s0040g01710,VIT_00s2849g00010,VIT_13s0019g04460,VIT_00s2508g00010,VIT_16s0039g01120,VIT_16s0039g01320,VIT_16s0039g01280,VIT_16s0039g01100,VIT_16s0039g01170,VIT_16s0039g01360,VIT…	1.32311e-06
GO:0045548	phenylalanine ammonia-lyase activity	molecular_function	VIT_08s0040g01710,VIT_13s0019g04460,VIT_16s0039g01100,VIT_16s0039g01110,VIT_16s0039g01170,VIT_16s0039g01240,VIT_16s0039g01300,VIT_00s2508g00010,VIT_00s2849g00010,VIT_06s0004g02620,VIT_16s0039g01120,VIT_16s0039g01130,VIT_16s0039g01280,VIT_16s0039g01360	VIT_16s0039g01280,VIT_16s0039g01100,VIT_16s0039g01170,VIT_16s0039g01360,VIT_06s0004g02620,VIT_11s0016g01640,VIT_11s0016g01520,VIT_16s0039g01240,VIT_16s0039g01130,VIT_11s0016g01510,VIT_11s0016g01660,VIT_16s0039g01300,VIT_16s0039g01110,VIT_08s0040g01710,VIT_00s2849g00010,VIT_13s0019g04460,VIT_00s2508g00010,VIT_16s0039g01120,VIT_16s0039g01320,VIT_16s0039g01280,VIT_16s0039g01100,VIT_16s0039g01170,VIT…	2.03847e-06
GO:0008168	methyltransferase activity	molecular_function	VIT_01s0011g05900,VIT_02s0025g02920,VIT_07s0031g00350,VIT_08s0056g01570,VIT_18s0001g01270,VIT_01s0011g05920,VIT_06s0004g02950,VIT_08s0007g05580,VIT_13s0064g00440,VIT_01s0010g03460,VIT_01s0010g03490,VIT_01s0010g03510,VIT_04s0023g02240,VIT_16s0100g00570	VIT_09s0002g02670,VIT_15s0048g01990,VIT_19s0014g00010,VIT_16s0050g00880,VIT_14s0066g00270,VIT_05s0020g02310,VIT_16s0039g00080,VIT_19s0090g01250,VIT_03s0038g04610,VIT_18s0072g00210,VIT_11s0037g00880,VIT_05s0124g00250,VIT_18s0072g00200,VIT_18s0072g00220,VIT_16s0039g00740,VIT_18s0001g01700,VIT_13s0084g00650,VIT_12s0035g01920,VIT_05s0029g00730,VIT_16s0050g00820,VIT_18s0001g11990,VIT_12s0028g03110,VIT…	5.12265e-05
GO:0046983	protein dimerization activity	molecular_function	VIT_01s0011g02940,VIT_02s0012g01320,VIT_02s0025g02920,VIT_11s0016g03560,VIT_11s0037g00040,VIT_18s0001g08600,VIT_18s0001g10270,VIT_05s0020g04780,VIT_05s0029g00390,VIT_07s0031g00450,VIT_10s0003g01170,VIT_10s0003g02070,VIT_01s0127g00910,VIT_08s0007g05300	VIT_08s0007g02510,VIT_06s0080g01110,VIT_18s0001g14110,VIT_05s0124g00500,VIT_02s0033g00190,VIT_06s0004g07610,VIT_18s0041g01280,VIT_12s0142g00390,VIT_07s0031g02810,VIT_10s0003g03640,VIT_00s0616g00030,VIT_04s0044g02000,VIT_05s0020g04780,VIT_02s0012g01320,VIT_17s0000g05370,VIT_15s0046g00320,VIT_02s0025g02610,VIT_01s0244g00130,VIT_15s0048g02820,VIT_01s0010g00540,VIT_03s0038g01790,VIT_07s0141g01060,VIT…	0.0122108
GO:0016762	xyloglucan:xyloglucosyl transferase activity	molecular_function	VIT_11s0052g01220,VIT_00s0386g00050,VIT_01s0026g00200,VIT_03s0088g00650,VIT_05s0062g00240,VIT_05s0062g00250,VIT_11s0052g01180,VIT_11s0052g01190,VIT_11s0052g01200,VIT_11s0052g01260,VIT_11s0052g01270,VIT_11s0052g01300,VIT_12s0134g00160	VIT_11s0052g01340,VIT_07s0185g00050,VIT_01s0011g06250,VIT_11s0052g01180,VIT_11s0052g01190,VIT_05s0062g00250,VIT_11s0052g01220,VIT_10s0003g02480,VIT_12s0134g00160,VIT_05s0062g00480,VIT_10s0003g02440,VIT_11s0052g01230,VIT_01s0026g00200,VIT_11s0052g01200,VIT_05s0062g00240,VIT_15s0048g02850,VIT_11s0052g01300,VIT_05s0062g00610,VIT_11s0016g03480,VIT_11s0052g01250,VIT_11s0052g01310,VIT_10s0116g00520,VIT…	0.00911011
GO:0042626	ATPase-coupled transmembrane transporter activity	molecular_function	VIT_07s0005g00260,VIT_08s0007g08730,VIT_09s0002g05600,VIT_15s0021g00220,VIT_06s0061g01470,VIT_07s0005g02660,VIT_09s0002g02430,VIT_09s0002g05400,VIT_09s0002g05490,VIT_08s0040g02840	VIT_17s0000g02200,VIT_03s0017g01290,VIT_11s0016g04590,VIT_17s0000g05860,VIT_19s0014g01540,VIT_00s0415g00010,VIT_05s0020g00680,VIT_06s0061g01480,VIT_06s0009g03380,VIT_06s0061g00250,VIT_02s0087g00840,VIT_17s0000g05120,VIT_06s0061g00350,VIT_09s0002g05450,VIT_07s0005g04460,VIT_14s0060g00470,VIT_05s0020g00900,VIT_01s0011g02730,VIT_04s0008g04830,VIT_03s0017g01320,VIT_18s0001g14660,VIT_19s0015g00960,VIT…	0.0188759
GO:0005509	calcium ion binding	molecular_function	VIT_08s0007g05790,VIT_00s0357g00130,VIT_12s0057g00250,VIT_14s0060g02320,VIT_18s0001g00560,VIT_18s0001g00990,VIT_18s0001g05530,VIT_04s0008g05450,VIT_05s0102g00450	VIT_11s0052g00140,VIT_09s0054g00310,VIT_09s0054g00230,VIT_09s0054g00370,VIT_04s0023g03420,VIT_14s0128g00400,VIT_18s0041g00040,VIT_07s0104g00460,VIT_02s0025g00690,VIT_18s0001g12410,VIT_08s0007g08300,VIT_17s0000g02100,VIT_10s0116g01800,VIT_05s0102g00170,VIT_18s0072g01030,VIT_08s0040g01250,VIT_18s0001g01370,VIT_19s0090g00410,VIT_10s0003g05090,VIT_07s0130g00130,VIT_08s0032g01220,VIT_06s0009g03150,VIT…	0.00866291
GO:0004842	ubiquitin-protein transferase activity	molecular_function	VIT_01s0127g00360,VIT_04s0023g03830,VIT_06s0004g04580,VIT_13s0064g01220,VIT_01s0026g00190,VIT_07s0104g00640,VIT_08s0058g01100,VIT_18s0001g02280	VIT_18s0001g14170,VIT_08s0040g00460,VIT_11s0016g01830,VIT_01s0010g00090,VIT_16s0050g00690,VIT_16s0013g01920,VIT_17s0000g00610,VIT_06s0004g04580,VIT_15s0046g02480,VIT_09s0096g00990,VIT_07s0129g00040,VIT_00s0207g00090,VIT_03s0063g02000,VIT_02s0012g01750,VIT_05s0077g00470,VIT_18s0001g11740,VIT_09s0018g01220,VIT_05s0102g00160,VIT_08s0007g04290,VIT_18s0001g09100,VIT_19s0015g00680,VIT_11s0016g00390,VIT…	0.0483025
GO:0005525	GTP binding	molecular_function	VIT_03s0063g01780,VIT_09s0002g01150,VIT_11s0016g04780,VIT_17s0000g02860,VIT_18s0001g08250,VIT_12s0057g00040,VIT_14s0108g00440	VIT_04s0008g05030,VIT_09s0002g05940,VIT_04s0008g05020,VIT_18s0001g11670,VIT_11s0016g04780,VIT_12s0035g01150,VIT_15s0021g01410,VIT_00s1603g00010,VIT_08s0007g08120,VIT_16s0013g00520,VIT_15s0024g00940,VIT_00s1372g00020,VIT_08s0007g08130,VIT_01s0127g00430,VIT_18s0001g04160,VIT_00s0734g00020,VIT_00s0174g00200,VIT_17s0000g05880,VIT_03s0088g00380,VIT_14s0066g00220,VIT_00s0373g00010,VIT_03s0038g00190,VIT…	0.00219207
GO:0061630	ubiquitin protein ligase activity	molecular_function	VIT_00s0916g00010,VIT_04s0008g04480,VIT_06s0004g05070,VIT_08s0040g01940,VIT_13s0019g01980,VIT_19s0014g01850,VIT_19s0015g00670	VIT_01s0011g03820,VIT_09s0096g00990,VIT_00s0207g00090,VIT_04s0023g02440,VIT_03s0063g02000,VIT_02s0012g01750,VIT_05s0077g00470,VIT_18s0001g11740,VIT_09s0018g01220,VIT_05s0102g00160,VIT_19s0015g00670,VIT_08s0007g04290,VIT_05s0020g01720,VIT_19s0015g00680,VIT_11s0016g00390,VIT_14s0108g01390,VIT_00s0187g00150,VIT_00s0131g00300,VIT_10s0042g01130,VIT_06s0004g03320,VIT_18s0001g07810,VIT_07s0005g06480,VIT…	0.00787748
GO:0000981	DNA-binding transcription factor activity, RNA polymerase II-specific	molecular_function	VIT_07s0129g01050,VIT_08s0007g01290,VIT_11s0016g03560,VIT_11s0037g00040,VIT_10s0003g02070,VIT_08s0007g05300,VIT_18s0001g09850	VIT_17s0000g01920,VIT_08s0007g02510,VIT_06s0080g01110,VIT_14s0066g02370,VIT_18s0001g14110,VIT_17s0000g07630,VIT_19s0014g00390,VIT_12s0035g00660,VIT_19s0014g02110,VIT_07s0005g06050,VIT_08s0007g01540,VIT_19s0085g00350,VIT_02s0025g04630,VIT_01s0010g03900,VIT_07s0031g01140,VIT_15s0048g01270,VIT_10s0003g02070,VIT_16s0022g02250,VIT_02s0025g04650,VIT_17s0000g05000,VIT_15s0048g01250,VIT_17s0000g01230,VIT…	0.0145628
GO:0003924	GTPase activity	molecular_function	VIT_03s0063g01780,VIT_11s0016g04780,VIT_17s0000g02860,VIT_18s0001g08250,VIT_14s0108g00440	VIT_04s0008g05030,VIT_09s0002g05940,VIT_04s0008g05020,VIT_18s0001g11670,VIT_11s0016g04780,VIT_12s0035g01150,VIT_15s0021g01410,VIT_00s1603g00010,VIT_16s0013g00520,VIT_15s0024g00940,VIT_00s1372g00020,VIT_00s0174g00200,VIT_03s0088g00380,VIT_14s0066g00220,VIT_00s0373g00010,VIT_14s0128g00400,VIT_13s0074g00310,VIT_17s0000g02450,VIT_07s0104g00600,VIT_07s0104g00460,VIT_00s1286g00020,VIT_12s0035g01740,VIT…	0.0255533
GO:0051082	unfolded protein binding	molecular_function	VIT_00s0415g00030,VIT_06s0080g01230,VIT_13s0019g01430,VIT_15s0021g02090	VIT_14s0006g03200,VIT_15s0021g02230,VIT_06s0004g00240,VIT_01s0137g00250,VIT_08s0007g07460,VIT_13s0106g00420,VIT_01s0010g00920,VIT_17s0000g09950,VIT_12s0057g00670,VIT_13s0019g00930,VIT_19s0015g01090,VIT_14s0060g02340,VIT_14s0128g00840,VIT_13s0019g01430,VIT_09s0002g02240,VIT_12s0028g00350,VIT_05s0020g03330,VIT_04s0008g04320,VIT_01s0011g01680,VIT_03s0097g00530,VIT_06s0061g00270,VIT_18s0075g00260,VIT…	0.000120922
GO:0004252	serine-type endopeptidase activity	molecular_function	VIT_07s0005g00830,VIT_13s0019g02490,VIT_15s0048g01200,VIT_18s0001g10330	VIT_02s0012g00310,VIT_00s1945g00010,VIT_04s0008g00270,VIT_14s0060g01230,VIT_03s0063g01750,VIT_05s0077g00480,VIT_06s0004g06190,VIT_18s0072g00970,VIT_10s0071g00930,VIT_00s1711g00020,VIT_08s0007g00460,VIT_03s0091g00700,VIT_15s0107g00080,VIT_18s0001g00510,VIT_05s0020g01120,VIT_04s0008g03830,VIT_16s0050g00490,VIT_16s0050g00510,VIT_10s0405g00010,VIT_02s0025g04810,VIT_06s0004g05610,VIT_01s0010g00550,VIT…	0.0190574
GO:0004721	phosphoprotein phosphatase activity	molecular_function	VIT_03s0091g00470,VIT_11s0016g03180,VIT_13s0019g02200,VIT_06s0004g05460	VIT_05s0020g00400,VIT_05s0020g00390,VIT_04s0008g06530,VIT_08s0007g01780,VIT_04s0008g06190,VIT_12s0055g01130,VIT_13s0156g00060,VIT_14s0066g01200,VIT_00s0370g00040,VIT_04s0023g01400,VIT_08s0007g05820,VIT_06s0004g07360,VIT_18s0001g01220,VIT_18s0001g12160,VIT_17s0000g00360,VIT_11s0016g02890,VIT_00s0341g00010,VIT_11s0016g03430,VIT_12s0142g00720,VIT_10s0003g02690,VIT_16s0022g02210,VIT_03s0038g02650,VIT…	0.0421285
GO:0008236	serine-type peptidase activity	molecular_function	VIT_07s0005g00830,VIT_13s0019g02490,VIT_15s0048g01200,VIT_18s0001g10330	VIT_02s0012g00310,VIT_00s1945g00010,VIT_14s0060g01230,VIT_05s0077g00480,VIT_10s0071g00930,VIT_00s1711g00020,VIT_05s0077g00060,VIT_10s0003g02730,VIT_18s0001g00510,VIT_08s0007g08050,VIT_16s0050g00490,VIT_10s0405g00010,VIT_02s0025g04810,VIT_06s0004g05610,VIT_01s0010g00550,VIT_15s0048g01130,VIT_12s0028g01250,VIT_02s0025g02880,VIT_10s0003g02220,VIT_13s0019g02480,VIT_06s0004g05600,VIT_00s1183g00010,VIT…	0.0487294
GO:0003729	mRNA binding	molecular_function	VIT_01s0011g06270,VIT_15s0021g01160,VIT_06s0004g00250	VIT_16s0013g02120,VIT_14s0066g00220,VIT_06s0080g00550,VIT_18s0001g14360,VIT_17s0000g03030,VIT_15s0046g03200,VIT_08s0056g00470,VIT_14s0060g00060,VIT_19s0027g00130,VIT_06s0004g02070,VIT_16s0050g00260,VIT_18s0166g00180,VIT_05s0020g01670,VIT_01s0026g00640,VIT_04s0023g02120,VIT_02s0025g03790,VIT_04s0044g01140,VIT_18s0075g00710,VIT_06s0009g03810,VIT_12s0035g01090,VIT_18s0075g00790,VIT_05s0102g00080,VIT…	2.92598e-06
GO:0016874	ligase activity	molecular_function	VIT_07s0031g00460,VIT_14s0060g00110,VIT_16s0039g02040	VIT_08s0007g08120,VIT_08s0007g08130,VIT_03s0088g00500,VIT_05s0029g01200,VIT_01s0010g00240,VIT_10s0116g00970,VIT_16s0050g00960,VIT_19s0027g01380,VIT_08s0007g01750,VIT_12s0057g00400,VIT_07s0151g00460,VIT_14s0108g00730,VIT_02s0025g03430,VIT_07s0005g01170,VIT_08s0058g00320,VIT_14s0068g00640,VIT_14s0030g00580,VIT_07s0005g02620,VIT_03s0038g03440,VIT_17s0053g00120,VIT_13s0019g02390,VIT_17s0000g01690,VIT…	0.0152901
GO:0030145	manganese ion binding	molecular_function	VIT_08s0056g00200,VIT_11s0016g01220,VIT_14s0060g00120	VIT_00s0160g00370,VIT_19s0014g03680,VIT_06s0004g08420,VIT_17s0000g05350,VIT_13s0019g04310,VIT_07s0005g05920,VIT_09s0002g01340,VIT_08s0056g00200,VIT_14s0060g00910,VIT_11s0037g00180,VIT_11s0016g02540,VIT_10s0003g05370,VIT_10s0003g05360,VIT_13s0067g02990,VIT_17s0000g08390,VIT_16s0098g01910,VIT_14s0006g02440,VIT_09s0002g01330,VIT_16s0039g02920,VIT_07s0005g02370,VIT_14s0128g00690,VIT_14s0128g00600,VIT…	0.0380835
GO:0015141	succinate transmembrane transporter activity	molecular_function	VIT_00s0407g00020,VIT_00s2349g00010,VIT_18s0001g07320	VIT_00s0407g00020,VIT_00s2349g00010,VIT_18s0001g07320,VIT_00s0407g00020,VIT_00s2349g00010,VIT_18s0001g07320,VIT_00s0407g00020,VIT_00s2349g00010,VIT_18s0001g07320	0.0468782
GO:0045735	nutrient reservoir activity	molecular_function	VIT_06s0004g04060,VIT_11s0016g01220,VIT_14s0060g00120	VIT_07s0005g05920,VIT_09s0002g01340,VIT_07s0005g04130,VIT_09s0002g03220,VIT_09s0018g01800,VIT_08s0056g00630,VIT_09s0002g03230,VIT_10s0003g05360,VIT_16s0098g01910,VIT_14s0006g02440,VIT_09s0002g01330,VIT_16s0039g02920,VIT_07s0005g02370,VIT_14s0128g00690,VIT_14s0128g00600,VIT_08s0007g03430,VIT_14s0006g02400,VIT_09s0002g01310,VIT_14s0128g01000,VIT_07s0005g05910,VIT_14s0060g00120,VIT_14s0060g02750,VIT…	0.0470605
GO:0015117	thiosulfate transmembrane transporter activity	molecular_function	VIT_00s0407g00020,VIT_00s2349g00010,VIT_18s0001g07320	VIT_00s0407g00020,VIT_00s2349g00010,VIT_18s0001g07320,VIT_00s0407g00020,VIT_00s2349g00010,VIT_18s0001g07320,VIT_00s0407g00020,VIT_00s2349g00010,VIT_18s0001g07320	0.0472083
GO:0008017	microtubule binding	molecular_function	VIT_02s0025g03480,VIT_02s0025g05060	VIT_07s0005g00930,VIT_00s0532g00020,VIT_14s0128g00440,VIT_14s0060g01570,VIT_12s0035g01740,VIT_13s0106g00490,VIT_08s0007g08800,VIT_18s0001g10090,VIT_18s0041g01920,VIT_08s0007g06820,VIT_07s0031g00130,VIT_05s0020g00620,VIT_09s0002g04480,VIT_01s0010g01480,VIT_18s0001g13580,VIT_13s0019g02870,VIT_08s0040g02590,VIT_03s0038g00350,VIT_15s0046g00470,VIT_05s0020g01200,VIT_18s0001g08700,VIT_19s0014g05070,VIT…	0.000354207
GO:0008234	cysteine-type peptidase activity	molecular_function	VIT_02s0234g00100,VIT_18s0001g09990	VIT_08s0105g00530,VIT_02s0033g01260,VIT_03s0088g01070,VIT_11s0037g00650,VIT_19s0014g05360,VIT_18s0001g07370,VIT_14s0066g02490,VIT_17s0000g05500,VIT_12s0028g01070,VIT_08s0032g00370,VIT_13s0019g02860,VIT_14s0006g01840,VIT_14s0036g00090,VIT_19s0093g00120,VIT_00s2246g00010,VIT_14s0066g01100,VIT_19s0140g00200,VIT_19s0014g02640,VIT_10s0003g01360,VIT_04s0008g03170,VIT_18s0001g13400,VIT_12s0028g02600,VIT…	0.00163839
GO:1990939	ATP-dependent microtubule motor activity	molecular_function	VIT_02s0025g03480,VIT_02s0025g05060	VIT_07s0005g00930,VIT_00s0532g00020,VIT_14s0128g00440,VIT_14s0060g01570,VIT_13s0106g00490,VIT_08s0007g08800,VIT_18s0001g10090,VIT_18s0041g01920,VIT_08s0007g06820,VIT_07s0031g00130,VIT_05s0020g00620,VIT_09s0002g04480,VIT_01s0010g01480,VIT_18s0001g13580,VIT_13s0019g02870,VIT_08s0040g02590,VIT_03s0038g00350,VIT_05s0020g01200,VIT_18s0001g08700,VIT_19s0014g05070,VIT_14s0128g00450,VIT_04s0044g02020,VIT…	0.0377353
GO:0003777	microtubule motor activity	molecular_function	VIT_02s0025g03480,VIT_02s0025g05060	VIT_00s0532g00020,VIT_14s0128g00440,VIT_14s0060g01570,VIT_08s0007g08800,VIT_18s0001g10090,VIT_18s0041g01920,VIT_08s0007g06820,VIT_07s0031g00130,VIT_05s0020g00620,VIT_09s0002g04480,VIT_18s0001g13580,VIT_08s0040g02590,VIT_03s0038g00350,VIT_05s0020g01200,VIT_18s0001g08700,VIT_19s0014g05070,VIT_14s0128g00450,VIT_04s0044g02020,VIT_06s0009g00820,VIT_05s0029g00400,VIT_17s0000g04330,VIT_14s0128g00090,VIT…	0.0394139
GO:0010333	terpene synthase activity	molecular_function	VIT_19s0014g04810	VIT_00s0361g00060,VIT_19s0014g01070,VIT_13s0067g03770,VIT_10s0116g00750,VIT_18s0001g04280,VIT_18s0001g04490,VIT_19s0014g04800,VIT_00s2271g00010,VIT_00s0266g00010,VIT_18s0001g04080,VIT_13s0067g03700,VIT_00s0266g00070,VIT_00s0450g00010,VIT_13s0067g03790,VIT_13s0067g00380,VIT_00s0372g00020,VIT_12s0059g02710,VIT_19s0014g01060,VIT_18s0001g04430,VIT_12s0134g00090,VIT_19s0015g02080,VIT_18s0001g04120,VIT…	0.00169612
Down-DEGs
GO term accession	Go term name	GO domain	Ensembl Gene ID mydata	Ensembl Gene ID background	FDR
GO:0055114	oxidation-reduction process	biological_process	VIT_00s1682g00020,VIT_01s0011g00350,VIT_01s0011g05290,VIT_01s0011g06440,VIT_01s0137g00510,VIT_01s0137g00550,VIT_02s0025g04750,VIT_02s0087g00630,VIT_02s0109g00310,VIT_03s0063g01340,VIT_03s0088g01150,VIT_04s0008g05490,VIT_04s0044g01310,VIT_05s0094g01200,VIT_06s0004g02060,VIT_06s0061g00750,VIT_08s0007g00750,VIT_08s0007g00920,VIT_08s0040g00390,VIT_09s0002g05270,VIT_10s0042g00100,VIT_10s0116g00410,VIT…	VIT_17s0053g00180,VIT_05s0020g04710,VIT_16s0013g00080,VIT_07s0031g01990,VIT_16s0039g02720,VIT_01s0011g01620,VIT_08s0007g01060,VIT_17s0000g02140,VIT_01s0011g00280,VIT_11s0149g00140,VIT_13s0019g02360,VIT_17s0000g10430,VIT_04s0044g02020,VIT_05s0020g00380,VIT_19s0085g00820,VIT_18s0001g07100,VIT_18s0001g07630,VIT_01s0010g02460,VIT_17s0000g05580,VIT_05s0077g01210,VIT_14s0060g01330,VIT_07s0141g00390,VIT…	6.83752e-07
GO:0015979	photosynthesis	biological_process	VIT_00s0125g00280,VIT_00s0181g00180,VIT_00s0904g00010,VIT_01s0137g00210,VIT_04s0008g01730,VIT_04s0044g01410,VIT_07s0005g02220,VIT_07s0005g04920,VIT_07s0031g02410,VIT_07s0151g01000,VIT_08s0007g02190,VIT_08s0040g00390,VIT_08s0040g00850,VIT_10s0003g02890,VIT_10s0003g02900,VIT_11s0016g01400,VIT_12s0028g00320,VIT_12s0055g01110,VIT_13s0019g00260,VIT_13s0019g04140,VIT_15s0024g00040,VIT_17s0000g03690,VIT…	VIT_10s0003g00890,VIT_18s0001g08620,VIT_07s0005g00770,VIT_08s0007g08540,VIT_06s0061g00010,VIT_05s0020g02310,VIT_16s0013g00330,VIT_07s0031g03000,VIT_08s0058g00440,VIT_08s0058g00410,VIT_08s0058g00400,VIT_13s0067g01840,VIT_08s0058g00430,VIT_06s0004g07160,VIT_00s0555g00050,VIT_16s0050g02440,VIT_15s0021g00370,VIT_18s0164g00030,VIT_00s0246g00200,VIT_00s0125g00280,VIT_12s0059g01220,VIT_18s0122g00510,VIT…	6.81197e-25
GO:0006355	regulation of transcription, DNA-templated	biological_process	VIT_00s0299g00100,VIT_01s0011g03520,VIT_01s0026g02030,VIT_02s0012g02030,VIT_02s0025g01740,VIT_03s0038g03410,VIT_03s0063g01460,VIT_04s0008g01290,VIT_04s0043g00340,VIT_07s0005g02510,VIT_07s0141g00270,VIT_08s0007g02500,VIT_11s0016g02210,VIT_11s0016g03940,VIT_11s0037g00010,VIT_12s0028g02520,VIT_13s0064g01060,VIT_14s0030g02310,VIT_14s0060g00260,VIT_14s0081g00010,VIT_15s0021g01880,VIT_16s0098g01080,VIT…	VIT_10s0003g02680,VIT_05s0077g00940,VIT_14s0060g00100,VIT_12s0057g00980,VIT_04s0008g05900,VIT_05s0077g01480,VIT_16s0100g00430,VIT_11s0206g00060,VIT_01s0010g02230,VIT_15s0046g02290,VIT_06s0004g04980,VIT_08s0058g01400,VIT_08s0007g08400,VIT_13s0067g01960,VIT_08s0007g09020,VIT_02s0025g04110,VIT_18s0001g13120,VIT_04s0023g03350,VIT_17s0000g02860,VIT_09s0070g00450,VIT_13s0067g01950,VIT_08s0058g01390,VIT…	0.0044695
GO:0006468	protein phosphorylation	biological_process	VIT_00s0125g00090,VIT_00s0286g00050,VIT_00s0388g00050,VIT_00s0595g00010,VIT_01s0026g00710,VIT_06s0004g03700,VIT_06s0004g06430,VIT_06s0009g00580,VIT_08s0056g00140,VIT_08s0058g00280,VIT_09s0002g02990,VIT_09s0002g03070,VIT_09s0070g00140,VIT_10s0003g01410,VIT_11s0016g04570,VIT_12s0028g01350,VIT_12s0034g02570,VIT_14s0068g00100,VIT_14s0108g00340,VIT_16s0022g01640,VIT_16s0039g01210,VIT_18s0001g09740,VIT…	VIT_06s0080g00500,VIT_08s0007g08570,VIT_07s0129g01100,VIT_00s0194g00280,VIT_08s0007g00790,VIT_04s0008g04260,VIT_12s0134g00500,VIT_03s0180g00040,VIT_05s0094g00110,VIT_09s0002g05240,VIT_19s0085g00690,VIT_03s0091g01060,VIT_00s0203g00160,VIT_18s0001g14170,VIT_18s0001g09580,VIT_01s0011g06040,VIT_18s0001g02060,VIT_06s0009g02090,VIT_03s0091g00280,VIT_01s0011g06320,VIT_08s0040g00930,VIT_18s0001g09160,VIT…	9.06093e-11
GO:0016310	phosphorylation	biological_process	VIT_00s0125g00090,VIT_00s0388g00050,VIT_00s0595g00010,VIT_06s0004g03700,VIT_06s0004g06430,VIT_06s0009g00580,VIT_08s0056g00140,VIT_08s0058g00280,VIT_09s0002g02990,VIT_09s0002g03070,VIT_09s0002g05200,VIT_09s0070g00140,VIT_10s0003g01410,VIT_12s0028g01350,VIT_15s0048g01810,VIT_16s0022g01640,VIT_18s0001g08260,VIT_18s0001g09740,VIT_18s0041g00010,VIT_19s0014g00470,VIT_19s0014g00520,VIT_19s0014g04530,VIT…	VIT_05s0049g00090,VIT_12s0057g00690,VIT_07s0005g01380,VIT_01s0010g03780,VIT_06s0004g03700,VIT_04s0069g00750,VIT_04s0023g03680,VIT_07s0005g00850,VIT_03s0038g04210,VIT_01s0011g06190,VIT_19s0093g00580,VIT_14s0081g00630,VIT_06s0080g00060,VIT_13s0074g00740,VIT_14s0030g00410,VIT_11s0016g03170,VIT_05s0020g02210,VIT_09s0002g06960,VIT_09s0002g03520,VIT_07s0104g00880,VIT_04s0008g00210,VIT_01s0127g00430,VIT…	2.126e-06
GO:0055085	transmembrane transport	biological_process	VIT_00s0225g00080,VIT_00s0665g00020,VIT_01s0011g04980,VIT_01s0026g00360,VIT_02s0012g01660,VIT_03s0097g00510,VIT_04s0023g00320,VIT_05s0049g00450,VIT_06s0004g05190,VIT_07s0031g02550,VIT_08s0007g02020,VIT_08s0040g00830,VIT_10s0003g02540,VIT_13s0073g00050,VIT_13s0074g00660,VIT_14s0066g01000,VIT_16s0050g00780,VIT_17s0000g05640,VIT_00s0477g00030,VIT_01s0011g04860,VIT_01s0026g00540,VIT_03s0017g02300,VIT…	VIT_09s0002g04500,VIT_07s0031g01860,VIT_19s0014g00010,VIT_04s0044g01330,VIT_16s0050g00880,VIT_17s0000g02200,VIT_03s0017g01290,VIT_11s0016g04590,VIT_17s0000g05860,VIT_19s0014g01540,VIT_00s0415g00010,VIT_05s0020g00680,VIT_06s0061g01480,VIT_06s0009g03380,VIT_06s0061g00250,VIT_02s0087g00840,VIT_17s0000g05120,VIT_06s0061g00350,VIT_09s0002g05450,VIT_07s0005g04460,VIT_14s0060g00470,VIT_05s0020g00900,VIT…	5.03438e-09
GO:0009416	response to light stimulus	biological_process	VIT_00s0181g00180,VIT_01s0244g00030,VIT_03s0038g03560,VIT_07s0005g02220,VIT_07s0005g03530,VIT_08s0007g02190,VIT_09s0002g05270,VIT_09s0018g00620,VIT_10s0003g02890,VIT_10s0003g02900,VIT_12s0028g00320,VIT_12s0055g01110,VIT_13s0019g04140,VIT_15s0024g00040,VIT_16s0022g02310,VIT_17s0000g06350,VIT_18s0001g10550,VIT_18s0089g01170,VIT_19s0014g03660,VIT_01s0010g03620,VIT_01s0011g01080,VIT_01s0026g01130,VIT…	VIT_18s0001g14360,VIT_19s0085g00370,VIT_05s0020g01670,VIT_01s0011g01080,VIT_05s0051g00860,VIT_16s0098g01060,VIT_07s0141g00150,VIT_14s0060g01520,VIT_09s0002g05690,VIT_06s0004g01120,VIT_18s0122g01320,VIT_08s0056g01270,VIT_10s0003g05030,VIT_02s0012g01010,VIT_10s0071g01030,VIT_03s0038g03560,VIT_14s0036g00540,VIT_09s0002g00830,VIT_12s0028g02140,VIT_19s0014g01350,VIT_05s0049g01170,VIT_06s0004g07090,VIT…	3.07898e-10
GO:0005975	carbohydrate metabolic process	biological_process	VIT_05s0077g01280,VIT_05s0094g00300,VIT_08s0007g01590,VIT_08s0007g05990,VIT_08s0007g07470,VIT_08s0032g00890,VIT_14s0219g00280,VIT_15s0046g01430,VIT_16s0050g02220,VIT_18s0001g08260,VIT_18s0072g00770,VIT_01s0011g00730,VIT_02s0109g00080,VIT_03s0088g01190,VIT_05s0020g01910,VIT_06s0004g01420,VIT_08s0007g01570,VIT_08s0007g06060,VIT_08s0007g07480,VIT_10s0092g00240,VIT_17s0000g09670,VIT_17s0000g09680,VIT…	VIT_08s0040g02340,VIT_11s0052g00140,VIT_04s0008g03610,VIT_18s0001g08150,VIT_08s0040g02350,VIT_09s0054g00310,VIT_09s0054g00230,VIT_07s0031g00060,VIT_09s0054g00370,VIT_14s0066g02390,VIT_11s0052g01160,VIT_11s0052g01340,VIT_12s0057g00400,VIT_04s0008g02170,VIT_18s0001g14230,VIT_10s0116g00700,VIT_17s0000g02140,VIT_03s0132g00370,VIT_00s0824g00010,VIT_18s0001g08260,VIT_00s2422g00010,VIT_12s0057g00370,VIT…	0.00132892
GO:0018298	protein-chromophore linkage	biological_process	VIT_00s0181g00180,VIT_06s0004g03700,VIT_07s0005g02220,VIT_08s0007g02190,VIT_10s0003g02890,VIT_10s0003g02900,VIT_12s0028g00320,VIT_12s0055g01110,VIT_13s0019g04140,VIT_15s0024g00040,VIT_17s0000g06350,VIT_18s0001g10550,VIT_18s0089g01170,VIT_19s0014g03660,VIT_01s0010g03620,VIT_04s0008g02670,VIT_11s0016g00730,VIT_18s0122g00430,VIT_19s0014g00160,VIT_12s0057g00630	VIT_10s0003g02680,VIT_06s0004g03700,VIT_05s0077g00940,VIT_14s0060g00100,VIT_12s0057g00980,VIT_03s0038g04210,VIT_02s0025g04110,VIT_18s0001g08620,VIT_04s0008g02670,VIT_05s0049g00960,VIT_18s0001g05680,VIT_04s0008g02660,VIT_05s0077g00920,VIT_18s0001g09110,VIT_13s0019g02630,VIT_12s0055g00080,VIT_11s0103g00100,VIT_04s0008g02490,VIT_01s0011g05810,VIT_11s0052g00720,VIT_01s0026g01590,VIT_18s0001g10550,VIT…	1.58032e-07
GO:0009768	photosynthesis, light harvesting in photosystem I	biological_process	VIT_00s0181g00180,VIT_07s0005g02220,VIT_08s0007g02190,VIT_10s0003g02890,VIT_10s0003g02900,VIT_12s0028g00320,VIT_12s0055g01110,VIT_13s0019g04140,VIT_15s0024g00040,VIT_17s0000g06350,VIT_18s0001g10550,VIT_18s0089g01170,VIT_19s0014g03660,VIT_01s0010g03620,VIT_11s0016g00730,VIT_18s0122g00430,VIT_19s0014g00160,VIT_12s0057g00630	VIT_18s0001g10550,VIT_07s0005g02220,VIT_13s0019g04140,VIT_15s0024g00040,VIT_12s0057g00630,VIT_19s0014g00160,VIT_10s0003g02900,VIT_00s0181g00200,VIT_01s0010g03620,VIT_10s0003g02890,VIT_12s0055g01110,VIT_11s0016g00730,VIT_18s0122g00430,VIT_19s0014g03660,VIT_12s0028g00320,VIT_17s0000g06350,VIT_08s0007g02190,VIT_18s0089g01170,VIT_00s0181g00180,VIT_18s0001g10550,VIT_07s0005g02220,VIT_13s0019g04140,VIT…	1.6013e-14
GO:0009765	photosynthesis, light harvesting	biological_process	VIT_00s0181g00180,VIT_07s0005g02220,VIT_08s0007g02190,VIT_10s0003g02890,VIT_10s0003g02900,VIT_12s0028g00320,VIT_12s0055g01110,VIT_13s0019g04140,VIT_15s0024g00040,VIT_17s0000g06350,VIT_18s0001g10550,VIT_18s0089g01170,VIT_19s0014g03660,VIT_01s0010g03620,VIT_11s0016g00730,VIT_18s0122g00430,VIT_19s0014g00160,VIT_12s0057g00630	VIT_18s0001g10550,VIT_07s0005g02220,VIT_13s0019g04140,VIT_15s0024g00040,VIT_12s0057g00630,VIT_19s0014g00160,VIT_10s0003g02900,VIT_00s0181g00200,VIT_01s0010g03620,VIT_10s0003g02890,VIT_12s0055g01110,VIT_11s0016g00730,VIT_18s0122g00430,VIT_19s0014g03660,VIT_12s0028g00320,VIT_17s0000g06350,VIT_08s0007g02190,VIT_18s0089g01170,VIT_00s0181g00180,VIT_18s0001g10550,VIT_07s0005g02220,VIT_13s0019g04140,VIT…	1.72448e-14
GO:0016567	protein ubiquitination	biological_process	VIT_01s0137g00820,VIT_03s0063g00180,VIT_07s0129g00250,VIT_08s0040g02950,VIT_09s0002g05700,VIT_04s0008g06630,VIT_06s0061g00710,VIT_07s0129g00380,VIT_10s0003g04490,VIT_11s0037g01400,VIT_13s0019g01840,VIT_18s0001g12620,VIT_18s0001g12960,VIT_06s0004g08230,VIT_07s0104g00630,VIT_07s0104g01320,VIT_10s0523g00030,VIT_17s0000g07730	VIT_05s0020g00320,VIT_18s0001g14170,VIT_11s0016g01830,VIT_08s0058g00320,VIT_01s0011g03820,VIT_01s0010g00090,VIT_16s0050g00690,VIT_14s0066g01610,VIT_16s0013g01920,VIT_06s0004g07060,VIT_06s0004g04580,VIT_15s0046g02480,VIT_09s0096g00990,VIT_07s0129g00040,VIT_00s0207g00090,VIT_03s0063g02000,VIT_02s0012g01750,VIT_18s0001g11740,VIT_09s0018g01220,VIT_05s0102g00160,VIT_19s0015g00670,VIT_19s0015g00680,VIT…	0.00105995
GO:0009658	chloroplast organization	biological_process	VIT_08s0007g02500,VIT_13s0064g00650,VIT_13s0067g02560,VIT_18s0001g01210,VIT_00s0333g00020,VIT_01s0011g01080,VIT_03s0038g04180,VIT_03s0063g01100,VIT_07s0005g02610,VIT_07s0031g00650,VIT_07s0104g01470,VIT_07s0151g01110,VIT_08s0056g01690,VIT_12s0057g01320,VIT_15s0046g02910,VIT_17s0000g04220,VIT_19s0090g01770,VIT_18s0089g01390	VIT_14s0066g00220,VIT_08s0007g04330,VIT_14s0030g02190,VIT_07s0005g02610,VIT_14s0060g00060,VIT_11s0016g03860,VIT_05s0020g01670,VIT_15s0024g01460,VIT_18s0001g01860,VIT_08s0007g00460,VIT_01s0011g01080,VIT_05s0051g00860,VIT_16s0098g01060,VIT_01s0011g00240,VIT_19s0014g00350,VIT_07s0151g01110,VIT_13s0067g02560,VIT_03s0038g04180,VIT_15s0024g00640,VIT_08s0007g06290,VIT_10s0042g01260,VIT_07s0005g03840,VIT…	0.00583851
GO:0009734	auxin-activated signaling pathway	biological_process	VIT_02s0025g01740,VIT_04s0023g00320,VIT_04s0079g00410,VIT_07s0141g00270,VIT_14s0030g02310,VIT_14s0081g00010,VIT_18s0001g08090,VIT_01s0011g04860,VIT_05s0020g04670,VIT_05s0020g04680,VIT_07s0141g00290,VIT_15s0046g00290,VIT_07s0104g01320	VIT_14s0030g01240,VIT_00s0181g00040,VIT_07s0104g01320,VIT_18s0001g07120,VIT_04s0079g00200,VIT_10s0003g00420,VIT_06s0004g03130,VIT_04s0044g01890,VIT_06s0004g03170,VIT_17s0000g00320,VIT_15s0046g00290,VIT_08s0040g01810,VIT_11s0016g00640,VIT_04s0023g02780,VIT_06s0004g02750,VIT_02s0025g01740,VIT_06s0009g03450,VIT_13s0019g04380,VIT_10s0003g04100,VIT_07s0104g01230,VIT_03s0038g00310,VIT_13s0067g02860,VIT…	0.0408678
GO:0006508	proteolysis	biological_process	VIT_01s0011g02000,VIT_04s0023g00700,VIT_06s0061g00970,VIT_06s0061g01000,VIT_09s0002g01900,VIT_16s0100g00640,VIT_19s0014g01560,VIT_08s0007g02800,VIT_14s0066g01100,VIT_14s0068g02070,VIT_19s0085g00390,VIT_16s0098g00950	VIT_08s0105g00530,VIT_17s0000g07340,VIT_08s0056g00830,VIT_06s0004g06120,VIT_02s0012g00310,VIT_00s1945g00010,VIT_02s0033g01260,VIT_14s0108g00590,VIT_14s0030g02190,VIT_18s0041g00140,VIT_16s0050g02630,VIT_14s0030g00460,VIT_18s0001g00190,VIT_14s0083g00530,VIT_07s0031g01560,VIT_14s0030g00470,VIT_04s0008g00270,VIT_19s0085g00390,VIT_12s0028g01600,VIT_04s0008g01170,VIT_14s0060g01230,VIT_04s0044g01180,VIT…	4.9198e-08
GO:0006357	regulation of transcription by RNA polymerase II	biological_process	VIT_00s0299g00100,VIT_02s0012g02030,VIT_08s0007g07810,VIT_11s0016g03940,VIT_13s0064g01290,VIT_15s0021g01880,VIT_01s0010g03890,VIT_04s0023g01020,VIT_13s0158g00380,VIT_02s0025g00200,VIT_07s0191g00180	VIT_19s0027g01670,VIT_00s0125g00270,VIT_11s0037g00750,VIT_00s0360g00050,VIT_12s0028g00110,VIT_16s0013g02120,VIT_14s0060g02680,VIT_17s0053g01060,VIT_05s0020g03070,VIT_18s0001g12980,VIT_05s0020g03060,VIT_00s0322g00040,VIT_00s0682g00020,VIT_00s0682g00010,VIT_07s0141g00250,VIT_06s0004g02910,VIT_14s0083g00660,VIT_03s0091g01030,VIT_19s0014g02110,VIT_07s0005g06050,VIT_08s0007g01540,VIT_01s0011g05970,VIT…	0.00934567
GO:0006629	lipid metabolic process	biological_process	VIT_01s0244g00030,VIT_07s0031g00590,VIT_11s0016g00130,VIT_12s0028g02000,VIT_19s0014g00080,VIT_06s0004g01470,VIT_11s0016g02420,VIT_11s0206g00120,VIT_05s0094g00750,VIT_09s0002g00790	VIT_17s0000g02320,VIT_18s0001g14730,VIT_08s0007g01750,VIT_05s0077g00950,VIT_08s0007g07890,VIT_13s0106g00790,VIT_04s0008g04840,VIT_19s0090g00630,VIT_14s0128g00330,VIT_11s0065g00360,VIT_15s0046g03340,VIT_18s0001g04980,VIT_11s0206g00120,VIT_00s0389g00020,VIT_14s0060g00350,VIT_05s0077g00480,VIT_16s0098g00460,VIT_10s0003g04200,VIT_02s0025g04580,VIT_07s0031g02350,VIT_05s0077g02140,VIT_07s0031g00830,VIT…	0.0376197
GO:0006811	ion transport	biological_process	VIT_18s0164g00030,VIT_03s0038g03920,VIT_03s0038g04260,VIT_04s0008g01260,VIT_04s0008g05590,VIT_10s0003g00760,VIT_14s0108g01420,VIT_01s0011g06560,VIT_08s0007g08960	VIT_17s0000g02900,VIT_14s0066g02550,VIT_09s0054g00890,VIT_04s0008g02460,VIT_01s0011g04490,VIT_18s0001g12410,VIT_05s0020g04260,VIT_00s0332g00060,VIT_04s0008g02580,VIT_09s0002g00130,VIT_09s0018g02130,VIT_05s0020g04380,VIT_11s0052g00320,VIT_09s0002g02260,VIT_10s0071g01200,VIT_14s0030g02090,VIT_19s0014g01620,VIT_02s0025g03330,VIT_05s0020g04330,VIT_11s0052g00620,VIT_11s0149g00210,VIT_13s0158g00360,VIT…	0.000230308
GO:0008152	metabolic process	biological_process	VIT_05s0077g01280,VIT_08s0007g05990,VIT_08s0032g00890,VIT_16s0050g02220,VIT_05s0020g01910,VIT_05s0020g02880,VIT_08s0007g06060,VIT_10s0092g00240	VIT_11s0052g00140,VIT_09s0054g00230,VIT_09s0054g00370,VIT_14s0066g02390,VIT_11s0052g01340,VIT_12s0057g00400,VIT_04s0008g02170,VIT_07s0031g01990,VIT_00s0780g00010,VIT_08s0007g01060,VIT_05s0020g02880,VIT_14s0171g00090,VIT_12s0057g00370,VIT_19s0090g01020,VIT_04s0008g00520,VIT_03s0038g04570,VIT_13s0019g02360,VIT_12s0057g00320,VIT_12s0028g01270,VIT_11s0016g02850,VIT_18s0001g12840,VIT_14s0068g00910,VIT…	1.32007e-06
GO:0006952	defense response	biological_process	VIT_01s0011g05060,VIT_01s0011g05090,VIT_04s0023g03550,VIT_05s0077g01600,VIT_08s0058g00280,VIT_08s0007g00810,VIT_12s0142g00780,VIT_05s0094g00750	VIT_06s0004g07440,VIT_08s0007g06570,VIT_07s0005g00930,VIT_11s0052g01840,VIT_19s0015g00620,VIT_18s0041g01210,VIT_12s0121g00290,VIT_00s0346g00010,VIT_14s0108g00370,VIT_12s0178g00170,VIT_12s0057g00010,VIT_03s0088g00010,VIT_13s0158g00160,VIT_12s0178g00140,VIT_08s0058g00280,VIT_13s0158g00150,VIT_18s0041g01140,VIT_13s0067g01640,VIT_13s0019g02040,VIT_04s0044g01990,VIT_18s0166g00120,VIT_17s0000g09170,VIT…	3.56691e-05
GO:0098869	cellular oxidant detoxification	biological_process	VIT_04s0008g05490,VIT_06s0061g00750,VIT_03s0038g02320,VIT_04s0044g00020,VIT_08s0007g02490,VIT_08s0007g03970,VIT_18s0001g06370,VIT_18s0122g01320	VIT_17s0053g00180,VIT_01s0011g01620,VIT_01s0011g00280,VIT_07s0141g00390,VIT_05s0051g00870,VIT_18s0001g04830,VIT_18s0001g04820,VIT_18s0001g05290,VIT_04s0023g03750,VIT_04s0008g05490,VIT_04s0023g03730,VIT_08s0040g03150,VIT_18s0001g02470,VIT_18s0001g06370,VIT_03s0038g02320,VIT_06s0004g03550,VIT_03s0063g01050,VIT_03s0063g01040,VIT_08s0007g03610,VIT_06s0004g01560,VIT_00s0698g00010,VIT_04s0044g00020,VIT…	0.0370563
GO:0030388	fructose 1,6-bisphosphate metabolic process	biological_process	VIT_08s0007g01590,VIT_18s0072g00770,VIT_03s0038g00670,VIT_08s0007g01570,VIT_19s0015g01720,VIT_04s0023g03010,VIT_13s0019g03350	VIT_04s0023g03010,VIT_08s0007g03830,VIT_01s0011g04350,VIT_19s0015g01720,VIT_03s0038g00670,VIT_08s0007g01590,VIT_13s0019g03350,VIT_03s0038g00370,VIT_08s0007g01570,VIT_18s0072g00770,VIT_01s0011g04350,VIT_08s0007g01590,VIT_13s0019g03350,VIT_03s0038g00370,VIT_08s0007g01570,VIT_18s0072g00770,VIT_04s0023g03010,VIT_08s0007g03830,VIT_19s0015g01720,VIT_03s0038g00670	7.69558e-05
GO:1901259	chloroplast rRNA processing	biological_process	VIT_05s0049g01930,VIT_07s0031g00650,VIT_08s0007g05890,VIT_08s0032g01180,VIT_12s0057g01320,VIT_13s0064g01430,VIT_17s0000g09680	VIT_18s0001g02530,VIT_17s0000g09680,VIT_14s0066g00140,VIT_13s0064g01430,VIT_08s0040g01760,VIT_08s0032g01180,VIT_05s0049g01930,VIT_02s0025g03970,VIT_12s0057g01320,VIT_05s0094g01510,VIT_18s0001g09930,VIT_06s0004g01120,VIT_04s0008g00450,VIT_08s0007g05890,VIT_07s0031g00650,VIT_18s0001g10460,VIT_12s0057g01320,VIT_04s0008g00450,VIT_18s0001g02530,VIT_02s0025g03970,VIT_06s0004g01120,VIT_08s0032g01180,VIT…	0.00371349
GO:0032544	plastid translation	biological_process	VIT_09s0002g04330,VIT_07s0104g01470,VIT_07s0151g01110,VIT_08s0040g00300,VIT_19s0014g04970,VIT_08s0007g02090	VIT_07s0151g01110,VIT_13s0019g04740,VIT_19s0014g04970,VIT_09s0002g04330,VIT_01s0011g03300,VIT_07s0104g01470,VIT_08s0007g02090,VIT_03s0038g00730,VIT_08s0040g00300,VIT_07s0151g01110,VIT_08s0007g02090,VIT_09s0002g04330,VIT_19s0014g04970,VIT_07s0104g01470,VIT_13s0019g04740,VIT_03s0038g00730,VIT_08s0040g00300,VIT_01s0011g03300,VIT_07s0151g01110	0.000579279
GO:0010207	photosystem II assembly	biological_process	VIT_05s0020g03440,VIT_12s0059g01810,VIT_18s0001g11710,VIT_00s0207g00210,VIT_03s0038g03250,VIT_12s0057g00020	VIT_03s0038g03250,VIT_08s0056g01270,VIT_05s0020g03440,VIT_12s0057g00020,VIT_09s0018g00400,VIT_19s0014g01910,VIT_16s0022g00630,VIT_02s0033g00230,VIT_18s0001g11710,VIT_00s0207g00210,VIT_12s0059g01810,VIT_12s0057g00020,VIT_08s0056g01270,VIT_05s0020g03440,VIT_09s0018g00400,VIT_19s0014g01910,VIT_18s0001g11710,VIT_16s0022g00630,VIT_03s0038g03250,VIT_00s0207g00210,VIT_02s0033g00230,VIT_12s0059g01810,VIT…	0.00215247
GO:0006094	gluconeogenesis	biological_process	VIT_08s0007g01590,VIT_18s0072g00770,VIT_08s0007g01570,VIT_16s0039g01670,VIT_19s0085g00380,VIT_13s0019g03350	VIT_16s0039g01680,VIT_16s0039g01690,VIT_19s0085g00370,VIT_16s0039g01670,VIT_08s0040g01440,VIT_19s0085g00380,VIT_00s1995g00010,VIT_13s0019g01090,VIT_03s0038g01780,VIT_06s0004g04800,VIT_00s2576g00010,VIT_07s0205g00070,VIT_00s2840g00010,VIT_08s0007g01590,VIT_13s0019g03350,VIT_03s0038g00370,VIT_08s0007g01570,VIT_18s0072g00770,VIT_16s0115g00040,VIT_06s0009g02720,VIT_18s0041g01740,VIT_18s0001g07280,VIT…	0.0383934
GO:0015031	protein transport	biological_process	VIT_03s0097g00510,VIT_00s0317g00140,VIT_07s0005g02610,VIT_18s0001g10590,VIT_19s0090g01210	VIT_09s0002g06730,VIT_07s0130g00230,VIT_07s0005g02630,VIT_10s0092g00350,VIT_13s0067g00280,VIT_05s0062g00130,VIT_04s0008g01350,VIT_02s0012g00920,VIT_12s0055g01200,VIT_04s0008g07380,VIT_16s0022g00490,VIT_01s0011g01570,VIT_05s0102g00730,VIT_18s0001g13430,VIT_04s0008g05920,VIT_12s0059g01930,VIT_09s0018g02080,VIT_11s0016g04180,VIT_11s0016g04370,VIT_11s0037g00310,VIT_14s0066g02380,VIT_05s0020g04710,VIT…	4.48076e-06
GO:0071555	cell wall organization	biological_process	VIT_13s0067g02930,VIT_14s0108g01020,VIT_17s0053g00710,VIT_02s0025g01910,VIT_05s0062g01160	VIT_17s0000g04960,VIT_03s0038g03750,VIT_19s0014g05130,VIT_00s0455g00040,VIT_12s0059g02110,VIT_08s0040g02340,VIT_15s0048g01300,VIT_14s0083g00690,VIT_18s0001g12130,VIT_12s0142g00340,VIT_08s0056g00080,VIT_14s0108g01520,VIT_04s0008g03610,VIT_18s0001g08150,VIT_06s0004g07590,VIT_08s0040g02350,VIT_17s0053g00710,VIT_00s0216g00020,VIT_13s0019g04760,VIT_15s0046g01630,VIT_07s0031g00060,VIT_07s0141g00580,VIT…	8.14016e-05
GO:0042549	photosystem II stabilization	biological_process	VIT_18s0001g11710,VIT_00s0207g00210,VIT_07s0141g00570,VIT_08s0058g01450,VIT_14s0081g00060	VIT_08s0058g01450,VIT_07s0141g00570,VIT_14s0081g00060,VIT_18s0001g11710,VIT_00s0207g00210,VIT_18s0001g11710,VIT_00s0207g00210,VIT_07s0141g00570,VIT_14s0081g00060,VIT_08s0058g01450	0.000220672
GO:0007165	signal transduction	biological_process	VIT_09s0070g00140,VIT_10s0003g01410,VIT_07s0104g01120,VIT_15s0048g02740,VIT_03s0088g00290	VIT_05s0049g00090,VIT_12s0057g00690,VIT_07s0005g01380,VIT_10s0003g02680,VIT_01s0010g03780,VIT_05s0077g00940,VIT_14s0060g00100,VIT_01s0137g00760,VIT_12s0057g00980,VIT_04s0069g00750,VIT_04s0023g03680,VIT_07s0005g00850,VIT_01s0011g06190,VIT_19s0093g00580,VIT_14s0081g00630,VIT_04s0008g05900,VIT_05s0077g01480,VIT_11s0206g00060,VIT_01s0010g02230,VIT_08s0056g00210,VIT_10s0003g01410,VIT_11s0052g01840,VIT…	0.0048488
GO:0006000	fructose metabolic process	biological_process	VIT_08s0007g01590,VIT_18s0072g00770,VIT_06s0004g06920,VIT_08s0007g01570,VIT_13s0019g03350	VIT_06s0004g06920,VIT_08s0007g01590,VIT_13s0019g03350,VIT_03s0038g00370,VIT_08s0007g01570,VIT_18s0072g00770,VIT_15s0048g01260,VIT_05s0102g00710,VIT_18s0089g01230,VIT_16s0022g02340,VIT_14s0006g01410,VIT_15s0048g01260,VIT_05s0102g00710,VIT_18s0089g01230,VIT_16s0022g02340,VIT_14s0006g01410,VIT_08s0007g01590,VIT_13s0019g03350,VIT_06s0004g06920,VIT_03s0038g00370,VIT_08s0007g01570,VIT_18s0072g00770,VIT…	0.011929
GO:0009773	photosynthetic electron transport in photosystem I	biological_process	VIT_18s0164g00030,VIT_19s0015g01760,VIT_02s0025g04710,VIT_09s0018g00290,VIT_15s0048g02500	VIT_06s0004g04910,VIT_18s0164g00030,VIT_00s0246g00200,VIT_01s0011g01850,VIT_05s0049g01760,VIT_19s0015g01760,VIT_01s0011g05310,VIT_09s0018g00290,VIT_15s0048g02500,VIT_00s1547g00010,VIT_00s1596g00010,VIT_02s0025g04710,VIT_18s0164g00030,VIT_19s0015g01760,VIT_15s0048g02500,VIT_01s0011g05310,VIT_00s1547g00010,VIT_00s1596g00010,VIT_09s0018g00290,VIT_00s0246g00200,VIT_06s0004g04910,VIT_02s0025g04710,VIT…	0.0163352
GO:0006281	DNA repair	biological_process	VIT_02s0241g00040,VIT_04s0008g02670,VIT_14s0066g01100,VIT_17s0000g05820	VIT_11s0037g00750,VIT_16s0013g02120,VIT_19s0014g00010,VIT_17s0000g04170,VIT_01s0137g00250,VIT_15s0048g00930,VIT_06s0061g01610,VIT_11s0052g00940,VIT_08s0032g00310,VIT_02s0033g01260,VIT_06s0009g02520,VIT_11s0016g00850,VIT_05s0020g00940,VIT_01s0010g01480,VIT_01s0010g02590,VIT_08s0007g09020,VIT_18s0001g02090,VIT_14s0060g01440,VIT_02s0025g04140,VIT_12s0035g01960,VIT_14s0128g00840,VIT_06s0004g08420,VIT…	0.000160865
GO:0006886	intracellular protein transport	biological_process	VIT_08s0007g07800,VIT_07s0005g02610,VIT_12s0059g02280,VIT_19s0177g00340	VIT_09s0002g06730,VIT_07s0005g02630,VIT_12s0035g01150,VIT_13s0067g00280,VIT_05s0062g00130,VIT_04s0008g07380,VIT_16s0022g00490,VIT_18s0001g13430,VIT_08s0040g02800,VIT_13s0158g00140,VIT_15s0021g01410,VIT_09s0018g02080,VIT_15s0046g01890,VIT_11s0016g04180,VIT_03s0038g00020,VIT_11s0016g04370,VIT_05s0020g04710,VIT_00s1603g00010,VIT_09s0002g04810,VIT_18s0001g15600,VIT_04s0008g02320,VIT_03s0038g03110,VIT…	0.000552665
GO:0009058	biosynthetic process	biological_process	VIT_05s0020g02880,VIT_08s0007g08540,VIT_17s0000g07640,VIT_03s0038g00450	VIT_13s0067g00400,VIT_06s0004g06320,VIT_13s0019g02390,VIT_05s0020g02880,VIT_05s0094g01500,VIT_03s0038g04570,VIT_08s0058g00780,VIT_18s0001g12840,VIT_08s0007g08540,VIT_07s0141g00250,VIT_05s0094g01490,VIT_07s0005g02800,VIT_12s0057g01480,VIT_07s0005g05780,VIT_08s0007g05910,VIT_11s0065g01160,VIT_15s0045g01250,VIT_19s0027g01920,VIT_11s0065g00700,VIT_09s0002g05250,VIT_07s0104g00210,VIT_07s0031g00980,VIT…	0.0138125
GO:0015074	DNA integration	biological_process	VIT_18s0001g10610,VIT_18s0001g10640,VIT_10s0003g00760	VIT_00s0671g00010,VIT_01s0011g00300,VIT_16s0013g01320,VIT_04s0008g02170,VIT_14s0060g00470,VIT_01s0137g00250,VIT_03s0088g00450,VIT_05s0094g01410,VIT_18s0001g12410,VIT_06s0061g01610,VIT_11s0052g00940,VIT_14s0006g02660,VIT_01s0010g01480,VIT_14s0066g02670,VIT_14s0128g00840,VIT_19s0027g01340,VIT_02s0012g01730,VIT_04s0008g04320,VIT_04s0008g04840,VIT_19s0014g04060,VIT_12s0028g01230,VIT_16s0100g00370,VIT…	5.25337e-07
GO:0006511	ubiquitin-dependent protein catabolic process	biological_process	VIT_08s0040g02950,VIT_06s0061g00710,VIT_15s0046g01400	VIT_03s0038g02390,VIT_08s0040g00460,VIT_06s0004g08200,VIT_13s0019g00910,VIT_08s0058g00320,VIT_16s0050g02410,VIT_19s0015g01190,VIT_06s0004g04430,VIT_01s0011g03820,VIT_02s0025g01050,VIT_15s0046g01400,VIT_17s0000g00610,VIT_17s0000g07960,VIT_08s0040g00040,VIT_06s0004g07060,VIT_15s0046g02280,VIT_02s0025g00070,VIT_08s0007g00120,VIT_00s0207g00090,VIT_03s0063g02000,VIT_02s0012g01750,VIT_12s0028g02220,VIT…	6.05119e-05
GO:0009451	RNA modification	biological_process	VIT_11s0016g04580,VIT_18s0001g07970,VIT_04s0069g00930	VIT_08s0007g07890,VIT_15s0046g01830,VIT_04s0008g02120,VIT_00s0592g00010,VIT_18s0001g14970,VIT_14s0060g00200,VIT_14s0030g01850,VIT_01s0011g00890,VIT_14s0060g01360,VIT_04s0008g07050,VIT_00s1323g00010,VIT_14s0030g01840,VIT_18s0001g14940,VIT_15s0046g03020,VIT_06s0004g05500,VIT_16s0050g02250,VIT_08s0040g02320,VIT_00s0179g00220,VIT_06s0009g03560,VIT_09s0096g00100,VIT_10s0003g05800,VIT_13s0019g04740,VIT…	0.000134613
GO:0090502	RNA phosphodiester bond hydrolysis, endonucleolytic	biological_process	VIT_00s0203g00130,VIT_07s0129g00400,VIT_12s0057g01320	VIT_04s0008g02170,VIT_15s0048g02380,VIT_14s0128g00840,VIT_04s0008g02120,VIT_11s0149g00100,VIT_18s0122g00970,VIT_07s0031g02180,VIT_12s0028g03580,VIT_16s0098g01310,VIT_11s0149g00120,VIT_04s0023g00920,VIT_19s0014g02090,VIT_10s0042g01130,VIT_06s0004g03320,VIT_04s0044g00780,VIT_18s0001g08290,VIT_08s0058g00430,VIT_18s0001g08180,VIT_13s0101g00510,VIT_18s0001g02340,VIT_05s0049g01920,VIT_17s0000g10160,VIT…	0.0113916
GO:0010258	NADH dehydrogenase complex (plastoquinone) assembly	biological_process	VIT_01s0011g05290,VIT_06s0004g08360,VIT_19s0014g05220	VIT_06s0004g08360,VIT_19s0014g05220,VIT_01s0011g05290,VIT_06s0004g08360,VIT_01s0011g05290,VIT_19s0014g05220,VIT_06s0004g08360,VIT_01s0011g05290	0.0217856
GO:0010190	cytochrome b6f complex assembly	biological_process	VIT_01s0026g01040,VIT_01s0010g01170,VIT_00s0207g00270	VIT_00s0207g00270,VIT_01s0026g01040,VIT_16s0100g00490,VIT_01s0010g01170,VIT_01s0026g01040,VIT_13s0019g01750,VIT_00s0207g00270,VIT_01s0010g01170,VIT_16s0100g00490	0.0287514
GO:0042128	nitrate assimilation	biological_process	VIT_17s0000g09470,VIT_18s0001g06720,VIT_18s0001g03910	VIT_14s0068g02110,VIT_18s0001g03910,VIT_17s0000g09470,VIT_18s0001g06720,VIT_17s0000g09470,VIT_14s0068g02110,VIT_18s0001g06720,VIT_18s0001g03910,VIT_18s0001g03910,VIT_18s0001g06720,VIT_14s0068g02110	0.0473006
GO:1902600	proton transmembrane transport	biological_process	VIT_15s0046g00040,VIT_00s0282g00020	VIT_17s0000g02900,VIT_14s0066g02550,VIT_04s0008g05270,VIT_09s0054g00890,VIT_04s0008g02460,VIT_01s0011g04490,VIT_06s0004g03900,VIT_00s2642g00010,VIT_00s0332g00060,VIT_04s0008g02580,VIT_00s2244g00010,VIT_09s0002g00130,VIT_09s0002g02260,VIT_15s0046g00040,VIT_10s0071g01200,VIT_02s0025g03330,VIT_11s0052g00620,VIT_11s0149g00210,VIT_18s0001g08850,VIT_02s0488g00010,VIT_17s0000g05540,VIT_08s0040g02830,VIT…	0.000647842
GO:0045944	positive regulation of transcription by RNA polymerase II	biological_process	VIT_01s0010g03890,VIT_04s0008g05210	VIT_19s0027g01670,VIT_00s0125g00270,VIT_00s0360g00050,VIT_12s0028g00110,VIT_14s0060g02680,VIT_17s0053g01060,VIT_18s0001g12980,VIT_05s0020g03060,VIT_15s0046g02290,VIT_05s0020g02960,VIT_02s0025g00110,VIT_17s0000g02960,VIT_07s0141g00250,VIT_14s0006g02280,VIT_14s0006g02320,VIT_13s0084g00040,VIT_14s0068g01130,VIT_17s0000g04200,VIT_08s0007g04490,VIT_01s0010g03900,VIT_07s0031g01140,VIT_15s0048g01270,VIT…	0.00138642
GO:0051301	cell division	biological_process	VIT_01s0026g00710,VIT_06s0061g00810	VIT_09s0002g01610,VIT_13s0019g00590,VIT_19s0027g01670,VIT_07s0129g01100,VIT_00s0194g00280,VIT_08s0007g00790,VIT_04s0008g04260,VIT_12s0134g00500,VIT_00s0125g00270,VIT_03s0180g00040,VIT_05s0094g00110,VIT_00s0360g00050,VIT_09s0002g05240,VIT_19s0085g00690,VIT_03s0091g01060,VIT_00s0203g00160,VIT_18s0001g14170,VIT_18s0001g09580,VIT_12s0028g00110,VIT_01s0011g06040,VIT_18s0001g02060,VIT_06s0009g02090,VIT…	0.00175152
GO:0007049	cell cycle	biological_process	VIT_01s0026g00710,VIT_06s0061g00810	VIT_09s0002g01610,VIT_19s0027g01670,VIT_07s0129g01100,VIT_00s0194g00280,VIT_08s0007g00790,VIT_04s0008g04260,VIT_12s0134g00500,VIT_00s0125g00270,VIT_03s0180g00040,VIT_05s0094g00110,VIT_00s0360g00050,VIT_09s0002g05240,VIT_19s0085g00690,VIT_03s0091g01060,VIT_00s0203g00160,VIT_18s0001g14170,VIT_18s0001g09580,VIT_12s0028g00110,VIT_01s0011g06040,VIT_18s0001g02060,VIT_06s0009g02090,VIT_03s0091g00280,VIT…	0.00524365
GO:0006974	cellular response to DNA damage stimulus	biological_process	VIT_02s0241g00040,VIT_14s0066g01100	VIT_03s0038g04280,VIT_01s0011g05270,VIT_19s0014g00010,VIT_04s0044g01290,VIT_07s0005g00200,VIT_01s0010g02080,VIT_04s0044g01300,VIT_03s0063g00390,VIT_17s0000g04170,VIT_08s0058g00320,VIT_15s0048g00930,VIT_02s0033g01260,VIT_06s0009g02520,VIT_05s0020g00940,VIT_08s0007g09020,VIT_07s0005g00220,VIT_11s0016g00340,VIT_11s0016g04090,VIT_15s0045g01110,VIT_04s0023g03780,VIT_11s0052g00070,VIT_14s0006g02210,VIT…	0.018473
GO:0035556	intracellular signal transduction	biological_process	VIT_15s0048g02740,VIT_17s0000g07520	VIT_04s0023g03420,VIT_04s0023g02420,VIT_09s0070g00320,VIT_02s0025g00270,VIT_05s0094g00900,VIT_02s0025g00690,VIT_08s0058g01440,VIT_06s0004g02990,VIT_06s0004g03620,VIT_12s0059g01130,VIT_07s0005g03690,VIT_11s0016g01800,VIT_08s0007g08300,VIT_05s0020g04570,VIT_15s0048g02740,VIT_10s0116g01800,VIT_05s0102g00170,VIT_14s0036g00420,VIT_18s0072g01030,VIT_08s0040g01250,VIT_08s0007g04220,VIT_10s0003g04020,VIT…	0.0234176
GO:0000398	mRNA splicing, via spliceosome	biological_process	VIT_07s0005g00230,VIT_19s0015g00980	VIT_07s0005g00200,VIT_03s0063g00390,VIT_11s0118g00720,VIT_09s0054g01810,VIT_07s0005g00220,VIT_03s0038g00010,VIT_05s0102g00480,VIT_15s0045g01110,VIT_09s0002g08120,VIT_05s0020g02870,VIT_09s0070g00450,VIT_07s0141g00250,VIT_07s0005g00210,VIT_01s0010g02780,VIT_01s0010g02920,VIT_03s0038g04130,VIT_07s0191g00210,VIT_07s0005g00230,VIT_07s0104g01170,VIT_08s0007g03130,VIT_17s0000g03570,VIT_00s0220g00030,VIT…	0.0269702
GO:0090305	nucleic acid phosphodiester bond hydrolysis	biological_process	VIT_18s0001g12960	VIT_19s0014g00010,VIT_04s0044g01300,VIT_04s0008g02170,VIT_06s0061g01610,VIT_15s0048g02380,VIT_04s0008g03960,VIT_12s0059g00620,VIT_02s0012g00020,VIT_14s0128g00840,VIT_04s0008g02120,VIT_04s0008g04320,VIT_00s0313g00080,VIT_13s0067g02160,VIT_05s0029g01380,VIT_11s0149g00100,VIT_15s0021g00210,VIT_17s0000g02860,VIT_09s0070g00450,VIT_05s0029g00290,VIT_11s0149g00120,VIT_17s0000g07230,VIT_15s0048g01650,VIT…	1.92873e-05
GO:0016020	membrane	cellular_component	VIT_00s0125g00090,VIT_00s0125g00280,VIT_00s0181g00180,VIT_00s0199g00110,VIT_00s0225g00080,VIT_00s0388g00050,VIT_00s0525g00050,VIT_00s0665g00020,VIT_00s1682g00020,VIT_01s0010g01870,VIT_01s0011g00350,VIT_01s0011g02520,VIT_01s0011g04980,VIT_01s0011g05290,VIT_01s0026g00360,VIT_01s0137g00210,VIT_01s0137g00510,VIT_01s0137g00550,VIT_01s0182g00130,VIT_02s0012g01030,VIT_02s0012g01250,VIT_02s0012g01270,VIT…	VIT_00s0671g00010,VIT_09s0002g01610,VIT_06s0004g02920,VIT_09s0002g04500,VIT_02s0012g01250,VIT_10s0003g00060,VIT_00s0360g00050,VIT_09s0002g05240,VIT_12s0028g00110,VIT_18s0001g12980,VIT_11s0118g00060,VIT_17s0000g04960,VIT_09s0002g06730,VIT_03s0038g00680,VIT_07s0130g00230,VIT_07s0005g01960,VIT_08s0056g01140,VIT_12s0057g01420,VIT_11s0118g00020,VIT_00s0238g00020,VIT_11s0016g03230,VIT_18s0122g01400,VIT…	9.3604e-47
GO:0016021	integral component of membrane	cellular_component	VIT_00s0125g00090,VIT_00s0125g00280,VIT_00s0181g00180,VIT_00s0199g00110,VIT_00s0225g00080,VIT_00s0388g00050,VIT_00s0525g00050,VIT_00s0665g00020,VIT_00s1682g00020,VIT_01s0010g01870,VIT_01s0011g00350,VIT_01s0011g02520,VIT_01s0011g04980,VIT_01s0011g05290,VIT_01s0026g00360,VIT_01s0137g00210,VIT_01s0137g00550,VIT_01s0182g00130,VIT_02s0012g01030,VIT_02s0012g01250,VIT_02s0012g01660,VIT_02s0087g00630,VIT…	VIT_00s0671g00010,VIT_09s0002g01610,VIT_06s0004g02920,VIT_09s0002g04500,VIT_02s0012g01250,VIT_10s0003g00060,VIT_00s0360g00050,VIT_09s0002g05240,VIT_12s0028g00110,VIT_18s0001g12980,VIT_17s0000g04960,VIT_07s0130g00230,VIT_07s0005g01960,VIT_08s0056g01140,VIT_11s0016g03230,VIT_18s0122g01400,VIT_00s0797g00010,VIT_19s0014g05130,VIT_04s0008g01270,VIT_00s0455g00040,VIT_15s0046g01330,VIT_07s0031g01860,VIT…	9.04836e-38
GO:0009507	chloroplast	cellular_component	VIT_00s0125g00280,VIT_00s0181g00180,VIT_00s0904g00010,VIT_01s0026g01040,VIT_01s0244g00030,VIT_01s0244g00170,VIT_02s0012g00980,VIT_02s0012g01420,VIT_02s0025g01470,VIT_03s0038g03560,VIT_03s0063g00110,VIT_03s0063g01380,VIT_04s0008g01770,VIT_04s0023g02010,VIT_04s0043g00380,VIT_04s0044g01410,VIT_05s0020g03440,VIT_05s0020g04600,VIT_05s0029g00500,VIT_05s0102g00310,VIT_06s0004g06170,VIT_06s0061g00750,VIT…	VIT_03s0038g02780,VIT_03s0038g03440,VIT_01s0011g02280,VIT_05s0094g01620,VIT_16s0039g01390,VIT_19s0027g01150,VIT_08s0007g08120,VIT_08s0007g08130,VIT_01s0137g00760,VIT_08s0007g03280,VIT_07s0141g00210,VIT_17s0000g08660,VIT_06s0004g06320,VIT_03s0088g00500,VIT_05s0020g01130,VIT_14s0066g00220,VIT_10s0116g00970,VIT_17s0000g02900,VIT_15s0046g01010,VIT_07s0129g01040,VIT_09s0002g01150,VIT_14s0081g00240,VIT…	2.87939e-28
GO:0005634	nucleus	cellular_component	VIT_00s0299g00100,VIT_01s0010g03960,VIT_01s0011g03520,VIT_01s0026g00710,VIT_01s0026g01050,VIT_01s0026g02030,VIT_02s0012g01270,VIT_02s0012g01420,VIT_02s0012g02030,VIT_02s0025g01740,VIT_03s0038g03410,VIT_03s0063g01380,VIT_03s0063g01460,VIT_03s0063g02670,VIT_04s0043g00340,VIT_04s0079g00410,VIT_05s0020g04420,VIT_05s0029g00500,VIT_05s0077g01600,VIT_06s0004g02680,VIT_06s0004g03700,VIT_07s0005g01210,VIT…	VIT_12s0034g01000,VIT_13s0064g00360,VIT_13s0067g02250,VIT_09s0002g01610,VIT_08s0007g03890,VIT_05s0077g02250,VIT_13s0019g00590,VIT_14s0006g02810,VIT_13s0047g00850,VIT_11s0078g00230,VIT_18s0001g04610,VIT_00s0956g00010,VIT_13s0067g02690,VIT_07s0191g00040,VIT_14s0083g01090,VIT_09s0002g01120,VIT_19s0027g01250,VIT_04s0008g02700,VIT_02s0033g00530,VIT_17s0000g10190,VIT_07s0031g01750,VIT_19s0027g01670,VIT…	1.20028e-25
GO:0005737	cytoplasm	cellular_component	VIT_00s0211g00080,VIT_01s0011g02520,VIT_01s0026g00710,VIT_01s0150g00300,VIT_01s0182g00130,VIT_02s0012g01120,VIT_02s0012g01270,VIT_02s0012g01420,VIT_05s0020g01750,VIT_05s0020g02480,VIT_05s0077g01600,VIT_06s0004g03700,VIT_06s0004g05670,VIT_06s0061g00750,VIT_07s0104g00610,VIT_07s0104g01390,VIT_07s0104g01400,VIT_08s0007g01420,VIT_08s0007g01590,VIT_08s0007g07470,VIT_08s0058g00470,VIT_09s0002g01900,VIT…	VIT_12s0034g01000,VIT_05s0029g01200,VIT_19s0027g01380,VIT_13s0074g00310,VIT_13s0019g00590,VIT_14s0006g02810,VIT_03s0038g03440,VIT_14s0060g02350,VIT_00s1231g00010,VIT_05s0102g00100,VIT_08s0007g08570,VIT_01s0011g02280,VIT_18s0001g04610,VIT_15s0024g00700,VIT_10s0003g00640,VIT_06s0004g02920,VIT_06s0004g00400,VIT_18s0001g00440,VIT_09s0002g01120,VIT_10s0042g01220,VIT_08s0007g08560,VIT_16s0039g01390,VIT…	1.2781e-10
GO:0009535	chloroplast thylakoid membrane	cellular_component	VIT_00s0125g00280,VIT_00s0181g00180,VIT_00s0199g00110,VIT_01s0011g05290,VIT_02s0025g01470,VIT_03s0180g00110,VIT_04s0008g01770,VIT_04s0008g01900,VIT_04s0043g00380,VIT_04s0044g01410,VIT_05s0020g04600,VIT_06s0004g05110,VIT_07s0005g02220,VIT_07s0005g04920,VIT_07s0151g00750,VIT_07s0151g01000,VIT_08s0007g00710,VIT_08s0007g02190,VIT_08s0007g02970,VIT_08s0007g03270,VIT_08s0007g06200,VIT_08s0040g00390,VIT…	VIT_06s0004g04910,VIT_14s0066g00220,VIT_17s0000g02900,VIT_14s0108g00590,VIT_11s0149g00040,VIT_00s0332g00060,VIT_02s0025g01570,VIT_18s0001g00190,VIT_18s0001g08620,VIT_12s0028g01600,VIT_04s0008g01960,VIT_18s0001g07690,VIT_00s0733g00010,VIT_08s0058g00440,VIT_08s0058g00410,VIT_08s0058g00400,VIT_13s0067g01840,VIT_08s0058g00430,VIT_18s0001g06370,VIT_06s0004g07160,VIT_07s0031g01150,VIT_01s0146g00110,VIT…	9.07889e-37
GO:0005886	plasma membrane	cellular_component	VIT_00s0125g00090,VIT_00s0286g00050,VIT_00s0595g00010,VIT_01s0010g01870,VIT_01s0010g03960,VIT_01s0011g02520,VIT_01s0026g00360,VIT_01s0182g00130,VIT_02s0012g01270,VIT_04s0023g00320,VIT_04s0044g01310,VIT_05s0020g01820,VIT_05s0049g00450,VIT_05s0062g01150,VIT_06s0004g03700,VIT_06s0004g06430,VIT_06s0009g00580,VIT_07s0031g02550,VIT_08s0040g00830,VIT_08s0058g00280,VIT_08s0058g00470,VIT_09s0002g06820,VIT…	VIT_05s0094g00460,VIT_12s0035g01150,VIT_12s0055g01200,VIT_17s0000g04450,VIT_01s0146g00260,VIT_12s0059g01930,VIT_08s0040g01430,VIT_02s0012g02790,VIT_00s0125g00410,VIT_14s0066g01180,VIT_01s0011g02480,VIT_13s0074g00480,VIT_00s0301g00030,VIT_09s0002g01730,VIT_09s0002g00780,VIT_06s0004g07440,VIT_17s0000g01450,VIT_09s0018g01920,VIT_18s0001g11700,VIT_15s0046g02200,VIT_07s0005g00680,VIT_13s0019g04770,VIT…	3.3481e-11
GO:0009941	chloroplast envelope	cellular_component	VIT_00s0125g00280,VIT_00s0181g00180,VIT_01s0244g00030,VIT_04s0023g02010,VIT_07s0005g02220,VIT_08s0007g02190,VIT_09s0002g04330,VIT_09s0002g05200,VIT_10s0003g02890,VIT_10s0003g02900,VIT_11s0016g00130,VIT_12s0028g00320,VIT_12s0055g01110,VIT_13s0019g04140,VIT_17s0000g06350,VIT_18s0001g10550,VIT_18s0164g00030,VIT_19s0014g03660,VIT_19s0015g01760,VIT_01s0010g03620,VIT_01s0011g03590,VIT_03s0063g02020,VIT…	VIT_17s0000g08660,VIT_14s0066g00220,VIT_07s0129g01040,VIT_14s0108g00590,VIT_14s0030g02190,VIT_05s0020g02880,VIT_13s0019g01240,VIT_11s0149g00040,VIT_16s0050g02630,VIT_18s0001g00190,VIT_07s0005g02610,VIT_08s0007g03180,VIT_14s0083g00530,VIT_14s0060g00060,VIT_19s0027g00130,VIT_19s0014g00020,VIT_02s0025g03490,VIT_00s0291g00100,VIT_12s0028g01600,VIT_04s0008g01170,VIT_16s0100g00350,VIT_15s0024g01460,VIT…	1.96355e-13
GO:0009570	chloroplast stroma	cellular_component	VIT_01s0010g00920,VIT_01s0244g00030,VIT_03s0063g00110,VIT_06s0004g05180,VIT_08s0007g02970,VIT_08s0007g06700,VIT_09s0002g04330,VIT_09s0002g05200,VIT_09s0018g00620,VIT_13s0019g02050,VIT_14s0068g00280,VIT_18s0001g00110,VIT_01s0011g03590,VIT_04s0023g00870,VIT_05s0020g02880,VIT_06s0004g06540,VIT_07s0005g02610,VIT_07s0151g01110,VIT_08s0007g02490,VIT_08s0007g05890,VIT_08s0040g03280,VIT_09s0018g01780,VIT…	VIT_19s0027g01150,VIT_16s0013g02120,VIT_08s0007g08130,VIT_01s0137g00760,VIT_17s0000g08660,VIT_19s0177g00310,VIT_14s0066g00220,VIT_16s0050g00960,VIT_12s0057g00400,VIT_00s0179g00350,VIT_06s0004g00240,VIT_14s0068g00640,VIT_08s0007g07890,VIT_05s0020g02880,VIT_01s0010g00920,VIT_13s0019g01240,VIT_02s0012g01170,VIT_12s0057g00670,VIT_14s0036g00480,VIT_05s0020g04210,VIT_07s0005g02610,VIT_14s0060g00060,VIT…	2.1483e-06
GO:0009536	plastid	cellular_component	VIT_00s0181g00180,VIT_02s0012g00980,VIT_04s0008g01320,VIT_04s0044g01410,VIT_06s0061g00750,VIT_07s0005g02220,VIT_08s0007g02190,VIT_10s0003g02890,VIT_10s0003g02900,VIT_12s0028g00320,VIT_12s0055g01110,VIT_13s0019g04140,VIT_15s0024g00040,VIT_15s0048g01810,VIT_17s0000g03690,VIT_17s0000g06350,VIT_18s0001g10550,VIT_18s0089g01170,VIT_18s0122g00460,VIT_19s0014g03660,VIT_19s0015g01760,VIT_00s0323g00080,VIT…	VIT_03s0038g02780,VIT_03s0038g03440,VIT_08s0007g08120,VIT_08s0007g08130,VIT_08s0007g03280,VIT_17s0000g08660,VIT_14s0066g00220,VIT_17s0000g02900,VIT_07s0129g01040,VIT_14s0068g00640,VIT_08s0007g07890,VIT_11s0118g00260,VIT_05s0020g02880,VIT_16s0050g02630,VIT_03s0038g04570,VIT_02s0109g00360,VIT_12s0028g01330,VIT_18s0001g12840,VIT_10s0003g00890,VIT_05s0049g02140,VIT_16s0039g02670,VIT_13s0067g02520,VIT…	1.38398e-06
GO:0009579	thylakoid	cellular_component	VIT_00s0125g00280,VIT_00s0181g00180,VIT_00s0199g00110,VIT_00s0904g00010,VIT_01s0011g05290,VIT_01s0137g00210,VIT_04s0044g01410,VIT_06s0004g05180,VIT_07s0005g02220,VIT_08s0007g02190,VIT_10s0003g02890,VIT_10s0003g02900,VIT_12s0028g00320,VIT_12s0055g01110,VIT_13s0019g02050,VIT_13s0019g04140,VIT_15s0024g00040,VIT_17s0000g06350,VIT_18s0001g10550,VIT_18s0089g01170,VIT_18s0164g00030,VIT_19s0014g03330,VIT…	VIT_17s0000g02900,VIT_18s0001g08620,VIT_00s0733g00010,VIT_18s0001g08170,VIT_08s0058g00440,VIT_08s0058g00410,VIT_08s0058g00400,VIT_13s0067g01840,VIT_08s0058g00430,VIT_06s0004g07160,VIT_01s0150g00200,VIT_19s0014g03330,VIT_14s0066g01410,VIT_06s0004g04370,VIT_13s0019g00760,VIT_06s0004g03890,VIT_13s0067g03650,VIT_13s0019g00800,VIT_13s0019g00780,VIT_08s0007g00040,VIT_07s0151g01110,VIT_05s0077g00450,VIT…	1.62965e-16
GO:0005829	cytosol	cellular_component	VIT_01s0010g00920,VIT_01s0011g06440,VIT_02s0012g01270,VIT_02s0025g04750,VIT_03s0063g01380,VIT_06s0004g02680,VIT_08s0007g01590,VIT_11s0037g00890,VIT_14s0219g00280,VIT_15s0046g02110,VIT_18s0001g08260,VIT_18s0001g14030,VIT_18s0072g00770,VIT_01s0011g04560,VIT_03s0038g00670,VIT_03s0038g02510,VIT_04s0008g02370,VIT_06s0004g06920,VIT_07s0104g00510,VIT_07s0151g01110,VIT_08s0007g01570,VIT_10s0116g00970,VIT…	VIT_12s0034g01000,VIT_05s0029g01200,VIT_13s0074g00310,VIT_13s0019g00590,VIT_13s0067g03060,VIT_14s0006g02810,VIT_03s0038g03440,VIT_14s0060g02350,VIT_05s0020g01550,VIT_01s0011g02280,VIT_15s0024g00700,VIT_06s0004g00400,VIT_09s0002g01120,VIT_10s0042g01220,VIT_08s0007g08560,VIT_16s0039g01390,VIT_07s0095g00760,VIT_03s0063g02560,VIT_14s0128g00370,VIT_17s0000g10190,VIT_07s0005g02630,VIT_10s0092g00350,VIT…	1.88458e-08
GO:0009523	photosystem II	cellular_component	VIT_00s0181g00180,VIT_00s0904g00010,VIT_01s0137g00210,VIT_04s0008g01730,VIT_07s0005g02220,VIT_07s0031g02410,VIT_08s0007g02190,VIT_08s0040g00850,VIT_10s0003g02890,VIT_10s0003g02900,VIT_11s0016g01400,VIT_12s0028g00320,VIT_12s0055g01110,VIT_13s0019g00260,VIT_13s0019g04140,VIT_15s0024g00040,VIT_17s0000g06350,VIT_18s0001g10550,VIT_18s0001g11710,VIT_18s0089g01170,VIT_18s0122g00680,VIT_19s0014g03660,VIT…	VIT_13s0019g02630,VIT_12s0055g00080,VIT_11s0103g00100,VIT_14s0128g00030,VIT_14s0060g00850,VIT_12s0028g01080,VIT_13s0019g00260,VIT_18s0122g00680,VIT_07s0031g02410,VIT_00s0904g00010,VIT_12s0142g00310,VIT_08s0040g00850,VIT_14s0060g02430,VIT_13s0019g00320,VIT_13s0064g01080,VIT_04s0008g04310,VIT_01s0026g02680,VIT_19s0014g05080,VIT_18s0001g15360,VIT_00s0332g00110,VIT_18s0001g10550,VIT_07s0005g02220,VIT…	1.06113e-20
GO:0005739	mitochondrion	cellular_component	VIT_02s0012g01120,VIT_07s0104g00270,VIT_09s0002g04330,VIT_15s0048g02550,VIT_00s0323g00080,VIT_00s1286g00020,VIT_03s0038g01320,VIT_04s0008g01300,VIT_05s0049g01500,VIT_05s0049g02140,VIT_05s0077g02080,VIT_06s0004g00190,VIT_06s0061g00770,VIT_07s0141g00260,VIT_07s0151g01110,VIT_08s0007g05890,VIT_10s0116g00970,VIT_11s0016g02420,VIT_11s0016g03830,VIT_11s0118g00620,VIT_13s0019g03940,VIT_15s0021g01300,VIT…	VIT_16s0022g01890,VIT_19s0027g01380,VIT_05s0077g02250,VIT_13s0047g00850,VIT_03s0038g03440,VIT_11s0078g00230,VIT_00s1231g00010,VIT_05s0020g01550,VIT_01s0011g02280,VIT_06s0004g00400,VIT_00s0956g00010,VIT_13s0067g02690,VIT_14s0083g01090,VIT_16s0039g01390,VIT_19s0027g01150,VIT_19s0027g01250,VIT_19s0027g01200,VIT_11s0103g00120,VIT_02s0033g00530,VIT_08s0056g00010,VIT_19s0027g01220,VIT_09s0002g04500,VIT…	1.32277e-06
GO:0009522	photosystem I	cellular_component	VIT_00s0125g00280,VIT_00s0181g00180,VIT_04s0044g01410,VIT_07s0005g02220,VIT_07s0005g04920,VIT_07s0151g01000,VIT_08s0007g02190,VIT_10s0003g02890,VIT_10s0003g02900,VIT_12s0028g00320,VIT_12s0055g01110,VIT_13s0019g04140,VIT_15s0024g00040,VIT_17s0000g06350,VIT_18s0001g10550,VIT_18s0089g01170,VIT_19s0014g03660,VIT_19s0015g01760,VIT_01s0010g03620,VIT_03s0091g01100,VIT_04s0023g00410,VIT_05s0020g03180,VIT…	VIT_18s0001g08620,VIT_00s0246g00200,VIT_00s0125g00280,VIT_09s0002g08340,VIT_12s0059g02430,VIT_18s0001g10550,VIT_07s0005g02220,VIT_13s0019g04140,VIT_15s0024g00040,VIT_12s0057g00630,VIT_19s0014g00160,VIT_10s0003g02900,VIT_00s0181g00200,VIT_01s0010g03620,VIT_10s0003g02890,VIT_12s0055g01110,VIT_11s0016g00730,VIT_18s0122g00430,VIT_19s0014g03660,VIT_12s0028g00320,VIT_17s0000g06350,VIT_08s0007g02190,VIT…	3.01347e-19
GO:0009534	chloroplast thylakoid	cellular_component	VIT_00s0125g00280,VIT_00s0207g00250,VIT_01s0137g00210,VIT_02s0025g01470,VIT_04s0044g01410,VIT_08s0007g06200,VIT_09s0002g04330,VIT_18s0164g00030,VIT_19s0014g03330,VIT_19s0015g01760,VIT_01s0011g01080,VIT_03s0063g02020,VIT_04s0008g02640,VIT_05s0094g00820,VIT_06s0004g01220,VIT_09s0018g00290,VIT_11s0016g04690,VIT_11s0149g00040,VIT_15s0048g02980,VIT_18s0001g15360,VIT_19s0014g05080,VIT_03s0038g03250,VIT…	VIT_14s0066g00220,VIT_06s0004g06120,VIT_14s0108g00590,VIT_14s0030g02190,VIT_11s0149g00040,VIT_16s0050g02630,VIT_18s0001g00190,VIT_14s0083g00530,VIT_12s0028g01600,VIT_04s0008g01170,VIT_04s0044g01180,VIT_04s0008g03050,VIT_15s0024g01460,VIT_09s0002g03880,VIT_19s0014g03330,VIT_01s0011g01080,VIT_07s0005g02010,VIT_03s0091g00700,VIT_18s0164g00030,VIT_00s0246g00200,VIT_09s0002g04330,VIT_08s0040g01750,VIT…	1.53865e-08
GO:0010287	plastoglobule	cellular_component	VIT_00s0125g00280,VIT_00s0181g00180,VIT_07s0005g02220,VIT_08s0007g02190,VIT_08s0007g03270,VIT_10s0003g02890,VIT_10s0003g02900,VIT_12s0028g00320,VIT_12s0055g01110,VIT_13s0019g04140,VIT_15s0024g00040,VIT_17s0000g06350,VIT_18s0001g10550,VIT_18s0089g01170,VIT_18s0164g00030,VIT_19s0014g03660,VIT_01s0010g03620,VIT_11s0016g00730,VIT_19s0014g00160,VIT_12s0057g00630	VIT_18s0164g00030,VIT_00s0125g00280,VIT_02s0012g01900,VIT_01s0011g04350,VIT_12s0028g00960,VIT_04s0079g00680,VIT_03s0017g02360,VIT_18s0001g01620,VIT_04s0008g02560,VIT_18s0001g05440,VIT_07s0031g02690,VIT_04s0008g03600,VIT_18s0001g10550,VIT_07s0005g02220,VIT_13s0019g04140,VIT_15s0024g00040,VIT_12s0057g00630,VIT_19s0014g00160,VIT_10s0003g02900,VIT_00s0181g00200,VIT_01s0010g03620,VIT_10s0003g02890,VIT…	2.38632e-10
GO:0043231	intracellular membrane-bounded organelle	cellular_component	VIT_00s0525g00050,VIT_03s0017g01370,VIT_04s0044g01530,VIT_08s0040g01470,VIT_09s0002g01900,VIT_11s0016g04580,VIT_12s0055g00200,VIT_15s0046g01210,VIT_18s0041g01040,VIT_05s0062g00640,VIT_05s0094g01020,VIT_06s0061g00360,VIT_14s0068g00490,VIT_18s0001g12100,VIT_08s0007g08960	VIT_13s0067g00280,VIT_07s0191g00260,VIT_17s0000g05860,VIT_07s0129g00110,VIT_08s0007g07890,VIT_05s0020g04260,VIT_15s0046g01830,VIT_05s0020g01200,VIT_09s0018g02130,VIT_05s0020g04380,VIT_11s0052g00320,VIT_08s0007g08730,VIT_14s0030g02090,VIT_19s0014g01620,VIT_00s0477g00070,VIT_05s0020g04330,VIT_00s0463g00030,VIT_13s0158g00360,VIT_05s0020g04220,VIT_18s0041g02240,VIT_05s0020g04300,VIT_05s0020g04360,VIT…	8.38906e-06
GO:0005576	extracellular region	cellular_component	VIT_01s0011g02000,VIT_04s0023g00700,VIT_04s0023g03550,VIT_05s0077g01280,VIT_08s0032g00890,VIT_13s0067g02930,VIT_14s0108g01020,VIT_16s0013g00070,VIT_16s0050g02220,VIT_05s0062g01160,VIT_08s0032g01180,VIT_03s0088g00290,VIT_06s0004g00880	VIT_17s0000g07350,VIT_11s0052g01340,VIT_01s0011g00300,VIT_12s0057g00370,VIT_12s0057g00320,VIT_12s0028g01270,VIT_03s0038g02970,VIT_17s0000g05350,VIT_16s0050g02210,VIT_01s0011g02170,VIT_02s0025g01380,VIT_01s0011g00290,VIT_04s0023g02130,VIT_08s0032g01180,VIT_07s0005g05920,VIT_19s0015g01960,VIT_09s0002g01340,VIT_07s0185g00050,VIT_09s0002g06650,VIT_03s0063g01040,VIT_00s0174g00310,VIT_00s1339g00010,VIT…	1.56972e-11
GO:0005794	Golgi apparatus	cellular_component	VIT_01s0011g02520,VIT_01s0182g00130,VIT_05s0020g00400,VIT_08s0007g07800,VIT_14s0066g01000,VIT_17s0053g00710,VIT_02s0025g00720,VIT_02s0025g01910,VIT_06s0080g00250,VIT_08s0007g03860,VIT_10s0003g00300,VIT_16s0100g00360	VIT_11s0118g00060,VIT_17s0000g04960,VIT_09s0002g06730,VIT_03s0038g00680,VIT_07s0005g01960,VIT_03s0038g03750,VIT_08s0056g01140,VIT_12s0057g01420,VIT_11s0118g00020,VIT_00s0238g00020,VIT_11s0016g03230,VIT_18s0122g01400,VIT_19s0014g05130,VIT_04s0008g01270,VIT_00s0455g00040,VIT_15s0046g01330,VIT_12s0059g02110,VIT_07s0031g01860,VIT_04s0008g06640,VIT_17s0000g07340,VIT_08s0032g00520,VIT_16s0100g00360,VIT…	1.86436e-10
GO:0009654	photosystem II oxygen evolving complex	cellular_component	VIT_00s0904g00010,VIT_07s0031g02410,VIT_08s0040g00850,VIT_13s0019g00260,VIT_18s0001g11710,VIT_18s0122g00680,VIT_00s0207g00210,VIT_12s0028g01080,VIT_13s0064g01080,VIT_18s0001g15360,VIT_19s0014g05080,VIT_19s0027g00200	VIT_14s0128g00030,VIT_14s0060g00850,VIT_12s0028g01080,VIT_13s0019g00260,VIT_18s0122g00680,VIT_07s0031g02410,VIT_00s0904g00010,VIT_12s0142g00310,VIT_08s0040g00850,VIT_14s0060g02430,VIT_13s0019g00320,VIT_13s0064g01080,VIT_04s0008g04310,VIT_01s0026g02680,VIT_19s0014g05080,VIT_18s0001g15360,VIT_19s0027g00200,VIT_18s0001g11710,VIT_07s0005g04400,VIT_00s0207g00210,VIT_18s0001g11710,VIT_00s0207g00210,VIT…	4.55511e-07
GO:0005783	endoplasmic reticulum	cellular_component	VIT_01s0011g00350,VIT_03s0088g01150,VIT_04s0023g00320,VIT_04s0023g00830,VIT_05s0020g00400,VIT_15s0046g00040,VIT_01s0011g04860,VIT_04s0023g02810,VIT_06s0004g06540,VIT_18s0001g14500,VIT_18s0122g00900	VIT_09s0002g05240,VIT_04s0008g01270,VIT_17s0000g07340,VIT_07s0005g02630,VIT_19s0014g01490,VIT_02s0025g01010,VIT_05s0062g00130,VIT_19s0090g00560,VIT_05s0102g00730,VIT_13s0158g00140,VIT_02s0025g02830,VIT_11s0052g00140,VIT_08s0056g00830,VIT_11s0037g00310,VIT_05s0020g04710,VIT_18s0089g01040,VIT_13s0158g00110,VIT_11s0052g01060,VIT_08s0040g01430,VIT_09s0054g00310,VIT_01s0026g02530,VIT_16s0050g00060,VIT…	6.85383e-08
GO:0019898	extrinsic component of membrane	cellular_component	VIT_00s0904g00010,VIT_07s0031g02410,VIT_08s0040g00850,VIT_13s0019g00260,VIT_18s0122g00680,VIT_12s0028g01080,VIT_13s0064g01080,VIT_18s0001g15360,VIT_19s0014g05080	VIT_13s0019g00430,VIT_02s0012g00190,VIT_14s0128g00030,VIT_14s0060g00850,VIT_12s0028g01080,VIT_13s0019g00260,VIT_18s0122g00680,VIT_07s0031g02410,VIT_00s0904g00010,VIT_12s0142g00310,VIT_08s0040g00850,VIT_14s0060g02430,VIT_13s0019g00320,VIT_13s0064g01080,VIT_04s0008g04310,VIT_01s0026g02680,VIT_19s0014g05080,VIT_18s0001g15360,VIT_13s0067g00170,VIT_11s0037g00970,VIT_14s0060g02380,VIT_07s0104g01780,VIT…	0.0227397
GO:0042651	thylakoid membrane	cellular_component	VIT_01s0011g05290,VIT_01s0011g03010,VIT_03s0017g00940,VIT_03s0038g04180,VIT_12s0134g00510,VIT_19s0027g00200,VIT_19s0085g00390,VIT_08s0007g02230	VIT_01s0011g03010,VIT_19s0085g00390,VIT_03s0038g04180,VIT_18s0122g01380,VIT_00s0246g00200,VIT_08s0007g02230,VIT_19s0014g03850,VIT_03s0017g00940,VIT_12s0134g00510,VIT_19s0027g00200,VIT_01s0011g05290,VIT_13s0019g01750,VIT_18s0122g01380,VIT_01s0011g05290,VIT_03s0038g00330,VIT_17s0000g08220,VIT_08s0007g02230,VIT_19s0014g03850,VIT_00s0246g00200,VIT_19s0027g00200,VIT_03s0017g00940,VIT_12s0134g00510,VIT…	0.000266752
GO:0005887	integral component of plasma membrane	cellular_component	VIT_01s0011g04980,VIT_03s0097g00510,VIT_04s0043g00370,VIT_06s0004g05190,VIT_07s0151g00340,VIT_10s0405g00050,VIT_00s0291g00060,VIT_08s0007g08960	VIT_17s0000g07340,VIT_01s0146g00260,VIT_08s0056g00830,VIT_04s0069g00750,VIT_07s0191g00260,VIT_07s0129g00110,VIT_06s0004g04100,VIT_05s0020g04260,VIT_09s0018g02130,VIT_05s0020g04380,VIT_11s0052g00320,VIT_10s0003g02550,VIT_14s0030g02090,VIT_19s0014g01620,VIT_04s0008g04320,VIT_00s0477g00070,VIT_05s0020g04330,VIT_00s0463g00030,VIT_13s0158g00360,VIT_05s0020g04220,VIT_05s0020g04300,VIT_05s0020g04360,VIT…	0.0268029
GO:0005618	cell wall	cellular_component	VIT_08s0007g05990,VIT_13s0067g02930,VIT_14s0108g01020,VIT_01s0011g00840,VIT_05s0062g01160,VIT_08s0007g06060,VIT_14s0060g01950	VIT_05s0062g00960,VIT_11s0052g01340,VIT_12s0057g00400,VIT_12s0057g00370,VIT_12s0057g00670,VIT_12s0057g00320,VIT_12s0028g01270,VIT_03s0097g00530,VIT_16s0050g00260,VIT_18s0001g00480,VIT_07s0005g05920,VIT_09s0002g01340,VIT_07s0185g00050,VIT_09s0002g06650,VIT_04s0008g02200,VIT_07s0005g02750,VIT_01s0137g00630,VIT_06s0004g00470,VIT_08s0007g04480,VIT_11s0103g00550,VIT_01s0011g06250,VIT_08s0007g06080,VIT…	2.54817e-05
GO:0009506	plasmodesma	cellular_component	VIT_12s0034g02570,VIT_14s0068g00100,VIT_14s0108g00340,VIT_15s0048g02530,VIT_16s0100g00640,VIT_08s0056g01290	VIT_13s0067g03060,VIT_15s0024g00700,VIT_12s0028g00110,VIT_04s0008g01350,VIT_01s0011g01570,VIT_15s0046g02200,VIT_07s0005g00680,VIT_13s0019g04770,VIT_07s0005g01380,VIT_15s0048g02530,VIT_12s0028g01960,VIT_16s0039g00610,VIT_04s0008g00290,VIT_14s0108g00340,VIT_16s0013g01990,VIT_07s0005g05420,VIT_05s0077g00970,VIT_04s0008g00920,VIT_12s0035g00020,VIT_12s0035g00140,VIT_14s0068g00110,VIT_07s0129g00970,VIT…	5.64676e-08
GO:0009538	photosystem I reaction center	cellular_component	VIT_00s0125g00280,VIT_07s0005g04920,VIT_07s0151g01000,VIT_04s0023g00410,VIT_05s0020g03180,VIT_09s0002g04320	VIT_00s0125g00280,VIT_09s0002g04320,VIT_04s0023g00410,VIT_05s0020g03180,VIT_07s0005g04920,VIT_07s0151g01000,VIT_00s0125g00280,VIT_04s0023g00410,VIT_05s0020g03180,VIT_09s0002g04320,VIT_07s0005g04920,VIT_07s0151g01000	3.55141e-05
GO:0010598	NAD(P)H dehydrogenase complex (plastoquinone)	cellular_component	VIT_01s0011g05290,VIT_02s0025g01470,VIT_04s0008g01770,VIT_14s0068g00280,VIT_09s0018g00290	VIT_04s0008g01770,VIT_01s0011g05310,VIT_18s0117g00260,VIT_09s0018g00290,VIT_14s0068g00280,VIT_02s0025g01470,VIT_01s0011g05290,VIT_00s1547g00010,VIT_00s1596g00010,VIT_01s0011g05290,VIT_14s0068g00280,VIT_04s0008g01770,VIT_01s0011g05310,VIT_00s1547g00010,VIT_00s1596g00010,VIT_18s0117g00260,VIT_09s0018g00290,VIT_02s0025g01470,VIT_01s0011g05290	0.00540124
GO:0031977	thylakoid lumen	cellular_component	VIT_13s0019g00260,VIT_18s0122g00680,VIT_19s0014g03330,VIT_18s0001g15360,VIT_18s0122g00900	VIT_11s0118g00810,VIT_01s0146g00110,VIT_19s0014g03330,VIT_03s0017g01520,VIT_18s0122g00900,VIT_18s0072g00970,VIT_14s0108g00580,VIT_14s0060g00850,VIT_13s0019g00260,VIT_18s0122g00680,VIT_18s0001g15360,VIT_05s0077g00060,VIT_10s0003g02730,VIT_08s0056g00820,VIT_19s0177g00320,VIT_14s0108g00580,VIT_18s0072g00970,VIT_01s0146g00110,VIT_03s0017g01520,VIT_14s0060g00850,VIT_13s0019g00260,VIT_18s0122g00680,VIT…	0.0440717
GO:0005789	endoplasmic reticulum membrane	cellular_component	VIT_04s0023g00830,VIT_12s0057g00200,VIT_18s0122g00900,VIT_03s0038g00450	VIT_09s0002g05240,VIT_17s0000g07340,VIT_07s0005g02630,VIT_05s0062g00130,VIT_05s0102g00730,VIT_08s0056g00830,VIT_11s0037g00310,VIT_05s0020g04710,VIT_00s1603g00010,VIT_01s0011g02530,VIT_14s0006g00430,VIT_16s0050g00060,VIT_16s0013g00520,VIT_15s0024g00940,VIT_15s0045g00540,VIT_00s1372g00020,VIT_09s0002g00780,VIT_05s0049g00090,VIT_19s0093g00580,VIT_14s0081g00630,VIT_09s0002g02200,VIT_18s0001g07630,VIT…	4.83962e-05
GO:0005802	trans-Golgi network	cellular_component	VIT_01s0011g02520,VIT_01s0182g00130,VIT_02s0025g01910,VIT_08s0007g03860	VIT_03s0038g03750,VIT_02s0012g01330,VIT_12s0059g02110,VIT_04s0008g06640,VIT_08s0032g00520,VIT_11s0118g00470,VIT_11s0037g00210,VIT_17s0000g04450,VIT_00s0218g00090,VIT_18s0001g15370,VIT_14s0083g00690,VIT_17s0000g00120,VIT_09s0002g02140,VIT_07s0104g00780,VIT_11s0149g00030,VIT_07s0005g00150,VIT_08s0056g00080,VIT_17s0000g00480,VIT_15s0048g01990,VIT_05s0020g01530,VIT_18s0001g15600,VIT_00s0322g00030,VIT…	0.000139843
GO:0005774	vacuolar membrane	cellular_component	VIT_00s0225g00080,VIT_01s0150g00060,VIT_05s0062g01150,VIT_07s0129g00620	VIT_03s0038g03750,VIT_09s0054g00890,VIT_07s0005g04460,VIT_10s0003g04460,VIT_14s0006g01090,VIT_04s0008g02580,VIT_02s0025g00970,VIT_14s0030g00900,VIT_02s0025g01570,VIT_09s0002g02430,VIT_15s0024g01360,VIT_10s0003g04470,VIT_09s0002g02240,VIT_19s0015g00010,VIT_16s0050g02480,VIT_19s0090g01870,VIT_16s0050g02280,VIT_19s0015g00040,VIT_02s0025g00980,VIT_03s0097g00530,VIT_18s0075g00260,VIT_00s0415g00030,VIT…	0.000280175
GO:0000139	Golgi membrane	cellular_component	VIT_05s0020g00400,VIT_17s0053g00710,VIT_06s0080g00250,VIT_16s0100g00360	VIT_11s0118g00060,VIT_17s0000g04960,VIT_09s0002g06730,VIT_03s0038g00680,VIT_07s0130g00230,VIT_07s0005g01960,VIT_03s0038g03750,VIT_08s0056g01140,VIT_12s0057g01420,VIT_11s0118g00020,VIT_00s0238g00020,VIT_11s0016g03230,VIT_18s0122g01400,VIT_00s0797g00010,VIT_19s0014g05130,VIT_02s0012g01330,VIT_04s0008g01270,VIT_00s0455g00040,VIT_15s0046g01330,VIT_12s0059g02110,VIT_07s0031g01860,VIT_04s0008g06640,VIT…	0.000906659
GO:0048046	apoplast	cellular_component	VIT_04s0008g01300,VIT_18s0001g14450,VIT_07s0005g02410	VIT_08s0007g08130,VIT_11s0052g01340,VIT_14s0066g00220,VIT_11s0052g00070,VIT_17s0000g05350,VIT_18s0001g14400,VIT_03s0038g01930,VIT_07s0005g02410,VIT_07s0005g05920,VIT_09s0002g01340,VIT_07s0185g00050,VIT_18s0001g11230,VIT_08s0007g03610,VIT_17s0000g02260,VIT_12s0028g02180,VIT_04s0008g01300,VIT_04s0023g01970,VIT_19s0014g01390,VIT_10s0071g01120,VIT_11s0016g02280,VIT_19s0015g00410,VIT_18s0001g14450,VIT…	1.28698e-06
GO:0005773	vacuole	cellular_component	VIT_01s0011g02000,VIT_16s0050g00710,VIT_08s0007g07280	VIT_05s0020g00470,VIT_18s0001g14360,VIT_07s0005g02970,VIT_02s0025g01570,VIT_17s0000g09170,VIT_05s0020g02530,VIT_16s0050g00260,VIT_17s0000g02860,VIT_11s0065g00640,VIT_13s0084g00620,VIT_04s0008g04700,VIT_06s0004g04700,VIT_08s0056g01700,VIT_10s0003g04180,VIT_18s0001g10720,VIT_03s0038g00870,VIT_18s0001g05770,VIT_11s0016g02300,VIT_19s0014g01160,VIT_08s0040g01040,VIT_12s0055g00820,VIT_11s0037g00800,VIT…	0.000158563
GO:0009505	plant-type cell wall	cellular_component	VIT_04s0008g05010,VIT_05s0077g01280,VIT_08s0032g00890	VIT_12s0057g00370,VIT_12s0057g00320,VIT_08s0040g00060,VIT_08s0007g02450,VIT_07s0005g01650,VIT_00s0375g00030,VIT_13s0067g02640,VIT_10s0071g01100,VIT_10s0071g01130,VIT_10s0071g01120,VIT_14s0068g01110,VIT_10s0042g01050,VIT_08s0007g02460,VIT_08s0007g02470,VIT_02s0154g00520,VIT_08s0007g02440,VIT_11s0016g05280,VIT_03s0091g00750,VIT_08s0032g00890,VIT_04s0023g02690,VIT_12s0055g01310,VIT_12s0055g01190,VIT…	0.00938416
GO:0030093	chloroplast photosystem I	cellular_component	VIT_04s0044g01410,VIT_19s0015g01760,VIT_15s0048g02500	VIT_19s0015g01760,VIT_04s0044g01410,VIT_15s0048g02500,VIT_19s0015g01760,VIT_15s0048g02500,VIT_04s0044g01410,VIT_19s0015g01760	0.0152168
GO:0005730	nucleolus	cellular_component	VIT_16s0039g01670,VIT_17s0000g02550	VIT_12s0034g01000,VIT_13s0064g00360,VIT_14s0036g01520,VIT_07s0005g04550,VIT_10s0071g00570,VIT_07s0031g03160,VIT_07s0005g00470,VIT_13s0064g00330,VIT_13s0067g02250,VIT_08s0007g03890,VIT_07s0031g01750,VIT_14s0066g00220,VIT_06s0080g00550,VIT_16s0039g01680,VIT_19s0014g02990,VIT_12s0059g00620,VIT_16s0039g01690,VIT_18s0001g14540,VIT_00s0441g00010,VIT_02s0109g00380,VIT_18s0001g02090,VIT_13s0073g00710,VIT…	0.000134151
GO:0005768	endosome	cellular_component	VIT_08s0007g07800,VIT_08s0007g03860	VIT_03s0038g03750,VIT_12s0059g02110,VIT_04s0008g06640,VIT_08s0032g00520,VIT_11s0118g00470,VIT_11s0037g00210,VIT_00s0218g00090,VIT_18s0001g15370,VIT_14s0083g00690,VIT_17s0000g00120,VIT_09s0002g02140,VIT_07s0104g00780,VIT_11s0149g00030,VIT_07s0005g00150,VIT_08s0056g00080,VIT_17s0000g00480,VIT_15s0048g01990,VIT_05s0020g01530,VIT_08s0040g01430,VIT_00s0322g00030,VIT_00s0216g00020,VIT_17s0000g06590,VIT…	0.000153812
GO:0005515	protein binding	molecular_function	VIT_00s0125g00090,VIT_00s0214g00130,VIT_01s0011g03520,VIT_02s0025g01740,VIT_03s0038g03560,VIT_03s0091g01110,VIT_04s0008g06300,VIT_04s0023g00830,VIT_06s0004g05670,VIT_06s0009g00580,VIT_07s0129g00250,VIT_07s0141g00270,VIT_08s0007g01420,VIT_09s0002g02990,VIT_09s0002g03070,VIT_09s0002g05080,VIT_09s0018g00670,VIT_11s0016g04570,VIT_11s0016g04580,VIT_11s0065g01100,VIT_12s0028g01350,VIT_12s0034g02570,VIT…	VIT_17s0000g01660,VIT_13s0064g00360,VIT_19s0014g00360,VIT_18s0001g10390,VIT_10s0071g00570,VIT_06s0080g00500,VIT_13s0064g00330,VIT_13s0019g00590,VIT_14s0060g02350,VIT_05s0094g00460,VIT_16s0013g02120,VIT_11s0118g00470,VIT_18s0001g13430,VIT_17s0000g02320,VIT_13s0158g00140,VIT_15s0046g01890,VIT_11s0016g04180,VIT_14s0066g02380,VIT_13s0106g00770,VIT_19s0014g00010,VIT_09s0002g04810,VIT_18s0001g14730,VIT…	1.28934e-09
GO:0005524	ATP binding	molecular_function	VIT_00s0125g00090,VIT_00s0286g00050,VIT_00s0388g00050,VIT_00s0595g00010,VIT_01s0010g00920,VIT_02s0012g01660,VIT_05s0020g02480,VIT_06s0004g03700,VIT_06s0004g05180,VIT_06s0004g06430,VIT_06s0009g00580,VIT_07s0031g02550,VIT_07s0104g00270,VIT_07s0104g00610,VIT_08s0056g00140,VIT_08s0058g00280,VIT_09s0002g02990,VIT_09s0002g03070,VIT_09s0070g00140,VIT_10s0003g01410,VIT_10s0003g02540,VIT_10s0003g04000,VIT…	VIT_01s0113g00450,VIT_09s0002g01610,VIT_05s0029g01200,VIT_19s0027g01380,VIT_03s0038g03440,VIT_14s0060g02350,VIT_00s1231g00010,VIT_05s0020g01550,VIT_05s0102g00100,VIT_08s0007g08570,VIT_01s0011g02280,VIT_15s0024g00700,VIT_06s0004g00400,VIT_16s0039g01390,VIT_07s0095g00760,VIT_19s0027g01150,VIT_19s0027g01200,VIT_03s0063g02560,VIT_06s0004g02080,VIT_14s0128g00370,VIT_11s0103g00120,VIT_08s0056g00010,VIT…	3.87054e-20
GO:0046872	metal ion binding	molecular_function	VIT_00s1682g00020,VIT_01s0011g00350,VIT_01s0137g00510,VIT_01s0137g00550,VIT_02s0012g00980,VIT_02s0109g00310,VIT_03s0063g01340,VIT_04s0008g00610,VIT_04s0008g01290,VIT_04s0008g05490,VIT_04s0023g00830,VIT_05s0020g00400,VIT_06s0061g00750,VIT_07s0031g02160,VIT_08s0040g00390,VIT_08s0040g02970,VIT_09s0002g01900,VIT_09s0002g05270,VIT_10s0042g00100,VIT_10s0116g00410,VIT_11s0016g02210,VIT_11s0016g02860,VIT…	VIT_10s0071g00570,VIT_03s0038g03440,VIT_01s0011g02280,VIT_16s0039g01390,VIT_17s0000g10190,VIT_02s0012g01330,VIT_07s0005g02630,VIT_05s0062g00130,VIT_05s0020g04710,VIT_19s0014g00010,VIT_08s0007g08120,VIT_12s0057g00990,VIT_05s0020g00400,VIT_05s0020g00390,VIT_15s0045g00540,VIT_08s0007g08130,VIT_14s0066g02390,VIT_05s0049g00090,VIT_19s0093g00580,VIT_14s0081g00630,VIT_00s0734g00020,VIT_04s0023g03420,VIT…	6.68194e-17
GO:0016491	oxidoreductase activity	molecular_function	VIT_00s1682g00020,VIT_01s0011g00350,VIT_01s0011g06440,VIT_01s0137g00510,VIT_01s0137g00550,VIT_02s0025g01260,VIT_02s0025g04750,VIT_02s0087g00630,VIT_02s0109g00310,VIT_03s0063g01340,VIT_03s0088g01150,VIT_04s0008g05490,VIT_06s0004g02060,VIT_06s0061g00750,VIT_08s0007g00750,VIT_08s0007g00920,VIT_08s0040g00390,VIT_09s0002g05270,VIT_10s0042g00100,VIT_10s0116g00410,VIT_11s0016g03930,VIT_11s0052g00410,VIT…	VIT_17s0000g05880,VIT_07s0031g01990,VIT_16s0039g02720,VIT_01s0011g01620,VIT_08s0007g01060,VIT_17s0000g02140,VIT_02s0033g01260,VIT_11s0149g00140,VIT_17s0000g05570,VIT_16s0039g01670,VIT_13s0019g02360,VIT_17s0000g10430,VIT_04s0044g02020,VIT_05s0020g00380,VIT_19s0085g00820,VIT_18s0001g08620,VIT_18s0001g07100,VIT_03s0038g00030,VIT_01s0011g02960,VIT_18s0001g07630,VIT_11s0149g00130,VIT_01s0010g02460,VIT…	5.71861e-07
GO:0016740	transferase activity	molecular_function	VIT_00s0125g00090,VIT_00s0388g00050,VIT_00s0595g00010,VIT_03s0017g01370,VIT_04s0044g01530,VIT_06s0004g03700,VIT_06s0004g06430,VIT_06s0009g00580,VIT_07s0104g00270,VIT_08s0040g01470,VIT_08s0056g00140,VIT_08s0058g00280,VIT_09s0002g02990,VIT_09s0002g03070,VIT_09s0070g00140,VIT_10s0003g01410,VIT_11s0016g01160,VIT_12s0028g01350,VIT_12s0034g02560,VIT_12s0055g00200,VIT_14s0066g00980,VIT_14s0066g01000,VIT…	VIT_05s0077g02250,VIT_13s0047g00850,VIT_00s1211g00020,VIT_11s0078g00230,VIT_00s0956g00010,VIT_13s0067g02690,VIT_18s0001g00440,VIT_07s0191g00040,VIT_14s0083g01090,VIT_19s0027g01250,VIT_06s0004g02080,VIT_04s0008g02700,VIT_02s0033g00530,VIT_17s0000g10190,VIT_07s0031g01750,VIT_09s0002g05240,VIT_17s0000g04960,VIT_03s0038g03750,VIT_11s0016g03230,VIT_19s0014g05130,VIT_00s0455g00040,VIT_12s0059g02110,VIT…	4.46385e-19
GO:0000166	nucleotide binding	molecular_function	VIT_00s0125g00090,VIT_00s0388g00050,VIT_00s0595g00010,VIT_01s0010g00920,VIT_02s0012g01660,VIT_05s0020g02480,VIT_06s0004g03700,VIT_06s0004g06430,VIT_06s0009g00580,VIT_07s0031g02550,VIT_07s0104g00270,VIT_07s0104g00610,VIT_08s0056g00140,VIT_08s0058g00280,VIT_09s0002g02990,VIT_09s0002g03070,VIT_09s0070g00140,VIT_10s0003g01410,VIT_10s0003g02540,VIT_10s0003g04000,VIT_11s0016g04570,VIT_12s0028g01350,VIT…	VIT_16s0022g01890,VIT_09s0002g01610,VIT_05s0029g01200,VIT_19s0027g01380,VIT_13s0074g00310,VIT_03s0038g03440,VIT_14s0060g02350,VIT_00s1231g00010,VIT_05s0020g01550,VIT_05s0102g00100,VIT_01s0011g02280,VIT_15s0024g00700,VIT_06s0004g00400,VIT_10s0042g01220,VIT_16s0039g01390,VIT_07s0095g00760,VIT_19s0027g01150,VIT_19s0027g01200,VIT_03s0063g02560,VIT_06s0004g02080,VIT_14s0128g00370,VIT_11s0103g00120,VIT…	3.85544e-14
GO:0016787	hydrolase activity	molecular_function	VIT_01s0011g02000,VIT_04s0023g00700,VIT_04s0023g02010,VIT_05s0020g00400,VIT_05s0077g01280,VIT_06s0004g02680,VIT_06s0061g00970,VIT_06s0061g01000,VIT_07s0005g02420,VIT_07s0031g00590,VIT_07s0031g02160,VIT_08s0007g01590,VIT_08s0007g05350,VIT_08s0007g05990,VIT_08s0032g00890,VIT_08s0040g02970,VIT_08s0058g00170,VIT_09s0002g01900,VIT_11s0016g02860,VIT_12s0028g02000,VIT_14s0006g00300,VIT_16s0050g02220,VIT…	VIT_13s0074g00310,VIT_14s0060g02350,VIT_10s0003g00640,VIT_10s0042g01220,VIT_08s0105g00530,VIT_17s0000g07340,VIT_08s0040g02800,VIT_11s0052g00140,VIT_08s0056g00830,VIT_19s0014g00010,VIT_01s0011g02530,VIT_14s0006g00430,VIT_09s0054g00230,VIT_05s0020g00400,VIT_05s0020g00390,VIT_09s0054g00370,VIT_14s0066g02390,VIT_11s0052g01340,VIT_05s0020g01130,VIT_00s0174g00200,VIT_05s0020g01180,VIT_14s0128g00400,VIT…	1.32596e-13
GO:0003677	DNA binding	molecular_function	VIT_00s0299g00100,VIT_01s0026g01050,VIT_02s0012g02030,VIT_02s0025g01740,VIT_03s0038g03410,VIT_03s0063g01460,VIT_03s0063g02670,VIT_04s0008g00610,VIT_04s0043g00340,VIT_04s0079g00410,VIT_11s0016g02410,VIT_11s0016g03940,VIT_11s0037g00010,VIT_12s0028g03100,VIT_12s0034g02560,VIT_12s0057g00570,VIT_13s0067g02560,VIT_15s0021g01880,VIT_17s0000g05020,VIT_18s0001g00660,VIT_18s0001g12530,VIT_18s0001g12610,VIT…	VIT_14s0060g02350,VIT_15s0024g00700,VIT_06s0004g00400,VIT_16s0013g02120,VIT_11s0052g01160,VIT_17s0000g10100,VIT_11s0052g01340,VIT_04s0008g05900,VIT_02s0012g00570,VIT_05s0077g01480,VIT_16s0100g00430,VIT_11s0206g00060,VIT_01s0010g02230,VIT_17s0000g10110,VIT_07s0005g01010,VIT_16s0100g00420,VIT_01s0011g05830,VIT_17s0000g10120,VIT_03s0088g00500,VIT_04s0008g03010,VIT_15s0046g02290,VIT_05s0020g02960,VIT…	1.81517e-05
GO:0004672	protein kinase activity	molecular_function	VIT_00s0125g00090,VIT_00s0286g00050,VIT_00s0388g00050,VIT_00s0595g00010,VIT_06s0004g03700,VIT_06s0004g06430,VIT_06s0009g00580,VIT_08s0056g00140,VIT_08s0058g00280,VIT_09s0002g02990,VIT_09s0002g03070,VIT_09s0070g00140,VIT_10s0003g01410,VIT_11s0016g04570,VIT_12s0028g01350,VIT_12s0034g02570,VIT_14s0068g00100,VIT_14s0108g00340,VIT_16s0022g01640,VIT_16s0039g01210,VIT_18s0001g09740,VIT_18s0041g00010,VIT…	VIT_08s0007g08570,VIT_05s0049g00090,VIT_06s0004g03700,VIT_03s0038g04210,VIT_19s0093g00580,VIT_14s0081g00630,VIT_12s0134g00300,VIT_16s0050g01920,VIT_11s0016g04060,VIT_07s0141g00280,VIT_07s0129g00410,VIT_10s0092g00710,VIT_12s0028g01960,VIT_16s0039g00610,VIT_12s0134g00320,VIT_04s0044g01290,VIT_01s0011g03800,VIT_08s0056g00210,VIT_04s0023g03420,VIT_08s0007g02110,VIT_19s0014g00470,VIT_08s0007g06570,VIT…	8.52518e-10
GO:0016301	kinase activity	molecular_function	VIT_00s0125g00090,VIT_00s0388g00050,VIT_00s0595g00010,VIT_06s0004g03700,VIT_06s0004g06430,VIT_06s0009g00580,VIT_08s0056g00140,VIT_08s0058g00280,VIT_09s0002g02990,VIT_09s0002g03070,VIT_09s0070g00140,VIT_10s0003g01410,VIT_12s0028g01350,VIT_15s0048g01810,VIT_16s0022g01640,VIT_18s0001g08260,VIT_18s0001g09740,VIT_18s0041g00010,VIT_19s0014g00470,VIT_19s0014g00520,VIT_19s0014g04530,VIT_00s0286g00140,VIT…	VIT_05s0049g00090,VIT_12s0057g00690,VIT_06s0004g03700,VIT_01s0137g00760,VIT_03s0038g04210,VIT_19s0093g00580,VIT_14s0081g00630,VIT_01s0127g00430,VIT_12s0134g00300,VIT_16s0050g01920,VIT_11s0016g04060,VIT_07s0141g00280,VIT_17s0000g01680,VIT_07s0129g00410,VIT_10s0092g00710,VIT_12s0028g01960,VIT_12s0057g00500,VIT_16s0039g00610,VIT_12s0134g00320,VIT_01s0011g03800,VIT_08s0056g00210,VIT_05s0020g02510,VIT…	4.19653e-06
GO:0020037	heme binding	molecular_function	VIT_00s1682g00020,VIT_01s0011g00350,VIT_01s0137g00510,VIT_01s0137g00550,VIT_01s0150g00060,VIT_02s0109g00310,VIT_04s0008g05490,VIT_05s0094g01200,VIT_08s0007g03270,VIT_11s0065g00130,VIT_17s0000g05110,VIT_17s0000g09550,VIT_18s0001g12210,VIT_18s0122g01480,VIT_19s0015g02520,VIT_19s0015g02750,VIT_19s0015g02780,VIT_19s0015g02940,VIT_00s0389g00030,VIT_03s0038g02320,VIT_04s0044g00020,VIT_07s0031g01370,VIT…	VIT_17s0053g00180,VIT_12s0142g00390,VIT_18s0001g04830,VIT_18s0001g04820,VIT_18s0001g05290,VIT_04s0023g03750,VIT_04s0008g05490,VIT_04s0023g03730,VIT_08s0040g03150,VIT_18s0001g02470,VIT_18s0001g06370,VIT_03s0038g02320,VIT_06s0004g03550,VIT_03s0063g01050,VIT_18s0041g01810,VIT_16s0022g01510,VIT_17s0000g03940,VIT_18s0072g00250,VIT_03s0063g01040,VIT_13s0064g00980,VIT_06s0004g01560,VIT_00s0698g00010,VIT…	0.0101762
GO:0003824	catalytic activity	molecular_function	VIT_00s0211g00080,VIT_01s0011g00550,VIT_02s0025g00180,VIT_02s0025g01260,VIT_05s0020g02480,VIT_07s0104g00610,VIT_08s0007g07470,VIT_10s0116g01650,VIT_15s0046g01430,VIT_18s0157g00170,VIT_00s0211g00120,VIT_03s0017g00680,VIT_03s0038g00670,VIT_03s0088g01190,VIT_04s0008g01300,VIT_05s0020g02880,VIT_05s0049g02140,VIT_06s0004g00190,VIT_06s0004g06920,VIT_06s0009g03740,VIT_07s0104g00510,VIT_08s0007g07480,VIT…	VIT_08s0007g04210,VIT_17s0000g10190,VIT_14s0066g02390,VIT_08s0007g03280,VIT_07s0141g00210,VIT_13s0067g01110,VIT_12s0057g01240,VIT_17s0000g05880,VIT_04s0008g02170,VIT_00s0179g00350,VIT_08s0007g07600,VIT_07s0031g01990,VIT_06s0004g00130,VIT_00s0780g00010,VIT_05s0077g00950,VIT_00s1945g00010,VIT_17s0053g00120,VIT_08s0007g01060,VIT_17s0000g02140,VIT_06s0004g08410,VIT_13s0084g00700,VIT_05s0020g02880,VIT…	0.00321418
GO:0004674	protein serine/threonine kinase activity	molecular_function	VIT_00s0125g00090,VIT_00s0286g00050,VIT_00s0388g00050,VIT_00s0595g00010,VIT_06s0004g03700,VIT_06s0004g06430,VIT_06s0009g00580,VIT_08s0058g00280,VIT_09s0002g02990,VIT_09s0002g03070,VIT_09s0070g00140,VIT_10s0003g01410,VIT_12s0028g01350,VIT_16s0022g01640,VIT_18s0001g09740,VIT_18s0041g00010,VIT_19s0014g00470,VIT_19s0014g00520,VIT_19s0014g04530,VIT_00s0286g00140,VIT_00s0366g00020,VIT_00s0388g00020,VIT…	VIT_06s0004g03700,VIT_03s0038g04210,VIT_12s0134g00300,VIT_16s0050g01920,VIT_11s0016g04060,VIT_07s0141g00280,VIT_07s0129g00410,VIT_10s0092g00710,VIT_12s0028g01960,VIT_16s0039g00610,VIT_12s0134g00320,VIT_04s0044g01290,VIT_08s0056g00210,VIT_08s0007g02110,VIT_19s0014g00470,VIT_00s0262g00010,VIT_10s0116g00170,VIT_18s0001g09550,VIT_16s0039g02400,VIT_00s0125g00090,VIT_04s0023g02420,VIT_12s0028g01640,VIT…	3.37983e-05
GO:0005506	iron ion binding	molecular_function	VIT_00s1682g00020,VIT_01s0011g00350,VIT_01s0137g00510,VIT_01s0137g00550,VIT_02s0025g02640,VIT_02s0109g00310,VIT_05s0094g01200,VIT_11s0065g00130,VIT_16s0050g01090,VIT_17s0000g00110,VIT_17s0000g05110,VIT_17s0000g09550,VIT_18s0001g12210,VIT_18s0122g01480,VIT_19s0015g02520,VIT_19s0015g02750,VIT_19s0015g02780,VIT_19s0015g02940,VIT_00s0389g00030,VIT_05s0020g04070,VIT_07s0031g01370,VIT_07s0141g00920,VIT…	VIT_04s0008g05880,VIT_02s0087g00770,VIT_12s0142g00390,VIT_08s0058g00440,VIT_08s0058g00410,VIT_08s0058g00400,VIT_13s0067g01840,VIT_08s0058g00430,VIT_06s0004g07160,VIT_18s0041g01810,VIT_16s0022g01510,VIT_15s0045g01590,VIT_17s0000g03940,VIT_17s0000g03110,VIT_18s0072g00250,VIT_13s0064g00980,VIT_16s0098g00290,VIT_17s0000g09570,VIT_08s0007g07730,VIT_16s0039g00820,VIT_16s0100g00610,VIT_05s0094g01190,VIT…	0.0231836
GO:0003723	RNA binding	molecular_function	VIT_02s0012g01420,VIT_02s0025g02890,VIT_11s0016g04580,VIT_12s0057g00570,VIT_13s0064g00650,VIT_13s0064g01270,VIT_18s0001g14440,VIT_02s0025g04190,VIT_05s0049g01930,VIT_05s0094g01620,VIT_06s0004g00260,VIT_06s0004g08290,VIT_06s0061g00770,VIT_07s0104g00510,VIT_08s0032g01180,VIT_12s0057g01320,VIT_13s0064g01430,VIT_14s0060g00820,VIT_15s0046g01780,VIT_15s0046g02910,VIT_15s0048g02560,VIT_17s0000g03610,VIT…	VIT_03s0017g01790,VIT_12s0028g01800,VIT_02s0025g02890,VIT_15s0046g01780,VIT_01s0010g02310,VIT_07s0005g04550,VIT_06s0061g01330,VIT_06s0004g04090,VIT_17s0053g00180,VIT_03s0017g00140,VIT_08s0007g03850,VIT_08s0007g06150,VIT_03s0038g02780,VIT_18s0072g00340,VIT_10s0003g01520,VIT_08s0040g02630,VIT_19s0014g02400,VIT_13s0064g01390,VIT_12s0035g01020,VIT_08s0007g04210,VIT_16s0100g00650,VIT_13s0019g00250,VIT…	6.23398e-06
GO:0008270	zinc ion binding	molecular_function	VIT_00s0211g00080,VIT_01s0011g03520,VIT_01s0026g01050,VIT_04s0008g01290,VIT_06s0061g00750,VIT_09s0002g01900,VIT_11s0016g02210,VIT_11s0016g02410,VIT_11s0016g04580,VIT_12s0134g00400,VIT_13s0067g02560,VIT_16s0100g00290,VIT_18s0001g07970,VIT_00s0211g00120,VIT_01s0026g01710,VIT_02s0025g03100,VIT_03s0038g00690,VIT_03s0038g02130,VIT_03s0132g00150,VIT_04s0069g00930,VIT_06s0061g00710,VIT_08s0007g07280,VIT…	VIT_03s0038g03440,VIT_05s0077g00460,VIT_01s0011g02280,VIT_06s0004g02920,VIT_16s0039g01390,VIT_03s0038g04080,VIT_07s0005g02630,VIT_05s0062g00130,VIT_05s0020g04710,VIT_19s0014g00010,VIT_15s0045g00540,VIT_04s0008g02170,VIT_06s0004g06120,VIT_01s0137g00250,VIT_03s0088g00450,VIT_06s0061g01610,VIT_08s0007g07890,VIT_17s0000g02140,VIT_02s0033g01260,VIT_01s0010g01480,VIT_04s0023g01900,VIT_14s0066g02670,VIT…	8.50146e-05
GO:0016705	oxidoreductase activity, acting on paired donors, with incorporation or reduction of molecular oxygen	molecular_function	VIT_00s1682g00020,VIT_01s0011g00350,VIT_01s0137g00510,VIT_01s0137g00550,VIT_02s0109g00310,VIT_05s0094g01200,VIT_11s0065g00130,VIT_17s0000g05110,VIT_17s0000g09550,VIT_18s0001g12210,VIT_18s0122g01480,VIT_19s0015g02520,VIT_19s0015g02750,VIT_19s0015g02780,VIT_19s0015g02940,VIT_00s0389g00030,VIT_07s0031g01370,VIT_07s0141g00920,VIT_08s0040g00820,VIT_13s0067g00660,VIT_13s0084g00070,VIT_15s0048g01590,VIT…	VIT_12s0142g00390,VIT_18s0041g01810,VIT_16s0022g01510,VIT_17s0000g03940,VIT_17s0000g03110,VIT_18s0072g00250,VIT_13s0064g00980,VIT_17s0000g09570,VIT_08s0007g07730,VIT_16s0039g00820,VIT_16s0100g00610,VIT_05s0094g01190,VIT_15s0048g01500,VIT_04s0008g01100,VIT_09s0002g01090,VIT_15s0048g01610,VIT_09s0002g06480,VIT_09s0002g06450,VIT_19s0135g00180,VIT_12s0142g00230,VIT_16s0039g00910,VIT_11s0065g00130,VIT…	0.0268285
GO:0003676	nucleic acid binding	molecular_function	VIT_01s0026g01050,VIT_02s0012g01420,VIT_10s0003g04000,VIT_11s0016g02410,VIT_12s0057g00570,VIT_13s0064g01060,VIT_18s0001g10610,VIT_18s0001g10640,VIT_19s0014g01560,VIT_00s0203g00130,VIT_01s0026g01710,VIT_02s0025g04190,VIT_03s0038g02130,VIT_05s0049g01930,VIT_06s0004g08290,VIT_08s0032g01180,VIT_10s0003g00760,VIT_13s0064g01430,VIT_15s0048g02560,VIT_17s0000g07510,VIT_17s0000g09670,VIT_17s0000g09680,VIT…	VIT_00s0671g00010,VIT_03s0038g03440,VIT_05s0077g00460,VIT_14s0060g02350,VIT_01s0011g02280,VIT_15s0024g00700,VIT_06s0004g00400,VIT_16s0039g01390,VIT_19s0014g00010,VIT_05s0094g00710,VIT_12s0057g01530,VIT_03s0088g00500,VIT_05s0020g01130,VIT_01s0010g01890,VIT_01s0011g00300,VIT_16s0013g01320,VIT_06s0004g04980,VIT_04s0008g02170,VIT_14s0066g00880,VIT_14s0060g00470,VIT_08s0007g02150,VIT_12s0035g00800,VIT…	1.11141e-09
GO:0003700	DNA-binding transcription factor activity	molecular_function	VIT_00s0299g00100,VIT_04s0008g01290,VIT_04s0079g00410,VIT_07s0005g02510,VIT_11s0016g02210,VIT_11s0016g03940,VIT_11s0037g00010,VIT_12s0028g02520,VIT_12s0028g03100,VIT_13s0064g01060,VIT_14s0060g00260,VIT_15s0021g01880,VIT_18s0001g12120,VIT_19s0014g02240,VIT_01s0010g03890,VIT_01s0026g02580,VIT_02s0012g00570,VIT_04s0008g00600,VIT_04s0008g05210,VIT_04s0023g01360,VIT_05s0049g00100,VIT_08s0040g01560,VIT…	VIT_04s0008g05900,VIT_02s0012g00570,VIT_05s0077g01480,VIT_16s0100g00430,VIT_11s0206g00060,VIT_01s0010g02230,VIT_17s0000g10110,VIT_06s0004g04980,VIT_08s0058g01400,VIT_08s0007g08400,VIT_13s0067g01960,VIT_13s0067g01950,VIT_15s0046g02640,VIT_08s0058g01390,VIT_06s0004g00490,VIT_01s0011g02980,VIT_14s0006g02320,VIT_17s0000g00810,VIT_10s0042g00210,VIT_18s0001g13040,VIT_14s0060g01210,VIT_16s0050g01480,VIT…	0.0212318
GO:0022857	transmembrane transporter activity	molecular_function	VIT_00s0225g00080,VIT_00s0665g00020,VIT_01s0026g00360,VIT_05s0049g00450,VIT_06s0004g05190,VIT_08s0007g02020,VIT_08s0040g00830,VIT_13s0073g00050,VIT_14s0066g01000,VIT_17s0000g05640,VIT_00s0477g00030,VIT_01s0026g00540,VIT_03s0017g02300,VIT_06s0004g01300,VIT_10s0405g00050,VIT_15s0048g01090,VIT_18s0041g00670,VIT_05s0020g02240,VIT_10s0003g00300	VIT_07s0031g01860,VIT_19s0014g00010,VIT_16s0050g00880,VIT_08s0007g08400,VIT_13s0019g02450,VIT_15s0021g01840,VIT_10s0003g04540,VIT_13s0073g00050,VIT_01s0011g02880,VIT_00s0204g00030,VIT_01s0011g01140,VIT_08s0056g01710,VIT_10s0003g04550,VIT_00s1918g00010,VIT_19s0140g00100,VIT_08s0056g01700,VIT_00s0229g00050,VIT_08s0056g00780,VIT_18s0041g00480,VIT_12s0059g02230,VIT_13s0019g02460,VIT_16s0039g00600,VIT…	0.00186973
GO:0016168	chlorophyll binding	molecular_function	VIT_00s0181g00180,VIT_07s0005g02220,VIT_08s0007g02190,VIT_10s0003g02890,VIT_10s0003g02900,VIT_12s0028g00320,VIT_12s0055g01110,VIT_13s0019g04140,VIT_15s0024g00040,VIT_17s0000g06350,VIT_18s0001g10550,VIT_18s0089g01170,VIT_19s0014g03660,VIT_01s0010g03620,VIT_11s0016g00730,VIT_18s0122g00430,VIT_19s0014g00160,VIT_12s0057g00630	VIT_18s0001g08620,VIT_18s0001g09110,VIT_13s0019g02630,VIT_12s0055g00080,VIT_11s0103g00100,VIT_18s0001g10550,VIT_07s0005g02220,VIT_13s0019g04140,VIT_15s0024g00040,VIT_12s0057g00630,VIT_19s0014g00160,VIT_10s0003g02900,VIT_00s0181g00200,VIT_01s0010g03620,VIT_10s0003g02890,VIT_12s0055g01110,VIT_11s0016g00730,VIT_18s0122g00430,VIT_19s0014g03660,VIT_12s0028g00320,VIT_17s0000g06350,VIT_08s0007g02190,VIT…	8.32014e-10
GO:0016757	transferase activity, transferring glycosyl groups	molecular_function	VIT_03s0017g01370,VIT_04s0044g01530,VIT_05s0020g00400,VIT_08s0040g01470,VIT_12s0055g00200,VIT_14s0066g00980,VIT_15s0046g01210,VIT_17s0053g00710,VIT_18s0041g01040,VIT_01s0011g00730,VIT_02s0025g01910,VIT_05s0062g00640,VIT_05s0094g01020,VIT_06s0061g00360,VIT_06s0080g00250,VIT_14s0060g00810,VIT_16s0098g01780,VIT_10s0003g02880	VIT_11s0118g00060,VIT_17s0000g04960,VIT_03s0038g00680,VIT_03s0038g03750,VIT_08s0056g01140,VIT_12s0057g01420,VIT_11s0118g00020,VIT_18s0122g01400,VIT_19s0014g05130,VIT_04s0008g01270,VIT_00s0455g00040,VIT_12s0059g02110,VIT_11s0016g03370,VIT_19s0014g01490,VIT_02s0025g01010,VIT_04s0008g03430,VIT_08s0040g02340,VIT_16s0022g02080,VIT_01s0010g03190,VIT_15s0048g01300,VIT_19s0090g00560,VIT_00s0341g00040,VIT…	1.93462e-05
GO:0043565	sequence-specific DNA binding	molecular_function	VIT_00s0299g00100,VIT_02s0012g02030,VIT_04s0008g01290,VIT_07s0005g01210,VIT_11s0016g02210,VIT_11s0016g03940,VIT_12s0028g02520,VIT_14s0006g01290,VIT_14s0006g01620,VIT_15s0021g01880,VIT_18s0001g12120,VIT_01s0010g03890,VIT_01s0026g02580,VIT_03s0038g02310,VIT_04s0008g05210,VIT_04s0023g01360,VIT_15s0046g02190,VIT_07s0191g00180	VIT_06s0004g04980,VIT_08s0058g01400,VIT_08s0007g08400,VIT_13s0067g01960,VIT_14s0060g01230,VIT_07s0141g00250,VIT_09s0002g07110,VIT_08s0058g01390,VIT_06s0004g00490,VIT_12s0059g02360,VIT_18s0001g13040,VIT_16s0022g01210,VIT_13s0084g00800,VIT_14s0060g01210,VIT_16s0050g01480,VIT_15s0046g01130,VIT_09s0002g00720,VIT_17s0000g08480,VIT_14s0066g01220,VIT_12s0028g02150,VIT_05s0077g01140,VIT_15s0046g00170,VIT…	4.12494e-05
GO:0016887	ATPase activity	molecular_function	VIT_01s0010g00920,VIT_02s0012g01660,VIT_06s0004g05180,VIT_07s0031g02550,VIT_10s0003g02540,VIT_13s0019g02050,VIT_15s0046g00040,VIT_06s0004g04510,VIT_07s0005g03680,VIT_09s0018g01270,VIT_11s0016g00650,VIT_11s0016g04250,VIT_13s0074g00700,VIT_15s0048g02990,VIT_16s0039g00010,VIT_18s0001g14500	VIT_01s0113g00450,VIT_09s0002g01610,VIT_05s0094g00710,VIT_12s0057g01530,VIT_17s0000g06570,VIT_17s0000g02200,VIT_03s0017g01290,VIT_11s0016g04590,VIT_17s0000g05860,VIT_19s0014g01540,VIT_00s0415g00010,VIT_17s0000g02900,VIT_14s0066g02550,VIT_05s0020g01180,VIT_00s0532g00020,VIT_04s0008g05270,VIT_06s0009g03380,VIT_06s0061g00250,VIT_13s0156g00110,VIT_02s0087g00840,VIT_07s0005g00200,VIT_17s0000g05120,VIT…	2.29399e-07
GO:0016709	oxidoreductase activity, acting on paired donors, with incorporation or reduction of molecular oxygen, NAD(P)H as one donor, and incorporation of one atom of oxygen	molecular_function	VIT_00s1682g00020,VIT_01s0011g00350,VIT_01s0137g00510,VIT_01s0137g00550,VIT_02s0109g00310,VIT_11s0065g00130,VIT_17s0000g05110,VIT_17s0000g09550,VIT_07s0031g01370,VIT_15s0048g01590,VIT_18s0001g11470,VIT_18s0001g13770,VIT_19s0015g00110,VIT_16s0039g00900	VIT_18s0001g07630,VIT_16s0022g01510,VIT_17s0000g03940,VIT_17s0000g09570,VIT_08s0007g07730,VIT_16s0039g00820,VIT_05s0094g01190,VIT_15s0048g01500,VIT_09s0002g01090,VIT_15s0048g01610,VIT_09s0002g06480,VIT_09s0002g06450,VIT_12s0142g00230,VIT_16s0039g00910,VIT_11s0065g00130,VIT_02s0109g00310,VIT_06s0009g02840,VIT_18s0001g13760,VIT_18s0001g11490,VIT_19s0015g00070,VIT_02s0025g02570,VIT_10s0116g00800,VIT…	0.0262087
GO:0008194	UDP-glycosyltransferase activity	molecular_function	VIT_03s0017g01370,VIT_04s0044g01530,VIT_08s0040g01470,VIT_12s0055g00200,VIT_15s0046g01210,VIT_18s0041g01040,VIT_05s0062g00640,VIT_05s0094g01020,VIT_06s0061g00360,VIT_14s0068g00490	VIT_04s0008g02170,VIT_09s0002g05110,VIT_18s0041g00900,VIT_02s0033g00240,VIT_07s0289g00090,VIT_05s0094g01050,VIT_13s0019g02860,VIT_00s0391g00010,VIT_08s0007g08940,VIT_08s0007g08920,VIT_08s0007g08930,VIT_18s0072g00440,VIT_04s0023g00050,VIT_07s0005g05600,VIT_12s0055g00310,VIT_17s0000g07100,VIT_16s0022g01970,VIT_18s0041g01010,VIT_18s0041g00930,VIT_18s0001g12040,VIT_06s0004g01640,VIT_05s0062g00720,VIT…	0.0153694
GO:0016798	hydrolase activity, acting on glycosyl bonds	molecular_function	VIT_05s0077g01280,VIT_08s0007g05990,VIT_08s0032g00890,VIT_16s0050g02220,VIT_05s0020g01910,VIT_08s0007g06060,VIT_10s0092g00240	VIT_11s0052g00140,VIT_09s0054g00230,VIT_09s0054g00370,VIT_14s0066g02390,VIT_11s0052g01340,VIT_12s0057g00400,VIT_04s0008g02170,VIT_12s0057g00370,VIT_12s0057g00320,VIT_12s0028g01270,VIT_16s0100g00370,VIT_03s0038g02970,VIT_03s0038g00630,VIT_12s0035g02180,VIT_05s0020g01910,VIT_13s0067g01190,VIT_15s0046g02620,VIT_05s0051g00010,VIT_16s0050g02210,VIT_04s0044g00780,VIT_00s2620g00010,VIT_19s0015g00500,VIT…	2.15538e-06
GO:0004553	hydrolase activity, hydrolyzing O-glycosyl compounds	molecular_function	VIT_05s0077g01280,VIT_08s0007g05990,VIT_08s0032g00890,VIT_16s0050g02220,VIT_06s0004g01420,VIT_08s0007g06060,VIT_10s0092g00240	VIT_11s0052g01160,VIT_11s0052g01340,VIT_03s0038g02970,VIT_03s0038g00630,VIT_12s0035g02180,VIT_13s0067g01190,VIT_16s0050g02210,VIT_04s0044g00780,VIT_00s2620g00010,VIT_02s0025g02650,VIT_04s0008g02010,VIT_16s0022g00730,VIT_18s0001g14040,VIT_18s0001g15680,VIT_16s0022g00750,VIT_07s0005g00740,VIT_18s0001g15690,VIT_01s0011g02170,VIT_16s0022g00720,VIT_00s0340g00050,VIT_19s0090g01050,VIT_00s2526g00010,VIT…	0.000293428
GO:0042626	ATPase-coupled transmembrane transporter activity	molecular_function	VIT_02s0012g01660,VIT_07s0031g02550,VIT_10s0003g02540,VIT_13s0074g00660,VIT_06s0061g01480,VIT_13s0074g00700,VIT_16s0039g00010	VIT_17s0000g02200,VIT_03s0017g01290,VIT_11s0016g04590,VIT_17s0000g05860,VIT_19s0014g01540,VIT_00s0415g00010,VIT_05s0020g00680,VIT_06s0061g01480,VIT_06s0009g03380,VIT_06s0061g00250,VIT_02s0087g00840,VIT_17s0000g05120,VIT_06s0061g00350,VIT_09s0002g05450,VIT_07s0005g04460,VIT_14s0060g00470,VIT_05s0020g00900,VIT_01s0011g02730,VIT_04s0008g04830,VIT_03s0017g01320,VIT_18s0001g14660,VIT_19s0015g00960,VIT…	0.00525034
GO:0008233	peptidase activity	molecular_function	VIT_01s0011g02000,VIT_04s0023g00700,VIT_09s0002g01900,VIT_16s0100g00640,VIT_14s0068g02070,VIT_16s0098g00950	VIT_08s0105g00530,VIT_17s0000g07340,VIT_08s0056g00830,VIT_06s0004g06120,VIT_02s0012g00310,VIT_14s0108g00590,VIT_16s0050g02630,VIT_18s0001g00190,VIT_12s0028g01600,VIT_04s0008g01170,VIT_14s0060g01230,VIT_04s0044g01180,VIT_03s0088g01180,VIT_15s0024g01460,VIT_06s0004g05030,VIT_19s0085g00490,VIT_09s0002g03880,VIT_18s0001g11940,VIT_14s0060g00350,VIT_18s0001g07370,VIT_14s0066g02490,VIT_17s0000g05500,VIT…	6.86241e-06
GO:0016746	transferase activity, transferring acyl groups	molecular_function	VIT_04s0008g02840,VIT_05s0077g02080,VIT_11s0016g02420,VIT_14s0006g02990,VIT_09s0002g00790,VIT_19s0015g00130	VIT_17s0000g10190,VIT_07s0031g01750,VIT_11s0118g00470,VIT_02s0109g00380,VIT_05s0062g00060,VIT_00s0179g00210,VIT_15s0046g00680,VIT_02s0025g04580,VIT_07s0005g02580,VIT_14s0036g00800,VIT_16s0022g01310,VIT_08s0040g03320,VIT_09s0018g01260,VIT_03s0088g00260,VIT_03s0091g01290,VIT_15s0048g00390,VIT_10s0042g00890,VIT_00s0233g00060,VIT_16s0100g00760,VIT_02s0025g01730,VIT_16s0100g01060,VIT_12s0059g01660,VIT…	0.00968368
GO:0016747	transferase activity, transferring acyl groups other than amino-acyl groups	molecular_function	VIT_02s0087g00490,VIT_04s0023g00700,VIT_11s0037g00570,VIT_14s0030g01950,VIT_14s0006g02990,VIT_09s0002g00790	VIT_01s0010g02320,VIT_07s0031g00270,VIT_19s0014g02060,VIT_04s0008g04520,VIT_08s0058g00850,VIT_18s0001g10220,VIT_18s0001g10210,VIT_18s0001g10180,VIT_07s0141g00520,VIT_04s0023g00710,VIT_04s0023g00700,VIT_11s0065g00720,VIT_03s0088g00260,VIT_03s0091g01240,VIT_03s0091g01270,VIT_18s0001g08840,VIT_03s0088g00050,VIT_11s0052g00750,VIT_11s0052g00770,VIT_03s0088g00110,VIT_03s0088g00030,VIT_03s0091g01290,VIT…	0.047603
GO:0000287	magnesium ion binding	molecular_function	VIT_07s0151g01070,VIT_18s0001g04870,VIT_18s0001g05230,VIT_19s0014g04930,VIT_18s0001g08170	VIT_09s0002g01610,VIT_17s0000g04450,VIT_08s0007g08120,VIT_00s0125g00410,VIT_14s0066g01180,VIT_01s0011g02480,VIT_13s0074g00480,VIT_08s0007g08130,VIT_09s0002g01730,VIT_00s0179g00350,VIT_08s0007g07600,VIT_06s0004g00130,VIT_18s0001g02520,VIT_05s0094g01410,VIT_08s0058g01400,VIT_02s0012g01170,VIT_03s0088g00410,VIT_00s1658g00010,VIT_08s0007g05490,VIT_16s0050g02660,VIT_06s0004g08420,VIT_14s0030g00030,VIT…	0.00628764
GO:0005507	copper ion binding	molecular_function	VIT_06s0061g00750,VIT_07s0151g01110,VIT_08s0007g07280,VIT_19s0014g02740,VIT_00s1682g00010	VIT_06s0004g01890,VIT_02s0025g03630,VIT_07s0141g00390,VIT_01s0011g01360,VIT_07s0151g01110,VIT_13s0019g05190,VIT_05s0051g00830,VIT_13s0019g05180,VIT_18s0001g05530,VIT_13s0067g02990,VIT_16s0013g00260,VIT_14s0030g00910,VIT_08s0007g07280,VIT_02s0025g04830,VIT_14s0030g01150,VIT_14s0036g01320,VIT_14s0030g00950,VIT_14s0030g00830,VIT_06s0061g00750,VIT_14s0030g01080,VIT_13s0067g01370,VIT_18s0075g00810,VIT…	0.00824273
GO:0042132	fructose 1,6-bisphosphate 1-phosphatase activity	molecular_function	VIT_08s0007g01590,VIT_18s0072g00770,VIT_08s0007g01570,VIT_13s0019g03350	VIT_08s0007g01590,VIT_13s0019g03350,VIT_03s0038g00370,VIT_08s0007g01570,VIT_18s0072g00770,VIT_08s0007g01590,VIT_13s0019g03350,VIT_03s0038g00370,VIT_08s0007g01570,VIT_18s0072g00770	0.00379814
GO:0047938	glucose-6-phosphate 1-epimerase activity	molecular_function	VIT_08s0007g07470,VIT_15s0046g01430,VIT_08s0007g07480,VIT_14s0066g00410	VIT_04s0023g01970,VIT_15s0046g01430,VIT_14s0066g00410,VIT_08s0007g07470,VIT_08s0007g07480,VIT_02s0025g01030,VIT_11s0052g00660,VIT_04s0023g01970,VIT_15s0046g01430,VIT_14s0066g00410,VIT_02s0025g01030,VIT_11s0052g00660,VIT_08s0007g07470,VIT_08s0007g07480	0.0128972
GO:0015297	antiporter activity	molecular_function	VIT_00s0225g00080,VIT_14s0066g01000,VIT_00s0477g00030,VIT_10s0003g00300	VIT_07s0031g01860,VIT_04s0044g01330,VIT_12s0057g01500,VIT_08s0056g00780,VIT_12s0059g02230,VIT_13s0019g02030,VIT_08s0056g01070,VIT_08s0032g00350,VIT_19s0177g00300,VIT_00s0220g00090,VIT_05s0094g01070,VIT_05s0020g00740,VIT_11s0016g05190,VIT_07s0005g02280,VIT_04s0008g05300,VIT_15s0046g00460,VIT_08s0007g02240,VIT_06s0004g06570,VIT_19s0015g01320,VIT_09s0018g01840,VIT_12s0059g02160,VIT_00s0225g00050,VIT…	0.0153935
GO:0043531	ADP binding	molecular_function	VIT_12s0035g01280,VIT_18s0117g00080,VIT_19s0085g00380	VIT_12s0121g00290,VIT_13s0158g00160,VIT_13s0158g00150,VIT_19s0085g00370,VIT_04s0044g02050,VIT_12s0121g00240,VIT_12s0178g00190,VIT_08s0040g01440,VIT_13s0139g00230,VIT_19s0085g00380,VIT_00s0733g00010,VIT_13s0158g00170,VIT_15s0021g00120,VIT_12s0034g00760,VIT_09s0002g05110,VIT_09s0002g05840,VIT_18s0117g00570,VIT_12s0034g02530,VIT_13s0139g00100,VIT_07s0005g03450,VIT_19s0014g00870,VIT_06s0004g01560,VIT…	1.74999e-07
GO:0061630	ubiquitin protein ligase activity	molecular_function	VIT_08s0040g02950,VIT_06s0061g00710,VIT_10s0523g00030	VIT_01s0011g03820,VIT_09s0096g00990,VIT_00s0207g00090,VIT_04s0023g02440,VIT_03s0063g02000,VIT_02s0012g01750,VIT_05s0077g00470,VIT_18s0001g11740,VIT_09s0018g01220,VIT_05s0102g00160,VIT_19s0015g00670,VIT_08s0007g04290,VIT_05s0020g01720,VIT_19s0015g00680,VIT_11s0016g00390,VIT_14s0108g01390,VIT_00s0187g00150,VIT_00s0131g00300,VIT_10s0042g01130,VIT_06s0004g03320,VIT_18s0001g07810,VIT_07s0005g06480,VIT…	0.000218213
GO:0004332	fructose-bisphosphate aldolase activity	molecular_function	VIT_03s0038g00670,VIT_19s0015g01720,VIT_04s0023g03010	VIT_04s0023g03010,VIT_08s0007g03830,VIT_01s0011g04350,VIT_19s0015g01720,VIT_03s0038g00670,VIT_01s0011g04350,VIT_04s0023g03010,VIT_08s0007g03830,VIT_19s0015g01720,VIT_03s0038g00670	0.0381955
GO:0004252	serine-type endopeptidase activity	molecular_function	VIT_16s0100g00640,VIT_16s0098g00950	VIT_02s0012g00310,VIT_00s1945g00010,VIT_04s0008g00270,VIT_14s0060g01230,VIT_03s0063g01750,VIT_08s0007g00460,VIT_05s0077g00480,VIT_06s0004g06190,VIT_18s0072g00970,VIT_10s0071g00930,VIT_00s1711g00020,VIT_16s0098g00970,VIT_03s0091g00700,VIT_15s0107g00080,VIT_12s0028g01250,VIT_00s0204g00220,VIT_14s0060g02160,VIT_13s0106g00120,VIT_14s0006g01880,VIT_00s0309g00040,VIT_00s0309g00080,VIT_01s0011g02100,VIT…	0.00772034
GO:0004386	helicase activity	molecular_function	VIT_02s0025g04190,VIT_15s0046g01010	VIT_14s0060g02350,VIT_05s0094g00710,VIT_12s0057g01530,VIT_05s0020g01130,VIT_01s0010g01890,VIT_06s0004g04980,VIT_04s0008g02170,VIT_12s0035g00800,VIT_15s0046g01010,VIT_04s0008g01000,VIT_05s0020g00470,VIT_06s0080g00550,VIT_14s0068g00710,VIT_15s0048g00930,VIT_15s0048g02380,VIT_17s0000g06950,VIT_17s0000g03030,VIT_08s0040g02300,VIT_11s0016g00630,VIT_11s0016g00850,VIT_15s0046g03200,VIT_18s0001g14540,VIT…	0.0230804
GO:0008757	S-adenosylmethionine-dependent methyltransferase activity	molecular_function	VIT_10s0003g00470,VIT_12s0028g01940	VIT_15s0048g01990,VIT_19s0090g01250,VIT_19s0015g00830,VIT_19s0015g00840,VIT_02s0025g02390,VIT_12s0028g03110,VIT_11s0016g02600,VIT_12s0035g01920,VIT_18s0001g12470,VIT_18s0001g09370,VIT_04s0044g01670,VIT_16s0100g00570,VIT_07s0005g03630,VIT_07s0095g00300,VIT_08s0007g05750,VIT_18s0001g05800,VIT_05s0124g00530,VIT_05s0049g01180,VIT_01s0026g02340,VIT_13s0067g01690,VIT_02s0033g01120,VIT_18s0001g01600,VIT…	0.0384794

## Sheet: E-L31Berry
S Table 5d Identification of significantly enriched GO terms (FDR <0.05) in GLRaV-3-infected E-L 31 berry using differentially expressed genes (DEGs) identified via RNA-Seq
Up-DEGs
GO term accession	Go term name	GO domain	Ensembl Gene ID mydata	Ensembl Gene ID background	FDR
GO:0015979	photosynthesis	biological_process	VIT_00s0181g00180,VIT_00s0207g00210,VIT_00s0904g00010,VIT_01s0137g00210,VIT_04s0008g01730,VIT_04s0023g00410,VIT_04s0044g01410,VIT_07s0005g02220,VIT_07s0005g04400,VIT_08s0007g08540,VIT_08s0040g00390,VIT_10s0003g02900,VIT_10s0003g04350,VIT_12s0028g00320,VIT_12s0055g01110,VIT_12s0057g00020,VIT_15s0024g00040,VIT_17s0000g03690,VIT_18s0001g10550,VIT_19s0014g00160,VIT_19s0014g03850	VIT_10s0003g00890,VIT_18s0001g08620,VIT_07s0005g00770,VIT_08s0007g08540,VIT_06s0061g00010,VIT_05s0020g02310,VIT_08s0058g00430,VIT_00s0555g00050,VIT_16s0050g02440,VIT_15s0021g00370,VIT_18s0164g00030,VIT_00s0246g00200,VIT_00s0125g00280,VIT_12s0059g01220,VIT_18s0122g00510,VIT_10s0116g00360,VIT_16s0013g00330,VIT_07s0031g03000,VIT_11s0052g00820,VIT_17s0000g03690,VIT_19s0014g00070,VIT_08s0058g00440,VIT…	1.96636e-15
GO:0018298	protein-chromophore linkage	biological_process	VIT_00s0181g00180,VIT_03s0038g04210,VIT_04s0008g02670,VIT_07s0005g02220,VIT_10s0003g02900,VIT_12s0028g00320,VIT_12s0055g01110,VIT_15s0024g00040,VIT_18s0001g10550,VIT_19s0014g00160	VIT_10s0003g02680,VIT_06s0004g03700,VIT_05s0077g00940,VIT_14s0060g00100,VIT_12s0057g00980,VIT_03s0038g04210,VIT_02s0025g04110,VIT_18s0001g08620,VIT_04s0008g02670,VIT_05s0049g00960,VIT_18s0001g05680,VIT_04s0008g02660,VIT_05s0077g00920,VIT_13s0019g02630,VIT_12s0055g00080,VIT_11s0103g00100,VIT_04s0008g02490,VIT_18s0001g09110,VIT_01s0011g05810,VIT_11s0052g00720,VIT_01s0026g01590,VIT_18s0001g10550,VIT…	7.82471e-08
GO:0009416	response to light stimulus	biological_process	VIT_00s0181g00180,VIT_07s0005g02220,VIT_09s0018g01780,VIT_10s0003g02900,VIT_12s0028g00320,VIT_12s0055g01110,VIT_15s0024g00040,VIT_18s0001g10550,VIT_19s0014g00160	VIT_18s0001g14360,VIT_19s0085g00370,VIT_05s0020g01670,VIT_07s0141g00150,VIT_14s0060g01520,VIT_09s0002g00830,VIT_09s0002g05690,VIT_06s0004g01120,VIT_18s0122g01320,VIT_10s0003g05030,VIT_01s0011g01080,VIT_02s0012g01010,VIT_10s0071g01030,VIT_03s0038g03560,VIT_14s0036g00540,VIT_12s0028g02140,VIT_19s0014g01350,VIT_05s0049g01170,VIT_06s0004g07090,VIT_07s0005g03530,VIT_12s0028g02160,VIT_12s0055g00390,VIT…	1.21333e-05
GO:0009768	photosynthesis, light harvesting in photosystem I	biological_process	VIT_00s0181g00180,VIT_07s0005g02220,VIT_10s0003g02900,VIT_12s0028g00320,VIT_12s0055g01110,VIT_15s0024g00040,VIT_18s0001g10550,VIT_19s0014g00160	VIT_18s0001g10550,VIT_07s0005g02220,VIT_13s0019g04140,VIT_15s0024g00040,VIT_12s0057g00630,VIT_19s0014g00160,VIT_10s0003g02900,VIT_00s0181g00200,VIT_01s0010g03620,VIT_10s0003g02890,VIT_12s0055g01110,VIT_11s0016g00730,VIT_18s0122g00430,VIT_19s0014g03660,VIT_12s0028g00320,VIT_17s0000g06350,VIT_08s0007g02190,VIT_18s0089g01170,VIT_00s0181g00180,VIT_18s0001g10550	3.35104e-10
GO:0009765	photosynthesis, light harvesting	biological_process	VIT_00s0181g00180,VIT_07s0005g02220,VIT_10s0003g02900,VIT_12s0028g00320,VIT_12s0055g01110,VIT_15s0024g00040,VIT_18s0001g10550,VIT_19s0014g00160	VIT_18s0001g10550,VIT_07s0005g02220,VIT_13s0019g04140,VIT_15s0024g00040,VIT_12s0057g00630,VIT_19s0014g00160,VIT_10s0003g02900,VIT_00s0181g00200,VIT_01s0010g03620,VIT_10s0003g02890,VIT_12s0055g01110,VIT_11s0016g00730,VIT_18s0122g00430,VIT_19s0014g03660,VIT_12s0028g00320,VIT_17s0000g06350,VIT_08s0007g02190,VIT_18s0089g01170,VIT_00s0181g00180,VIT_18s0001g10550	4.02125e-10
GO:0006468	protein phosphorylation	biological_process	VIT_01s0010g01000,VIT_01s0026g01780,VIT_03s0038g04210,VIT_05s0020g01690,VIT_07s0031g01420,VIT_11s0052g01700,VIT_16s0039g01820,VIT_16s0098g00720	VIT_05s0049g00090,VIT_06s0004g03700,VIT_04s0023g03680,VIT_03s0038g04210,VIT_19s0093g00580,VIT_14s0081g00630,VIT_06s0080g00060,VIT_13s0074g00740,VIT_14s0030g00410,VIT_11s0016g03170,VIT_05s0020g02210,VIT_09s0002g06960,VIT_09s0002g03520,VIT_07s0104g00880,VIT_04s0008g00210,VIT_01s0127g00430,VIT_12s0134g00300,VIT_16s0050g01920,VIT_11s0016g04060,VIT_07s0141g00280,VIT_07s0129g00410,VIT_10s0092g00710,VIT…	0.0332209
GO:0030388	fructose 1,6-bisphosphate metabolic process	biological_process	VIT_03s0038g00670,VIT_04s0023g03010,VIT_08s0007g01570,VIT_13s0019g03350	VIT_04s0023g03010,VIT_08s0007g03830,VIT_01s0011g04350,VIT_19s0015g01720,VIT_03s0038g00670,VIT_08s0007g01590,VIT_13s0019g03350,VIT_03s0038g00370,VIT_08s0007g01570,VIT_18s0072g00770,VIT_08s0007g01590,VIT_13s0019g03350,VIT_03s0038g00370,VIT_08s0007g01570,VIT_18s0072g00770	0.000216688
GO:1902358	sulfate transmembrane transport	biological_process	VIT_05s0020g03970,VIT_07s0151g00340,VIT_11s0016g04160,VIT_13s0019g00010	VIT_02s0087g00870,VIT_18s0001g04880,VIT_18s0001g04910,VIT_12s0055g00940,VIT_09s0002g04780,VIT_18s0001g04930,VIT_18s0001g04890,VIT_05s0020g03930,VIT_13s0019g00010,VIT_11s0016g04160,VIT_05s0020g03970,VIT_11s0016g04170,VIT_11s0016g04150,VIT_01s0011g04980,VIT_07s0151g00410,VIT_07s0151g00340,VIT_19s0014g01120,VIT_00s0407g00020,VIT_00s2349g00010,VIT_14s0083g00800,VIT_18s0001g07320,VIT_18s0001g04880,VIT…	0.00841682
GO:0008272	sulfate transport	biological_process	VIT_05s0020g03970,VIT_07s0151g00340,VIT_11s0016g04160,VIT_13s0019g00010	VIT_18s0076g00330,VIT_02s0087g00870,VIT_18s0001g04880,VIT_18s0001g04910,VIT_12s0055g00940,VIT_09s0002g04780,VIT_18s0001g04930,VIT_18s0001g04890,VIT_05s0020g03930,VIT_13s0019g00010,VIT_11s0016g04160,VIT_05s0020g03970,VIT_11s0016g04170,VIT_11s0016g04150,VIT_01s0011g04980,VIT_07s0031g00940,VIT_07s0151g00410,VIT_07s0151g00340,VIT_19s0014g01120,VIT_00s0407g00020,VIT_00s2349g00010,VIT_14s0083g00800,VIT…	0.0107714
GO:0006597	spermine biosynthetic process	biological_process	VIT_01s0010g00990,VIT_11s0037g00950,VIT_14s0083g00580	VIT_14s0083g00580,VIT_01s0010g00990,VIT_11s0037g00950,VIT_05s0020g02370	8.39416e-05
GO:0006557	S-adenosylmethioninamine biosynthetic process	biological_process	VIT_01s0010g00990,VIT_11s0037g00950,VIT_14s0083g00580	VIT_14s0083g00580,VIT_01s0010g00990,VIT_11s0037g00950,VIT_05s0020g02370	8.9188e-05
GO:0008295	spermidine biosynthetic process	biological_process	VIT_01s0010g00990,VIT_11s0037g00950,VIT_14s0083g00580	VIT_03s0038g00760,VIT_14s0083g00580,VIT_01s0010g00990,VIT_11s0037g00950,VIT_05s0020g02370,VIT_00s0336g00010,VIT_06s0009g00280,VIT_00s0308g00020	0.00101519
GO:0006596	polyamine biosynthetic process	biological_process	VIT_01s0010g00990,VIT_11s0037g00950,VIT_14s0083g00580	VIT_18s0001g00740,VIT_17s0000g08030,VIT_04s0008g01740,VIT_11s0016g04470,VIT_11s0016g04460,VIT_16s0050g02670,VIT_01s0026g00240,VIT_05s0020g03200,VIT_14s0083g00580,VIT_01s0010g00990,VIT_11s0037g00950,VIT_05s0020g02370,VIT_06s0080g00560	0.00428535
GO:0010207	photosystem II assembly	biological_process	VIT_00s0207g00210,VIT_03s0038g03250,VIT_12s0057g00020	VIT_03s0038g03250,VIT_08s0056g01270,VIT_05s0020g03440,VIT_12s0057g00020,VIT_09s0018g00400,VIT_19s0014g01910,VIT_16s0022g00630,VIT_02s0033g00230,VIT_18s0001g11710,VIT_00s0207g00210,VIT_12s0059g01810,VIT_18s0001g11710,VIT_00s0207g00210,VIT_12s0057g00020	0.00517133
GO:0009644	response to high light intensity	biological_process	VIT_04s0008g01110,VIT_05s0049g01760,VIT_18s0001g10550	VIT_04s0008g01110,VIT_06s0004g06010,VIT_07s0031g01900,VIT_04s0023g00680,VIT_03s0017g02360,VIT_16s0098g01060,VIT_04s0008g03600,VIT_19s0177g00320,VIT_05s0049g01760,VIT_18s0001g10550,VIT_08s0007g05880,VIT_04s0008g01110,VIT_16s0098g01060,VIT_18s0001g10550,VIT_04s0023g00680	0.00566829
GO:0015977	carbon fixation	biological_process	VIT_01s0011g02740,VIT_12s0028g02180,VIT_17s0000g03690	VIT_12s0028g02180,VIT_19s0014g01390,VIT_01s0011g02740,VIT_19s0015g00410,VIT_16s0013g00330,VIT_07s0031g03000,VIT_11s0052g00820,VIT_17s0000g03690,VIT_06s0004g02200,VIT_13s0064g00900,VIT_10s0116g00900,VIT_16s0013g00330,VIT_07s0031g03000,VIT_12s0028g02180,VIT_19s0014g01390,VIT_19s0015g00410	0.00665922
GO:0009744	response to sucrose	biological_process	VIT_03s0038g04450,VIT_06s0004g06830,VIT_09s0018g01780	VIT_06s0004g06830,VIT_03s0038g04450,VIT_06s0004g04700,VIT_01s0011g04400,VIT_08s0007g03450,VIT_09s0002g00300,VIT_05s0062g01080,VIT_13s0019g03470,VIT_19s0085g01110,VIT_09s0002g06030,VIT_06s0061g00300,VIT_03s0180g00040,VIT_17s0000g01960,VIT_07s0031g02970,VIT_09s0018g01780,VIT_05s0020g03670,VIT_06s0004g06830,VIT_03s0038g04450,VIT_06s0004g04700	0.00946953
GO:0019419	sulfate reduction	biological_process	VIT_10s0116g01650,VIT_12s0059g00760	VIT_12s0059g00760,VIT_10s0116g01650,VIT_12s0059g00760,VIT_10s0116g01650	0.00833842
GO:0019253	reductive pentose-phosphate cycle	biological_process	VIT_02s0109g00080,VIT_17s0000g03690	VIT_16s0013g00330,VIT_07s0031g03000,VIT_11s0052g00820,VIT_17s0000g03690,VIT_02s0109g00080,VIT_16s0039g02140,VIT_16s0039g02140,VIT_16s0013g00330,VIT_07s0031g03000	0.0308519
GO:0009966	regulation of signal transduction	biological_process	VIT_02s0025g04170,VIT_02s0025g04180	VIT_02s0025g04170,VIT_02s0025g04180,VIT_16s0100g01230,VIT_16s0100g01250,VIT_06s0080g00880,VIT_16s0098g01760,VIT_02s0025g04170,VIT_02s0025g04180,VIT_16s0100g01230,VIT_16s0100g01250	0.0365997
GO:0009507	chloroplast	cellular_component	VIT_00s0181g00180,VIT_00s0904g00010,VIT_01s0011g02150,VIT_01s0150g00130,VIT_02s0109g00080,VIT_04s0044g01410,VIT_05s0020g03970,VIT_05s0049g01760,VIT_05s0094g00820,VIT_05s0102g00310,VIT_06s0004g00610,VIT_07s0005g02220,VIT_07s0151g00340,VIT_08s0007g08540,VIT_09s0018g01780,VIT_10s0003g02900,VIT_10s0003g04040,VIT_10s0003g04350,VIT_11s0149g00040,VIT_12s0028g00320,VIT_12s0028g02180,VIT_12s0035g00270,VIT…	VIT_01s0137g00760,VIT_03s0088g00500,VIT_05s0020g01130,VIT_14s0066g00220,VIT_10s0116g00970,VIT_17s0000g02900,VIT_15s0046g01010,VIT_07s0129g01040,VIT_09s0002g01150,VIT_14s0081g00240,VIT_06s0009g02320,VIT_14s0068g00640,VIT_01s0011g01620,VIT_03s0038g03440,VIT_08s0007g07890,VIT_14s0108g01500,VIT_11s0118g00260,VIT_14s0030g02190,VIT_05s0020g02880,VIT_14s0171g00090,VIT_11s0149g00040,VIT_01s0026g00340,VIT…	3.49932e-07
GO:0005634	nucleus	cellular_component	VIT_01s0010g03710,VIT_01s0011g02550,VIT_01s0026g01950,VIT_01s0026g02710,VIT_01s0150g00320,VIT_02s0012g00570,VIT_02s0025g04170,VIT_02s0025g04180,VIT_03s0038g04210,VIT_03s0038g04450,VIT_03s0063g02620,VIT_04s0008g01110,VIT_04s0023g03030,VIT_04s0079g00410,VIT_05s0077g01240,VIT_05s0094g00820,VIT_08s0007g00410,VIT_08s0032g01110,VIT_08s0040g03220,VIT_11s0016g00830,VIT_11s0052g01120,VIT_11s0052g01700,VIT…	VIT_10s0003g02680,VIT_06s0004g03700,VIT_05s0077g00940,VIT_14s0060g00100,VIT_12s0057g00980,VIT_03s0038g04210,VIT_18s0001g06050,VIT_11s0016g00830,VIT_13s0019g04920,VIT_04s0008g04270,VIT_18s0001g06200,VIT_08s0007g04850,VIT_11s0016g04500,VIT_14s0036g00750,VIT_03s0038g02850,VIT_14s0219g00010,VIT_14s0171g00530,VIT_01s0010g02350,VIT_01s0011g03280,VIT_12s0059g01170,VIT_11s0052g01160,VIT_13s0067g03390,VIT…	0.0269114
GO:0009535	chloroplast thylakoid membrane	cellular_component	VIT_00s0181g00180,VIT_04s0023g00410,VIT_04s0044g01410,VIT_07s0005g02220,VIT_07s0005g02410,VIT_07s0005g04400,VIT_08s0040g00390,VIT_09s0018g01780,VIT_10s0003g02900,VIT_10s0003g04350,VIT_11s0016g00560,VIT_11s0149g00040,VIT_12s0028g00320,VIT_12s0055g01110,VIT_12s0057g00020,VIT_15s0024g00040,VIT_18s0001g02740,VIT_18s0001g10550,VIT_18s0001g11370,VIT_19s0014g00160,VIT_19s0014g03850	VIT_14s0066g00220,VIT_17s0000g02900,VIT_14s0108g00590,VIT_11s0149g00040,VIT_00s0332g00060,VIT_02s0025g01570,VIT_18s0001g00190,VIT_18s0001g08620,VIT_12s0028g01600,VIT_04s0008g01960,VIT_18s0001g07690,VIT_00s0733g00010,VIT_07s0031g01150,VIT_01s0146g00110,VIT_19s0014g03330,VIT_03s0017g01520,VIT_07s0005g02410,VIT_17s0000g09680,VIT_14s0066g00140,VIT_13s0064g01430,VIT_08s0040g01760,VIT_08s0032g01180,VIT…	2.73283e-11
GO:0009536	plastid	cellular_component	VIT_00s0181g00180,VIT_04s0044g01410,VIT_06s0004g00610,VIT_07s0005g02220,VIT_10s0003g02900,VIT_10s0003g04350,VIT_12s0028g00320,VIT_12s0035g00270,VIT_12s0055g01110,VIT_13s0019g05250,VIT_15s0024g00040,VIT_17s0000g03690,VIT_18s0001g02700,VIT_18s0001g02740,VIT_18s0001g10550,VIT_19s0014g00160	VIT_14s0066g00220,VIT_17s0000g02900,VIT_07s0129g01040,VIT_14s0068g00640,VIT_03s0038g03440,VIT_08s0007g07890,VIT_11s0118g00260,VIT_05s0020g02880,VIT_16s0050g02630,VIT_03s0038g04570,VIT_02s0109g00360,VIT_12s0028g01330,VIT_18s0001g12840,VIT_10s0003g00890,VIT_05s0049g02140,VIT_16s0039g02670,VIT_13s0067g02520,VIT_18s0001g08620,VIT_11s0052g01670,VIT_09s0002g05710,VIT_00s0323g00080,VIT_03s0038g02070,VIT…	3.45145e-06
GO:0009579	thylakoid	cellular_component	VIT_00s0181g00180,VIT_00s0904g00010,VIT_01s0137g00210,VIT_04s0044g01410,VIT_06s0004g05180,VIT_07s0005g02220,VIT_07s0005g04400,VIT_10s0003g02900,VIT_10s0003g04350,VIT_12s0028g00320,VIT_12s0055g01110,VIT_15s0024g00040,VIT_18s0001g10550,VIT_19s0014g00160	VIT_17s0000g02900,VIT_18s0001g08620,VIT_00s0733g00010,VIT_01s0150g00200,VIT_19s0014g03330,VIT_14s0066g01410,VIT_08s0058g00430,VIT_05s0077g00450,VIT_06s0004g04370,VIT_13s0019g00760,VIT_06s0004g03890,VIT_13s0067g03650,VIT_00s0555g00050,VIT_13s0019g00800,VIT_13s0019g00780,VIT_08s0007g00040,VIT_16s0050g02440,VIT_18s0164g00030,VIT_00s0246g00200,VIT_19s0014g00400,VIT_00s0125g00280,VIT_06s0004g06140,VIT…	8.61615e-08
GO:0009941	chloroplast envelope	cellular_component	VIT_00s0181g00180,VIT_07s0005g02220,VIT_07s0005g02410,VIT_09s0018g01780,VIT_10s0003g02900,VIT_11s0016g00130,VIT_11s0149g00040,VIT_12s0028g00320,VIT_12s0055g01110,VIT_12s0057g00020,VIT_17s0000g09910,VIT_18s0001g10550,VIT_19s0014g00160,VIT_19s0027g00130	VIT_14s0066g00220,VIT_07s0129g01040,VIT_14s0108g00590,VIT_14s0030g02190,VIT_05s0020g02880,VIT_13s0019g01240,VIT_11s0149g00040,VIT_16s0050g02630,VIT_18s0001g00190,VIT_07s0005g02610,VIT_08s0007g03180,VIT_14s0083g00530,VIT_14s0060g00060,VIT_19s0027g00130,VIT_19s0014g00020,VIT_02s0025g03490,VIT_00s0291g00100,VIT_12s0028g01600,VIT_04s0008g01170,VIT_16s0100g00350,VIT_15s0024g01460,VIT_16s0050g01070,VIT…	5.24585e-06
GO:0009523	photosystem II	cellular_component	VIT_00s0181g00180,VIT_00s0207g00210,VIT_00s0904g00010,VIT_01s0137g00210,VIT_04s0008g01730,VIT_07s0005g02220,VIT_07s0005g04400,VIT_10s0003g02900,VIT_12s0028g00320,VIT_12s0055g01110,VIT_15s0024g00040,VIT_18s0001g10550,VIT_19s0014g00160	VIT_13s0019g02630,VIT_12s0055g00080,VIT_11s0103g00100,VIT_14s0128g00030,VIT_14s0060g00850,VIT_12s0028g01080,VIT_13s0019g00260,VIT_18s0122g00680,VIT_07s0031g02410,VIT_00s0904g00010,VIT_12s0142g00310,VIT_08s0040g00850,VIT_14s0060g02430,VIT_13s0019g00320,VIT_13s0064g01080,VIT_04s0008g04310,VIT_01s0026g02680,VIT_19s0014g05080,VIT_18s0001g15360,VIT_00s0332g00110,VIT_18s0001g10550,VIT_07s0005g02220,VIT…	2.51984e-11
GO:0009522	photosystem I	cellular_component	VIT_00s0181g00180,VIT_04s0023g00410,VIT_04s0044g01410,VIT_07s0005g02220,VIT_10s0003g02900,VIT_10s0003g04350,VIT_12s0028g00320,VIT_12s0055g01110,VIT_15s0024g00040,VIT_18s0001g10550,VIT_19s0014g00160	VIT_18s0001g08620,VIT_00s0246g00200,VIT_00s0125g00280,VIT_09s0002g08340,VIT_12s0059g02430,VIT_18s0001g10550,VIT_07s0005g02220,VIT_13s0019g04140,VIT_15s0024g00040,VIT_12s0057g00630,VIT_19s0014g00160,VIT_10s0003g02900,VIT_00s0181g00200,VIT_01s0010g03620,VIT_10s0003g02890,VIT_12s0055g01110,VIT_11s0016g00730,VIT_18s0122g00430,VIT_19s0014g03660,VIT_12s0028g00320,VIT_17s0000g06350,VIT_08s0007g02190,VIT…	9.9788e-12
[truncated: 33 more rows]

## Sheet: E-L35Berry
S Table 5e Identification of significantly enriched GO terms (FDR <0.05) in GLRaV-3-infected E-L 35 berry using differentially expressed genes (DEGs) identified via RNA-Seq
Up-DEGs
GO term accession	Go term name	GO domain	Ensembl Gene ID mydata	Ensembl Gene ID background	FDR
[truncated: 83 more rows]

## Sheet: E-L38Berry
S Table 5f Identification of significantly enriched GO terms (FDR <0.05) in GLRaV-3-infected E-L 38 berry using differentially expressed genes (DEGs) identified via RNA-Seq
[truncated: 54 more rows]
